# Supplementary material for: Whole genome identification and expression analysis of ARM gene family in wheat
Source: Front Plant Sci. 2026 Apr 24;17:1804434. doi: 10.3389/fpls.2026.1804434 (PMC13153074; doi:10.3389/fpls.2026.1804434)
Supplement: Supplementary file 1 [file Table1.xlsx]

## Sheet: sheet
Supplementary Table 1A. Analysis of ARM gene family members and physicochemical properties in six species
ARM genes Name	species	Transcript ID	Gene ID	Strand	Location	Length(aa)	Mw(kD)	Theoretical pI	Instability Index	Exon	Subcellular Localization	Subfamily	Accession
TaARM1	T. aestivum L.(IWGSC_RefSeqv1.0)	TraesCS1A02G097400.1	TraesCS1A02G097400	-	Chromosome 1A: 93,693,503-93,698,187	534	58.6194	5.13	50.51	11	Nucleus	C3	GCA_900519105.1
TaARM2	T. aestivum L.(IWGSC_RefSeqv1.0)	TraesCS1A02G192500.1	TraesCS1A02G192500	-	Chromosome 1A: 347,918,471-347,920,800	176	19.505	4.95	29.14	6	Chloroplast	C2	GCA_900519105.1
TaARM3	T. aestivum L.(IWGSC_RefSeqv1.0)	TraesCS1A02G249400.1	TraesCS1A02G249400	-	Chromosome 1A: 441,235,402-441,245,178	732	80.3088	6	45.79	19	Cytoplasm	C3	GCA_900519105.1
TaARM4	T. aestivum L.(IWGSC_RefSeqv1.0)	TraesCS1B02G126500.1	TraesCS1B02G126500	+	Chromosome 1B: 154,594,665-154,599,312	534	58.6194	5.13	50.51	11	Nucleus	C3	GCA_900519105.1
TaARM5	T. aestivum L.(IWGSC_RefSeqv1.0)	TraesCS1B02G207500.1	TraesCS1B02G207500	-	Chromosome 1B: 374,857,462-374,859,770	176	19.5431	4.97	30.38	6	Chloroplast	C2	GCA_900519105.1
TaARM6	T. aestivum L.(IWGSC_RefSeqv1.0)	TraesCS1B02G260100.1	TraesCS1B02G260100	-	Chromosome 1B: 457,460,379-457,471,725	742	81.0116	5.97	45.97	19	Cytoplasm	C3	GCA_900519105.1
TaARM7	T. aestivum L.(IWGSC_RefSeqv1.0)	TraesCS1D02G106200.1	TraesCS1D02G106200	-	Chromosome 1D: 98,148,288-98,153,427	534	58.6334	5.13	50.51	11	Nucleus	C3	GCA_900519105.1
TaARM8	T. aestivum L.(IWGSC_RefSeqv1.0)	TraesCS1D02G195900.1	TraesCS1D02G195900	-	Chromosome 1D: 275,595,263-275,605,524	176	19.505	4.95	29.14	7	Chloroplast	C2	GCA_900519105.1
TaARM9	T. aestivum L.(IWGSC_RefSeqv1.0)	TraesCS1D02G248900.1	TraesCS1D02G248900	-	Chromosome 1D: 341,510,140-341,520,321	742	81.0677	5.97	45.86	19	Nucleus;Cytoplasm; Endoplasmic Reticulum	C3	GCA_900519105.1
TaARM10	T. aestivum L.(IWGSC_RefSeqv1.0)	TraesCS2A02G097100.1	TraesCS2A02G097100	+	Chromosome 2A: 50,971,975-50,975,820	563	61.2999	4.8	55.85	10	Chloroplast;Nucleus	C3	GCA_900519105.1
TaARM11	T. aestivum L.(IWGSC_RefSeqv1.0)	TraesCS2B02G112400.1	TraesCS2B02G112400	+	Chromosome 2B: 75,691,886-75,694,677	397	43.2341	6.48	64.9	9	Chloroplast	C3	GCA_900519105.1
TaARM12	T. aestivum L.(IWGSC_RefSeqv1.0)	TraesCS2D02G096200.1	TraesCS2D02G096200	-	Chromosome 2D: 48,309,835-48,313,658	564	61.2167	4.73	55.09	10	Chloroplast	C3	GCA_900519105.1
TaARM13	T. aestivum L.(IWGSC_RefSeqv1.0)	TraesCS3A02G172000.1	TraesCS3A02G172000	+	Chromosome 3A: 186,745,878-186,750,125	524	57.3172	5.06	45.3	11	Chloroplast	C3	GCA_900519105.1
TaARM14	T. aestivum L.(IWGSC_RefSeqv1.0)	TraesCS3A02G309900.1	TraesCS3A02G309900	+	Chromosome 3A: 547,934,423-547,939,695	524	56.3436	5.59	42.07	11	Chloroplast	C3	GCA_900519105.1
TaARM15	T. aestivum L.(IWGSC_RefSeqv1.0)	TraesCS3A02G345800.1	TraesCS3A02G345800	-	Chromosome 3A: 595,059,524-595,061,575	683	72.5823	5.77	46.42	1	Chloroplast	C2	GCA_900519105.1
TaARM16	T. aestivum L.(IWGSC_RefSeqv1.0)	TraesCS3A02G410100.1	TraesCS3A02G410100	+	Chromosome 3A: 654,382,577-654,390,413	529	57.6344	6.29	41.06	4	Plasma Membrane	C2	GCA_900519105.1
TaARM17	T. aestivum L.(IWGSC_RefSeqv1.0)	TraesCS3B02G152900.1	TraesCS3B02G152900	+	Chromosome 3B: 145,311,842-145,317,354	524	56.4087	5.59	41.32	11	Chloroplast	C3	GCA_900519105.1
TaARM18	T. aestivum L.(IWGSC_RefSeqv1.0)	TraesCS3B02G202800.1	TraesCS3B02G202800	+	Chromosome 3B: 237,106,125-237,110,636	371	40.8375	6.62	52.76	11	Chloroplast;Nucleus	C3	GCA_900519105.1
TaARM19	T. aestivum L.(IWGSC_RefSeqv1.0)	TraesCS3B02G377600.1	TraesCS3B02G377600	-	Chromosome 3B: 594,742,785-594,745,589	687	73.1359	5.68	47.74	2	Chloroplast	C2	GCA_900519105.1
TaARM20	T. aestivum L.(IWGSC_RefSeqv1.0)	TraesCS3B02G443500.1	TraesCS3B02G443500	+	Chromosome 3B: 684,095,589-684,097,924	529	57.8046	6.41	42.4	3	Endoplasmic Reticulum	C2	GCA_900519105.1
TaARM21	T. aestivum L.(IWGSC_RefSeqv1.0)	TraesCS3D02G135500.1	TraesCS3D02G135500	+	Chromosome 3D: 94,508,546-94,513,937	524	56.3336	5.59	41.74	11	Chloroplast	C3	GCA_900519105.1
TaARM22	T. aestivum L.(IWGSC_RefSeqv1.0)	TraesCS3D02G178500.1	TraesCS3D02G178500	+	Chromosome 3D: 160,556,525-160,561,557	524	57.3172	5.06	45.3	11	Chloroplast	C3	GCA_900519105.1
TaARM23	T. aestivum L.(IWGSC_RefSeqv1.0)	TraesCS3D02G339600.1	TraesCS3D02G339600	-	Chromosome 3D: 452,617,269-452,619,624	689	73.2169	5.68	46.95	1	Chloroplast	C2	GCA_900519105.1
TaARM24	T. aestivum L.(IWGSC_RefSeqv1.0)	TraesCS3D02G382500.1	TraesCS3D02G382500	-	Chromosome 3D: 498,205,988-498,208,951	442	47.182	5.46	38.9	3	Chloroplast;Cytoplasm	C2	GCA_900519105.1
TaARM25	T. aestivum L.(IWGSC_RefSeqv1.0)	TraesCS3D02G527900.1	TraesCS3D02G527900	+	Chromosome 3D: 606,295,293-606,301,565	831	89.8021	5.31	41.55	5	Nucleus	C2	GCA_900519105.1
TaARM26	T. aestivum L.(IWGSC_RefSeqv1.0)	TraesCS4B02G371400.1	TraesCS4B02G371400	-	Chromosome 4B: 656,903,504-656,911,031	957	101.101	6.37	50.07	12	Plasma Membrane	C1	GCA_900519105.1
TaARM27	T. aestivum L.(IWGSC_RefSeqv1.0)	TraesCS4D02G366000.1	TraesCS4D02G366000	+	Chromosome 4D: 509,819,115-509,827,442	910	96.1851	6.97	48.2	12	Chloroplast	C1	GCA_900519105.1
TaARM28	T. aestivum L.(IWGSC_RefSeqv1.0)	TraesCS5A02G542900.1	TraesCS5A02G542900	+	Chromosome 5A: 698,629,158-698,637,157	908	95.8799	6.95	47.84	12	Chloroplast	C1	GCA_900519105.1
TaARM29	T. aestivum L.(IWGSC_RefSeqv1.0)	TraesCS5B02G163100.1	TraesCS5B02G163100	+	Chromosome 5B: 301,196,147-301,200,168	585	60.7385	8.07	52.4	2	Chloroplast	C2	GCA_900519105.1
TaARM30	T. aestivum L.(IWGSC_RefSeqv1.0)	TraesCS5D02G170300.1	TraesCS5D02G170300	+	Chromosome 5D: 267,074,913-267,084,220	583	60.6134	8.36	53.42	3	Endoplasmic Reticulum	C2	GCA_900519105.1
TaARM31	T. aestivum L.(IWGSC_RefSeqv1.0)	TraesCS7A02G076600.1	TraesCS7A02G076600	-	Chromosome 7A: 41,959,500-41,967,062	818	90.8543	5.71	46.9	17	Chloroplast	C1	GCA_900519105.1
TaARM32	T. aestivum L.(IWGSC_RefSeqv1.0)	TraesCS7A02G293900.1	TraesCS7A02G293900	-	Chromosome 7A: 377,634,996-377,637,647	644	71.2485	6.89	45.29	4	Chloroplast	C2	GCA_900519105.1
TuARM1	T. urartu(Tu_2.0)	TuG1812G0100001276.01.T01	TuG1812G0100001276.01	-	Chromosome 1: 107,518,113-107,523,227	534	58.6194	5.13	50.51	11	Nucleus	C3	GCA_003073215.1
TuARM2	T. urartu(Tu_2.0)	TuG1812G0100002306.01.T01	TuG1812G0100002306.01	-	Chromosome 1: 345,191,479-345,193,772	176	19.521	4.95	28.21	6	Chloroplast	C2	GCA_003073215.1
TuARM3	T. urartu(Tu_2.0)	TuG1812G0100002899.01.T01	TuG1812G0100002899.01	-	Chromosome 1: 441,620,828-441,630,462	737	80.6381	6	45.81	19	Cytoplasm	C3	GCA_003073215.1
TuARM4	T. urartu(Tu_2.0)	TuG1812G0200000968.01.T01	TuG1812G0200000968.01	+	Chromosome 2: 45,044,439-45,048,159	563	61.2229	4.8	54.92	10	Chloroplast	C3	GCA_003073215.1
TuARM5	T. urartu(Tu_2.0)	TuG1812G0300001476.01.T01	TuG1812G0300001476.01	+	Chromosome 3: 101,190,848-101,196,127	524	56.3336	5.59	41.74	11	Chloroplast	C3	GCA_003073215.1
TuARM6	T. urartu(Tu_2.0)	TuG1812G0300002051.01.T01	TuG1812G0300002051.01	+	Chromosome 3: 204,463,996-204,468,735	524	57.3172	5.06	45.3	11	Chloroplast	C3	GCA_003073215.1
TuARM7	T. urartu(Tu_2.0)	TuG1812G0700000822.01.T01	TuG1812G0700000822.01	-	Chromosome 7: 41,511,074-41,519,436	653	72.3816	6.97	49.49	19	Chloroplast	C1	GCA_003073215.1
TuARM8	T. urartu(Tu_2.0)	TuG1812S0000510900.01.T01	TuG1812S0000510900.01	+	Scaffold TuUngrouped_contig_4624: 173-3,772	456	49.693	4.5	37.15	10	Cytoplasm	C3	GCA_003073215.1
AetARM1	Ae. tauschii(Aet_v4.0)	AET0Gv20148500.11	AET0Gv20148500	-	SuperContig jcf7190000162660: 109,898-113,895	276	29.2375	6.02	28.48	4	Cytoplasm	C2	GCA_002575655.1
AetARM2	Ae. tauschii(Aet_v4.0)	AET1Gv20253500.10	AET1Gv20253500	-	Chromosome 1D: 95,496,692-95,500,343	524	57.3759	4.99	48.51	10	Cytoplasm	C3	GCA_002575655.1
AetARM3	Ae. tauschii(Aet_v4.0)	AET1Gv20499200.1	AET1Gv20499200	-	Chromosome 1D: 281,400,876-281,412,244	176	19.529	5.11	28.04	8	Chloroplast	C2	GCA_002575655.1
AetARM4	Ae. tauschii(Aet_v4.0)	AET1Gv20714500.3	AET1Gv20714500	+	Chromosome 1D: 404,458,875-404,460,890	654	69.6974	8.33	49.79	2	Cytoplasm; Endoplasmic Reticulum	C2	GCA_002575655.1
AetARM5	Ae. tauschii(Aet_v4.0)	AET2Gv20193300.10	AET2Gv20193300	-	Chromosome 2D: 49,257,595-49,259,563	242	26.6603	4.39	43.92	5	Chloroplast	C3	GCA_002575655.1
AetARM6	Ae. tauschii(Aet_v4.0)	AET2Gv20393100.2	AET2Gv20393100	-	Chromosome 2D: 145,285,601-145,288,841	459	47.2667	6.36	45.73	2	Chloroplast	C2	GCA_002575655.1
AetARM7	Ae. tauschii(Aet_v4.0)	AET3Gv20394500.1	AET3Gv20394500	+	Chromosome 3D: 163,506,974-163,511,269	325	35.1831	4.69	34.3	10	Chloroplast	C3	GCA_002575655.1
AetARM8	Ae. tauschii(Aet_v4.0)	AET3Gv20781900.1	AET3Gv20781900	-	Chromosome 3D: 460,142,755-460,145,388	689	73.2169	5.68	46.95	1	Chloroplast	C2	GCA_002575655.1
AetARM9	Ae. tauschii(Aet_v4.0)	AET3Gv20864400.2	AET3Gv20864400	-	Chromosome 3D: 506,341,350-506,344,489	442	47.182	5.46	38.9	3	Chloroplast;Cytoplasm	C2	GCA_002575655.1
AetARM10	Ae. tauschii(Aet_v4.0)	AET5Gv20417200.1	AET5Gv20417200	+	Chromosome 5D: 274,003,706-274,007,597	570	59.387	8.38	50.21	2	Chloroplast	C2	GCA_002575655.1
AetARM11	Ae. tauschii(Aet_v4.0)	AET6Gv20736100.1	AET6Gv20736100	-	Chromosome 6D: 406,646,882-406,648,222	351	38.017	9.18	43.15	1	Mitochondria; Endoplasmic Reticulum	C2	GCA_002575655.1
AetARM12	Ae. tauschii(Aet_v4.0)	AET7Gv20206500.10	AET7Gv20206500	-	Chromosome 7D: 41,649,781-41,652,211	207	22.7907	4.86	56.52	5	Nucleus	C1	GCA_002575655.1
AetARM13	Ae. tauschii(Aet_v4.0)	AET7Gv20729200.1	AET7Gv20729200	+	Chromosome 7D: 340,323,058-340,325,475	671	74.2029	6.57	43.35	3	Chloroplast	C2	GCA_002575655.1
TdARM1	T. dicoccoides(WEWSeq_v.1.0)	TRIDC1AG016740.1	TRIDC1AG016740	+	Chromosome 1A: 129,048,824-129,053,277	560	61.5437	5.4	51.16	11	Chloroplast	C3	GCA_002162155.1
TdARM2	T. dicoccoides(WEWSeq_v.1.0)	TRIDC1AG029170.1	TRIDC1AG029170	-	Chromosome 1A: 349,689,672-349,690,994	162	18.0187	5.76	30.92	4	Extracellular	C2	GCA_002162155.1
TdARM3	T. dicoccoides(WEWSeq_v.1.0)	TRIDC1AG037460.1	TRIDC1AG037460	-	Chromosome 1A: 442,236,347-442,245,754	393	42.5461	6.25	45.6	18	Cytoplasm	C3	GCA_002162155.1
TdARM4	T. dicoccoides(WEWSeq_v.1.0)	TRIDC1AG044530.3	TRIDC1AG044530	+	Chromosome 1A: 497,392,173-497,394,191	655	69.5962	7.88	51.7	2	Endoplasmic Reticulum	C2	GCA_002162155.1
TdARM5	T. dicoccoides(WEWSeq_v.1.0)	TRIDC1BG018240.1	TRIDC1BG018240	-	Chromosome 1B: 146,024,534-146,027,869	395	42.9777	4.76	39.01	8	Cytoplasm	C3	GCA_002162155.1
TdARM6	T. dicoccoides(WEWSeq_v.1.0)	TRIDC1BG050410.2	TRIDC1BG050410	+	Chromosome 1B: 537,202,887-537,204,900	653	69.6372	8.64	52.75	2	Extracellular	C2	GCA_002162155.1
TdARM7	T. dicoccoides(WEWSeq_v.1.0)	TRIDC3AG023850.1	TRIDC3AG023850	+	Chromosome 3A: 192,537,197-192,541,699	524	57.3172	5.06	45.3	11	Chloroplast	C3	GCA_002162155.1
TdARM8	T. dicoccoides(WEWSeq_v.1.0)	TRIDC3AG049850.1	TRIDC3AG049850	-	Chromosome 3A: 590,890,565-590,892,589	657	69.9854	6.07	47.54	2	Chloroplast	C2	GCA_002162155.1
TdARM9	T. dicoccoides(WEWSeq_v.1.0)	TRIDC3AG055610.1	TRIDC3AG055610	-	Chromosome 3A: 634,623,163-634,626,320	442	46.8956	5.04	40.84	3	Cytoplasm	C2	GCA_002162155.1
TdARM10	T. dicoccoides(WEWSeq_v.1.0)	TRIDC3AG058350.1	TRIDC3AG058350	+	Chromosome 3A: 649,996,299-650,028,439	524	57.7324	8.25	38.95	3	Nucleus	C2	GCA_002162155.1
TdARM11	T. dicoccoides(WEWSeq_v.1.0)	TRIDC3BG027790.1	TRIDC3BG027790	+	Chromosome 3B: 224,127,199-224,131,676	574	62.7865	5.28	49.28	11	Chloroplast	C3	GCA_002162155.1
TdARM12	T. dicoccoides(WEWSeq_v.1.0)	TRIDC3BG056090.1	TRIDC3BG056090	-	Chromosome 3B: 605,245,645-605,247,669	657	70.2646	5.85	49.08	2	Chloroplast	C2	GCA_002162155.1
TdARM13	T. dicoccoides(WEWSeq_v.1.0)	TRIDC3BG085450.1	TRIDC3BG085450	+	Chromosome 3B: 828,902,880-828,909,100	831	89.8933	5.32	42.74	5	Endoplasmic Reticulum	C2	GCA_002162155.1
TdARM14	T. dicoccoides(WEWSeq_v.1.0)	TRIDC4AG061250.1	TRIDC4AG061250	+	Chromosome 4A: 664,841,007-664,849,460	548	61.2823	6.15	49.49	18	Chloroplast	C1	GCA_002162155.1
TdARM15	T. dicoccoides(WEWSeq_v.1.0)	TRIDC4AG070150.1	TRIDC4AG070150	-	Chromosome 4A: 717,961,719-717,963,186	115	12.8618	6.07	53.93	4	Nucleus;Cytoplasm	C3	GCA_002162155.1
TdARM16	T. dicoccoides(WEWSeq_v.1.0)	TRIDC4BG048470.1	TRIDC4BG048470	+	Chromosome 4B: 570,258,956-570,260,913	141	14.3539	4.61	31.6	4	Chloroplast	C1	GCA_002162155.1
TdARM17	T. dicoccoides(WEWSeq_v.1.0)	TRIDC5AG012420.1	TRIDC5AG012420	+	Chromosome 5A: 102,914,698-102,919,010	688	75.2228	5.34	51.63	4	Plasma Membrane	C2	GCA_002162155.1
TdARM18	T. dicoccoides(WEWSeq_v.1.0)	TRIDC5AG076810.1	TRIDC5AG076810	+	Chromosome 5A: 690,240,319-690,247,695	859	90.3165	6.45	48.2	12	Chloroplast	C1	GCA_002162155.1
TdARM19	T. dicoccoides(WEWSeq_v.1.0)	TRIDC5BG014370.1	TRIDC5BG014370	+	Chromosome 5B: 116,536,320-116,544,841	529	57.3237	5.56	48.56	6	Plasma Membrane	C2	GCA_002162155.1
TdARM20	T. dicoccoides(WEWSeq_v.1.0)	TRIDC5BG028660.1	TRIDC5BG028660	+	Chromosome 5B: 309,627,815-309,629,572	585	60.7576	8.36	53.08	1	Chloroplast	C2	GCA_002162155.1
TdARM21	T. dicoccoides(WEWSeq_v.1.0)	TRIDC7AG000270.3	TRIDC7AG000270	-	Chromosome 7A: 1,094,947-1,100,618	455	48.6749	6.08	35.26	5	Cytoplasm;Nucleus	C2	GCA_002162155.1
TdARM22	T. dicoccoides(WEWSeq_v.1.0)	TRIDC7AG008740.2	TRIDC7AG008740	-	Chromosome 7A: 36,201,315-36,203,492	209	22.2776	5.97	36.22	5	Cytoplasm	C1	GCA_002162155.1
AtARM1	Arabidopsis thaliana(TAIR10)	AT1G02690.1	AT1G02690	+	Chromosome 1: 584,134-587,327	538	59.3889	5.04	48.75	10	Nucleus	C3	GCA_000001735.1
AtARM2	Arabidopsis thaliana(TAIR10)	AT1G09270.1	AT1G09270	+	Chromosome 1: 2,994,331-2,998,222	538	59.4458	5.2	46.98	10	Chloroplast	C3	GCA_000001735.1
AtARM3	Arabidopsis thaliana(TAIR10)	AT1G71020.1	AT1G71020	-	Chromosome 1: 26,790,549-26,793,319	628	68.9748	6.61	46.48	4	Plasma Membrane	C2	GCA_000001735.1
AtARM4	Arabidopsis thaliana(TAIR10)	AT1G77460.1	AT1G77460	+	Chromosome 1: 29,103,642-29,111,931	2136	231.432	5.41	39.94	8	Plasma Membrane	C2	GCA_000001735.1
AtARM5	Arabidopsis thaliana(TAIR10)	AT2G44900.1	AT2G44900	-	Chromosome 2: 18,511,313-18,516,468	930	100.642	5.97	43.38	12	Chloroplast	C1	GCA_000001735.1
AtARM6	Arabidopsis thaliana(TAIR10)	AT3G05720.1	AT3G05720	-	Chromosome 3: 1,687,583-1,691,821	528	58.4729	5.01	55.85	11	Cytoplasm	C3	GCA_000001735.1
AtARM7	Arabidopsis thaliana(TAIR10)	AT3G06720.1	AT3G06720	+	Chromosome 3: 2,120,324-2,124,131	532	58.6446	5.14	45.44	11	Nucleus	C3	GCA_000001735.1
AtARM8	Arabidopsis thaliana(TAIR10)	AT3G46510.1	AT3G46510	-	Chromosome 3: 17,123,731-17,126,897	660	71.966	5.01	38.05	4	Plasma Membrane	C2	GCA_000001735.1
AtARM9	Arabidopsis thaliana(TAIR10)	AT4G02150.1	AT4G02150	-	Chromosome 4: 950,546-953,690	531	58.6163	4.8	49.67	10	Nucleus	C3	GCA_000001735.1
AtARM10	Arabidopsis thaliana(TAIR10)	AT4G16143.1	AT4G16143	-	Chromosome 4: 9,133,750-9,137,415	535	58.9068	5	57.3	10	Nucleus	C3	GCA_000001735.1
AtARM11	Arabidopsis thaliana(TAIR10)	AT5G13060.1	AT5G13060	+	Chromosome 5: 4,142,910-4,147,140	737	81.3609	6.34	41.45	18	Mitochondria	C3	GCA_000001735.1
AtARM12	Arabidopsis thaliana(TAIR10)	AT5G19330.1	AT5G19330	-	Chromosome 5: 6,507,576-6,512,801	710	78.1864	5.8	42.42	19	Cytoplasm	C3	GCA_000001735.1
AtARM13	Arabidopsis thaliana(TAIR10)	AT5G42340.1	AT5G42340	-	Chromosome 5: 16,927,893-16,930,532	660	73.8958	5	40.06	4	Plasma Membrane	C2	GCA_000001735.1
AtARM14	Arabidopsis thaliana(TAIR10)	AT5G49310.1	AT5G49310	-	Chromosome 5: 19,991,946-19,994,672	519	58.0294	5.27	50.62	10	Chloroplast	C3	GCA_000001735.1
AtARM15	Arabidopsis thaliana(TAIR10)	AT5G52000.1	AT5G52000	-	Chromosome 5: 21,118,946-21,121,119	441	49.3378	5.05	46.65	10	Chloroplast;Cytoplasm	C3	GCA_000001735.1
OsARM1	Oryza sativa ssp. japonica(IRGSP-1.0)	Os01t0253300-01	Os01t0253300	+	Chromosome 1: 8,382,115-8,387,230	526	57.5707	5.1	46.62	11	Chloroplast	C3	GCA_001433935.1
OsARM2	Oryza sativa ssp. japonica(IRGSP-1.0)	Os01t0343200-01	Os01t0343200	+	Chromosome 1: 13,560,832-13,566,870	564	62.6313	5.02	51.92	11	Nucleus	C3	GCA_001433935.1
OsARM3	Oryza sativa ssp. japonica(IRGSP-1.0)	Os02t0732200-01	Os02t0732200	+	Chromosome 2: 30,518,062-30,522,415	637	68.9671	6.32	46.63	4	Chloroplast	C2	GCA_001433935.1
OsARM4	Oryza sativa ssp. japonica(IRGSP-1.0)	Os03t0275900-01	Os03t0275900	+	Chromosome 3: 9,329,407-9,335,088	726	79.0936	5.07	45.73	4	Plasma Membrane	C2	GCA_001433935.1
OsARM5	Oryza sativa ssp. japonica(IRGSP-1.0)	Os05t0155601-01	Os05t0155601	-	Chromosome 5: 3,251,081-3,256,025	534	58.5665	5.18	53.8	11	Nucleus	C3	GCA_001433935.1
OsARM6	Oryza sativa ssp. japonica(IRGSP-1.0)	Os06t0102700-01	Os06t0102700	+	Chromosome 6: 185,697-188,136	604	65.5029	6.64	38.47	4	Chloroplast	C2	GCA_001433935.1
OsARM7	Oryza sativa ssp. japonica(IRGSP-1.0)	Os07t0688300-01	Os07t0688300	-	Chromosome 7: 29,247,838-29,251,970	462	50.2291	4.38	43.29	11	Plasma Membrane	C3	GCA_001433935.1
OsARM8	Oryza sativa ssp. japonica(IRGSP-1.0)	Os10t0563200-01	Os10t0563200	-	Chromosome 10: 22,227,629-22,235,257	595	62.1936	5.12	42.94	12	Endoplasmic Reticulum	C1	GCA_001433935.1
