# Supplementary material for: Whole genome identification and expression analysis of ARM gene family in wheat
Source: Front Plant Sci. 2026 Apr 24;17:1804434. doi: 10.3389/fpls.2026.1804434 (PMC13153074; doi:10.3389/fpls.2026.1804434)
Supplement: Supplementary file 2 [file Table2.xlsx]

## Sheet: Sheet1
Supplementary Table 2. Sequence Logos of Conserved Motifs
Motif 1	Motif 2
=DISPIMG("ID_A60BE0A5A07D4F3B9F6DFC4B4AF6F7DC",1)	=DISPIMG("ID_A586B717B0B3457EB2331BF4CB9F3AAB",1)
Motif 3	Motif 4
=DISPIMG("ID_E60CD6EE5F3046788636E45B19F2C2CC",1)	=DISPIMG("ID_E4DC88E2DB1F4679B43A2DA3569E86BD",1)
Motif 5	Motif 6
=DISPIMG("ID_8FCD940282E347E38CBE851FEFCE092E",1)	=DISPIMG("ID_087999933BE6400EA64224F35DBA502E",1)
Motif 7	Motif 8
=DISPIMG("ID_E6D7954353844D20BFE6B02C85AD7AD6",1)	=DISPIMG("ID_D66602C228A24CE0BC7D509BFC1503F1",1)
Motif 9	Motif 10
=DISPIMG("ID_0A31050A11AC43C898CCE1D44D88F4CB",1)	=DISPIMG("ID_383F08777CB8429B876C5FACF4E2E07F",1)
