# Supplementary material for: Whole genome identification and expression analysis of ARM gene family in wheat
Source: Front Plant Sci. 2026 Apr 24;17:1804434. doi: 10.3389/fpls.2026.1804434 (PMC13153074; doi:10.3389/fpls.2026.1804434)
Supplement: Supplementary file 3 [file Table3.xlsx]

## Sheet: Sheet1
Supplementary Table 3. Syntenic gene pairs and their Ka/Ks values
ARM genes Name	Seq_1	ARM genes Name	Seq_2	Ka	Ks	Ka/Ks
TaARM1	TraesCS1A02G097400.1	TaARM4	TraesCS1B02G126500.1	0	0.06567548069403226	0
TaARM1	TraesCS1A02G097400.1	TaARM7	TraesCS1D02G106200.1	8.200082817686339E-4	0.03484324633254582	0.023534210157757137
TaARM4	TraesCS1B02G126500.1	TaARM7	TraesCS1D02G106200.1	8.197842051337705E-4	0.040386606844269375	0.02029841745048936
TaARM2	TraesCS1A02G192500.1	TaARM5	TraesCS1B02G207500.1	0.009977282868803195	0.07606795599857594	0.131162757534723
TaARM2	TraesCS1A02G192500.1	TaARM8	TraesCS1D02G195900.1	0	0.08447738609433976	0
TaARM5	TraesCS1B02G207500.1	TaARM8	TraesCS1D02G195900.1	0.009977282868803195	0.08501660802036133	0.11735686827700363
TaARM3	TraesCS1A02G249400.1	TaARM6	TraesCS1B02G260100.1	0.0036090295205154638	0.05891152730317219	0.06126185630772349
TaARM3	TraesCS1A02G249400.1	TaARM9	TraesCS1D02G248900.1	0.00481445986243732	0.0467988043212531	0.10287570232325129
TaARM6	TraesCS1B02G260100.1	TaARM9	TraesCS1D02G248900.1	0.0011869438679126352	0.030249846798225493	0.03923801253705071
TaARM13	TraesCS3A02G172000.1	TaARM22	TraesCS3D02G178500.1	0	0.013465352712446865	0
TaARM15	TraesCS3A02G345800.1	TaARM19	TraesCS3B02G377600.1	0.0067227340878611205	0.14466816272354574	0.04647003156256265
TaARM15	TraesCS3A02G345800.1	TaARM23	TraesCS3D02G339600.1	0.00403001081591362	0.11437788720190079	0.03523417781620509
TaARM26	TraesCS4B02G371400.1	TaARM27	TraesCS4D02G366000.1	0.018500959821081527	0.07046187626312793	0.2625669482883599
TaARM26	TraesCS4B02G371400.1	TaARM28	TraesCS5A02G542900.1	0.018542030719648203	0.08675304005678977	0.21373349807119527
TaARM27	TraesCS4D02G366000.1	TaARM28	TraesCS5A02G542900.1	0.007002676857433877	0.06265016537549614	0.1117742757016373
TaARM29	TraesCS5B02G163100.1	TaARM30	TraesCS5D02G170300.1	0.007868924642461408	0.05271103871121055	0.14928418856575956
TuARM1	TuG1812G0100001276.01.T01	TaARM1	TraesCS1A02G097400.1	0	0.005253961941306516	0
TuARM1	TuG1812G0100001276.01.T01	TaARM4	TraesCS1B02G126500.1	0	0.06567548069403226	0
TuARM1	TuG1812G0100001276.01.T01	TaARM7	TraesCS1D02G106200.1	8.200082817686339E-4	0.03484324633254582	0.023534210157757137
TuARM2	TuG1812G0100002306.01.T01	TaARM2	TraesCS1A02G192500.1	0.002487564469495445	0	Null
TuARM3	TuG1812G0100002899.01.T01	TaARM3	TraesCS1A02G249400.1	6.001200560240304E-4	0.005692626950006781	0.10542058372950568
TuARM3	TuG1812G0100002899.01.T01	TaARM6	TraesCS1B02G260100.1	0.0029886471107609773	0.05227922241902805	0.05716701535471194
TuARM3	TuG1812G0100002899.01.T01	TaARM9	TraesCS1D02G248900.1	0.0041861964556627156	0.04038142823176635	0.10366637929783803
TuARM4	TuG1812G0200000968.01.T01	TaARM10	TraesCS2A02G097100.1	0.024805568085189918	0.11885577276300632	0.20870309879395788
TuARM5	TuG1812G0300001476.01.T01	TaARM17	TraesCS3B02G152900.1	0.004217344352121675	0.054114065684489655	0.0779343466209094
TuARM6	TuG1812G0300002051.01.T01	TaARM22	TraesCS3D02G178500.1	0	0.008050166732331498	0
AetARM8	AET3Gv20781900.1	TaARM15	TraesCS3A02G345800.1	0.00403001081591362	0.11437788720190079	0.03523417781620509
AetARM8	AET3Gv20781900.1	TaARM19	TraesCS3B02G377600.1	0.002668151785671492	0.12208647036983292	0.021854606637319755
AetARM9	AET3Gv20864400.2	TaARM24	TraesCS3D02G382500.1	0	0.003076927392583267	0
AetARM10	AET5Gv20417200.1	TaARM29	TraesCS5B02G163100.1	0.007231876041194575	0.05648132679945771	0.1280401231874746
AetARM10	AET5Gv20417200.1	TaARM30	TraesCS5D02G170300.1	7.992541052122756E-4	0.0021857938968449105	0.36565849431914
AetARM13	AET7Gv20729200.1	TaARM32	TraesCS7A02G293900.1	0.006194116418476312	0.045765829744269654	0.1353436931677586
TdARM1	TRIDC1AG016740.1	TaARM1	TraesCS1A02G097400.1	0	0.0026223802940469857	0
TdARM1	TRIDC1AG016740.1	TaARM7	TraesCS1D02G106200.1	8.200082817686339E-4	0.032104767708167885	0.025541635722846633
TdARM1	TRIDC1AG016740.1	TaARM4	TraesCS1B02G126500.1	0	0.06282105289077355	0
TdARM7	TRIDC3AG023850.1	TaARM13	TraesCS3A02G172000.1	0	0.005357165634285085	0
TdARM7	TRIDC3AG023850.1	TaARM22	TraesCS3D02G178500.1	0	0.008050166732331498	0
TdARM9	TRIDC3AG055610.1	TaARM24	TraesCS3D02G382500.1	0.020767830355330908	0.07599386866893079	0.27328297294360004
TdARM11	TRIDC3BG027790.1	TaARM13	TraesCS3A02G172000.1	0	0.05535014280206252	0
TdARM11	TRIDC3BG027790.1	TaARM22	TraesCS3D02G178500.1	0	0.04112496529937727	0
TdARM18	TRIDC5AG076810.1	TaARM26	TraesCS4B02G371400.1	0.019632457366415584	0.0890598897666818	0.22044106968747096
TdARM18	TRIDC5AG076810.1	TaARM27	TraesCS4D02G366000.1	0.007396053773282951	0.06336628071663981	0.11671907660726516
TdARM18	TRIDC5AG076810.1	TaARM28	TraesCS5A02G542900.1	0	0.0014836800090792805	0
TdARM20	TRIDC5BG028660.1	TaARM29	TraesCS5B02G163100.1	7.817590284354694E-4	0	Null
TdARM20	TRIDC5BG028660.1	TaARM30	TraesCS5D02G170300.1	0.007080162715227059	0.052672461456431736	0.1344186795045348
AtARM6	AT3G05720.1	TaARM22	TraesCS3D02G178500.1	0.2935868730560792	2.747671234597296	0.10684934549642651
AtARM10	AT4G16143.1	TaARM22	TraesCS3D02G178500.1	0.13761985329389764	2.291536704719598	0.060055705418315515
OsARM1	Os01t0253300-01	TaARM13	TraesCS3A02G172000.1	0.04533628680927955	0.46061050094489153	0.09842651593108964
OsARM1	Os01t0253300-01	TaARM22	TraesCS3D02G178500.1	0.04533628680927955	0.4656356453722563	0.09736429601096169
OsARM2	Os01t0343200-01	TaARM1	TraesCS1A02G097400.1	0.20348007321922162	0.9673923306156788	0.21033872895159356
OsARM2	Os01t0343200-01	TaARM4	TraesCS1B02G126500.1	0.20395672816849578	1.0358019741359563	0.1969070664676345
OsARM2	Os01t0343200-01	TaARM7	TraesCS1D02G106200.1	0.20344794663431037	0.9982496314135381	0.20380467994385804
OsARM5	Os05t0155601-01	TaARM1	TraesCS1A02G097400.1	0.04536609824642295	0.5596092467663754	0.08106745645924308
OsARM5	Os05t0155601-01	TaARM4	TraesCS1B02G126500.1	0.04622365675969642	0.5493284615298206	0.08414575249017411
OsARM5	Os05t0155601-01	TaARM7	TraesCS1D02G106200.1	0.04623016392507598	0.5544534881214275	0.08337969715315668
OsARM7	Os07t0688300-01	TaARM10	TraesCS2A02G097100.1	0.10973638822748225	0.5981760835838164	0.18345164783256668
OsARM7	Os07t0688300-01	TaARM12	TraesCS2D02G096200.1	0.1085769878940801	0.6377536098666654	0.1702491153547217
OsARM8	Os10t0563200-01	TaARM28	TraesCS5A02G542900.1	0.10187161197220533	1.0184378782267913	0.10002732041896815
