# Supplementary material for: Whole genome identification and expression analysis of ARM gene family in wheat
Source: Front Plant Sci. 2026 Apr 24;17:1804434. doi: 10.3389/fpls.2026.1804434 (PMC13153074; doi:10.3389/fpls.2026.1804434)
Supplement: Supplementary file 4 [file Table4.xlsx]

## Sheet: sheet1
Supplementary Table 4. The primer sequences of TaARMs gene used for qRT-PCR
Gene	Primer sequences		Tm(℃）
TaARM28-F	TGAATAATAACATGTACCTTGCT		60
TaARM28-R	GAAGAAGGCCAAAAACAGG		60
TaARM13-F	GTGTGTGGTGCTTGCGTT		60
TaARM13-R	CCTAACTGTGTGTCTCCAAT		60
TaARM18-F	GAGTCTGAATCCTATGAATTGT		60
TaARM18-R	ACAAAAGGACAGAGAGAGGTG		60
TaARM26-F	GTCAAATATGATTAGCTTAAATCTAC		60
TaARM26-R	CAACATCAAACTAAATCAGAACGCAT		60
TaARM22-F	ATCGTAGTTTATTTCTACTGTGA		60
TaARM22-R	ACAACTAACTGTGTGTCTCCAATAA		60
TaARM23-F	GTGTCCTTCTCCCCTGACG		60
TaARM23-R	TACGTGTGGACGGACGCCA		60
TaEFα-F	TGGTGTCATCAAGCCTGGTATGGT		60
TaEFα-R	ACTCATGGTGCATCTCAACGGACT		60
