# Supplementary material for: Whole genome identification and expression analysis of ARM gene family in wheat
Source: Front Plant Sci. 2026 Apr 24;17:1804434. doi: 10.3389/fpls.2026.1804434 (PMC13153074; doi:10.3389/fpls.2026.1804434)
Supplement: Supplementary file 5 [file Table5.xlsx]

## Sheet: 5A
Supplementary Table 5A. Upstream 2000bp cis-acting elements of TaARM gene						Legend
Gene	Start (bp)	End (bp)	Element Description	Functional Element Type		Original Description	Optimized Legend
TaARM1	294	314	Meristem expression	CAT-box		cis-acting element involved in the abscisic acid responsiveness	Abscisic acid response
TaARM1	411	431	Light response	G-Box		cis-acting regulatory element essential for the anaerobic induction	Anaerobic response
TaARM1	409	429	Abscisic acid response	ABRE		enhancer-like element involved in anoxic specific inducibility	Anoxic response
TaARM1	411	431	Abscisic acid response	ABRE		binding site of AT-rich DNA binding protein (ATBP-1)	ATBP-1 binding
TaARM1	412	432	Abscisic acid response	ABRE		auxin-responsive element	Auxin response
TaARM1	1026	1046	Zein metabolism	O2-site		cis-acting regulatory element involved in auxin responsiveness	Auxin response
TaARM1	411	431	Light response	G-box		cis-acting element involved in cell cycle regulation	Cell cycle regulation
TaARM1	1124	1144	Light response	G-box		cis-acting regulatory element involved in circadian control	Circadian regulation
TaARM1	1455	1475	Light response	G-box		cis-acting element involved in defense and stress responsiveness	Defense & Stress response
TaARM1	909	929	MeJA response	CGTCA-motif		cis-regulatory element involved in endosperm expression	Endosperm expression
TaARM1	1315	1335	MeJA response	CGTCA-motif		involved in endosperm-specific negative expression	Endosperm repression
TaARM1	1700	1720	MeJA response	CGTCA-motif		cis-acting regulatory element	General cis-element
TaARM1	1824	1844	MeJA response	CGTCA-motif		cis-acting element involved in gibberellin-responsiveness	Gibberellin response
TaARM1	909	929	MeJA response	TGACG-motif		gibberellin-responsive element	Gibberellin response
TaARM1	1315	1335	MeJA response	TGACG-motif		cis-acting element involved in light responsiveness	Light response
TaARM1	1700	1720	MeJA response	TGACG-motif		cis-acting regulatory element involved in light responsiveness	Light response
TaARM1	1824	1844	MeJA response	TGACG-motif		light responsive element	Light response
TaARM1	20	40	Auxin response	TGA-element		cis-acting element involved in low-temperature responsiveness	Low-temp response
TaARM1	373	393	Anaerobic response	ARE		cis-acting regulatory element involved in the MeJA-responsiveness	MeJA response
TaARM1	1676	1696	Anaerobic response	ARE		cis-acting regulatory element related to meristem expression	Meristem expression
TaARM2	204	224	Seed-specific regulation	RY-element		MYB binding site involved in drought-inducibility	MYB-Drought binding
TaARM2	1797	1817	Anoxic response	GC-motif		MYB binding site involved in flavonoid biosynthetic genes regulation	MYB-Flavonoid binding
TaARM2	664	684	Abscisic acid response	ABRE		MYBHv1 binding site	MYBHv1 binding
TaARM2	1582	1602	Abscisic acid response	ABRE		MYB binding site involved in light responsiveness	MYB-Light binding
TaARM2	138	158	General cis-element	A-box		cis-acting element involved in salicylic acid responsiveness	Salicylic acid response
TaARM2	180	200	General cis-element	A-box		cis-acting regulatory element involved in seed-specific regulation	Seed-specific regulation
TaARM2	1670	1690	General cis-element	A-box		wound-responsive element	Wound response
TaARM2	1617	1637	MeJA response	CGTCA-motif		cis-acting regulatory element involved in zein metabolism regulation	Zein metabolism
TaARM2	664	684	Light response	G-box
TaARM2	1581	1601	Light response	G-box
TaARM2	1422	1442	MYB-Light binding	MRE
TaARM2	1617	1637	MeJA response	TGACG-motif
TaARM2	66	86	Light response	Sp1
TaARM2	1660	1680	Light response	Sp1
TaARM2	1740	1760	Light response	Sp1
TaARM2	1820	1840	Light response	Sp1
TaARM2	186	206	Auxin response	TGA-element
TaARM3	972	992	Gibberellin response	GARE-motif
TaARM3	1548	1568	Gibberellin response	GARE-motif
TaARM3	146	166	Meristem expression	CAT-box
TaARM3	987	1007	Light response	G-Box
TaARM3	612	632	Zein metabolism	O2-site
TaARM3	985	1005	Abscisic acid response	ABRE
TaARM3	987	1007	Abscisic acid response	ABRE
TaARM3	988	1008	Abscisic acid response	ABRE
TaARM3	1725	1745	Abscisic acid response	ABRE
TaARM3	1728	1748	Abscisic acid response	ABRE
TaARM3	984	1004	Light response	G-box
TaARM3	987	1007	Light response	G-box
TaARM3	1727	1747	Light response	G-box
TaARM3	1753	1773	MeJA response	CGTCA-motif
TaARM3	926	946	Gibberellin response	P-box
TaARM3	1403	1423	Gibberellin response	P-box
TaARM3	1753	1773	MeJA response	TGACG-motif
TaARM3	943	963	Auxin response	AuxRR-core
TaARM3	1538	1558	Auxin response	AuxRR-core
TaARM3	440	460	Auxin response	TGA-element
TaARM3	628	648	Auxin response	TGA-element
TaARM3	1871	1891	Light response	GT1-motif
TaARM3	606	626	Low-temp response	LTR
TaARM3	744	764	Low-temp response	LTR
TaARM3	772	792	Low-temp response	LTR
TaARM4	225	245	Light response	G-Box
TaARM4	1084	1104	Zein metabolism	O2-site
TaARM4	226	246	Abscisic acid response	ABRE
TaARM4	790	810	Cell cycle regulation	MSA-like
TaARM4	238	258	Salicylic acid response	TCA-element
TaARM4	1182	1202	Light response	G-box
TaARM4	1278	1298	Light response	G-box
TaARM4	1300	1320	MeJA response	CGTCA-motif
TaARM4	1703	1723	MeJA response	CGTCA-motif
TaARM4	1827	1847	MeJA response	CGTCA-motif
TaARM4	793	813	MYBHv1 binding	CCAAT-box
TaARM4	1300	1320	MeJA response	TGACG-motif
TaARM4	1703	1723	MeJA response	TGACG-motif
TaARM4	1827	1847	MeJA response	TGACG-motif
TaARM4	399	419	Low-temp response	LTR
TaARM4	1640	1660	Low-temp response	LTR
TaARM4	71	91	Anaerobic response	ARE
TaARM4	1682	1702	Anaerobic response	ARE
TaARM5	1681	1701	Light response	ACE
TaARM5	1408	1428	MYBHv1 binding	CCAAT-box
TaARM5	1659	1679	Light response	Sp1
TaARM5	1740	1760	Light response	Sp1
TaARM5	1820	1840	Light response	Sp1
TaARM5	741	761	MeJA response	TGACG-motif
TaARM5	858	878	MeJA response	TGACG-motif
TaARM5	909	929	MeJA response	TGACG-motif
TaARM5	994	1014	MeJA response	TGACG-motif
TaARM5	1361	1381	MeJA response	TGACG-motif
TaARM5	1461	1481	Anaerobic response	ARE
TaARM5	351	371	Abscisic acid response	ABRE
TaARM5	1684	1704	Abscisic acid response	ABRE
TaARM5	1411	1431	Anoxic response	GC-motif
TaARM5	278	298	Meristem expression	CAT-box
TaARM5	1584	1604	Meristem expression	CAT-box
TaARM5	1233	1253	General cis-element	A-box
TaARM5	1615	1635	General cis-element	A-box
TaARM5	1669	1689	General cis-element	A-box
TaARM5	350	370	Light response	G-box
TaARM5	1683	1703	Light response	G-box
TaARM5	741	761	MeJA response	CGTCA-motif
TaARM5	858	878	MeJA response	CGTCA-motif
TaARM5	909	929	MeJA response	CGTCA-motif
TaARM5	994	1014	MeJA response	CGTCA-motif
TaARM5	1361	1381	MeJA response	CGTCA-motif
TaARM6	308	328	Light response	Sp1
TaARM6	705	725	Light response	Sp1
TaARM6	1523	1543	Auxin response	AuxRR-core
TaARM6	1872	1892	Light response	GT1-motif
TaARM6	927	947	Anaerobic response	ARE
TaARM6	1709	1729	Abscisic acid response	ABRE
TaARM6	1712	1732	Abscisic acid response	ABRE
TaARM6	215	235	General cis-element	A-box
TaARM6	51	71	Gibberellin response	P-box
TaARM6	692	712	MeJA response	TGACG-motif
TaARM6	712	732	MeJA response	TGACG-motif
TaARM6	1134	1154	MeJA response	TGACG-motif
TaARM6	1194	1214	MeJA response	TGACG-motif
TaARM6	113	133	MYB-Drought binding	MBS
TaARM6	820	840	MYB-Drought binding	MBS
TaARM6	1549	1569	Gibberellin response	GARE-motif
TaARM6	1835	1855	Defense & Stress response	TC-rich repeats
TaARM6	692	712	MeJA response	CGTCA-motif
TaARM6	712	732	MeJA response	CGTCA-motif
TaARM6	1134	1154	MeJA response	CGTCA-motif
TaARM6	1194	1214	MeJA response	CGTCA-motif
TaARM6	538	558	Light response	G-box
TaARM6	1711	1731	Light response	G-box
TaARM6	878	898	MYB-Light binding	MRE
TaARM7	948	968	MeJA response	TGACG-motif
TaARM7	954	974	MeJA response	TGACG-motif
TaARM7	1703	1723	MeJA response	TGACG-motif
TaARM7	580	600	Light response	Sp1
TaARM7	629	649	Light response	Sp1
TaARM7	723	743	Light response	Sp1
TaARM7	1422	1442	Light response	Sp1
TaARM7	1470	1490	Light response	Sp1
TaARM7	1487	1507	Light response	Sp1
TaARM7	1496	1516	Light response	Sp1
TaARM7	732	752	MYBHv1 binding	CCAAT-box
TaARM7	1367	1387	MYBHv1 binding	CCAAT-box
TaARM7	447	467	Anaerobic response	ARE
TaARM7	626	646	Anoxic response	GC-motif
TaARM7	633	653	Anoxic response	GC-motif
TaARM7	962	982	Anoxic response	GC-motif
TaARM7	1303	1323	Anoxic response	GC-motif
TaARM7	48	68	Zein metabolism	O2-site
TaARM7	1627	1647	General cis-element	A-box
TaARM7	1640	1660	General cis-element	A-box
TaARM7	948	968	MeJA response	CGTCA-motif
TaARM7	954	974	MeJA response	CGTCA-motif
TaARM7	1703	1723	MeJA response	CGTCA-motif
TaARM7	33	53	Light response	G-box
TaARM7	146	166	Light response	G-box
TaARM7	238	258	Light response	G-box
TaARM8	1582	1602	Light response	G-box
TaARM8	1690	1710	Light response	G-box
TaARM8	1877	1897	Light response	G-box
TaARM8	-6	14	MeJA response	CGTCA-motif
TaARM8	1618	1638	MeJA response	CGTCA-motif
TaARM8	1876	1896	MeJA response	CGTCA-motif
TaARM8	989	1009	Salicylic acid response	TCA-element
TaARM8	1574	1594	General cis-element	A-box
TaARM8	1676	1696	General cis-element	A-box
TaARM8	195	215	Circadian regulation	circadian
TaARM8	1520	1540	Meristem expression	CAT-box
TaARM8	1207	1227	Light response	G-Box
TaARM8	440	460	Seed-specific regulation	RY-element
TaARM8	1207	1227	Abscisic acid response	ABRE
TaARM8	1583	1603	Abscisic acid response	ABRE
TaARM8	1691	1711	Abscisic acid response	ABRE
TaARM8	1878	1898	Abscisic acid response	ABRE
TaARM8	265	285	Zein metabolism	O2-site
TaARM8	1832	1852	Anoxic response	GC-motif
TaARM8	1722	1742	MYB-Drought binding	MBS
TaARM8	659	679	Low-temp response	LTR
TaARM8	523	543	MYBHv1 binding	CCAAT-box
TaARM8	1260	1280	Light response	Sp1
TaARM8	1666	1686	Light response	Sp1
TaARM8	1812	1832	Light response	Sp1
TaARM8	-6	14	MeJA response	TGACG-motif
TaARM8	1618	1638	MeJA response	TGACG-motif
TaARM8	1876	1896	MeJA response	TGACG-motif
TaARM8	1688	1708	Light response	ACE
TaARM8	101	121	Auxin response	AuxRR-core
TaARM8	295	315	Auxin response	AuxRR-core
TaARM9	867	887	Cell cycle regulation	MSA-like
TaARM9	1556	1576	Gibberellin response	GARE-motif
TaARM9	482	502	Light response	G-Box
TaARM9	845	865	MeJA response	CGTCA-motif
TaARM9	1748	1768	MeJA response	CGTCA-motif
TaARM9	385	405	Light response	G-box
TaARM9	1722	1742	Light response	G-box
TaARM9	845	865	MeJA response	TGACG-motif
TaARM9	1748	1768	MeJA response	TGACG-motif
TaARM9	227	247	MYB-Drought binding	MBS
TaARM9	482	502	Abscisic acid response	ABRE
TaARM9	1720	1740	Abscisic acid response	ABRE
TaARM9	1723	1743	Abscisic acid response	ABRE
TaARM9	165	185	Gibberellin response	P-box
TaARM9	664	684	Gibberellin response	P-box
TaARM9	329	349	General cis-element	A-box
TaARM9	1496	1516	Salicylic acid response	TCA-element
TaARM9	1530	1550	Auxin response	AuxRR-core
TaARM9	445	465	MYBHv1 binding	CCAAT-box
TaARM9	602	622	MYBHv1 binding	CCAAT-box
TaARM9	869	889	MYBHv1 binding	CCAAT-box
TaARM9	1872	1892	Light response	GT1-motif
TaARM9	1007	1027	Anaerobic response	ARE
TaARM10	122	142	Anaerobic response	ARE
TaARM10	1295	1315	Anaerobic response	ARE
TaARM10	1415	1435	Anaerobic response	ARE
TaARM10	1937	1957	Low-temp response	LTR
TaARM10	823	843	MYB-Drought binding	MBS
TaARM10	903	923	MYB-Drought binding	MBS
TaARM10	1167	1187	Auxin response	AuxRR-core
TaARM10	841	861	Light response	Sp1
TaARM10	1425	1445	Endosperm repression	AACA_motif
TaARM10	1355	1375	Salicylic acid response	TCA-element
TaARM10	1805	1825	Salicylic acid response	TCA-element
TaARM10	1882	1902	Abscisic acid response	ABRE
TaARM10	1882	1902	Light response	G-Box
TaARM11	135	155	Cell cycle regulation	MSA-like
TaARM11	137	157	Cell cycle regulation	MSA-like
TaARM11	106	126	Abscisic acid response	ABRE
TaARM11	833	853	Abscisic acid response	ABRE
TaARM11	1649	1669	Abscisic acid response	ABRE
TaARM11	1759	1779	Abscisic acid response	ABRE
TaARM11	1761	1781	Abscisic acid response	ABRE
TaARM11	895	915	Zein metabolism	O2-site
TaARM11	833	853	Light response	G-Box
TaARM11	228	248	Meristem expression	CAT-box
TaARM11	1389	1409	Salicylic acid response	TCA-element
TaARM11	1728	1748	MeJA response	CGTCA-motif
TaARM11	747	767	Light response	G-box
TaARM11	1761	1781	Light response	G-box
TaARM11	1728	1748	MeJA response	TGACG-motif
TaARM11	740	760	Light response	Sp1
TaARM11	138	158	MYBHv1 binding	CCAAT-box
TaARM11	1218	1238	Low-temp response	LTR
TaARM11	1526	1546	Light response	GT1-motif
TaARM11	1897	1917	Auxin response	TGA-element
TaARM11	483	503	Anaerobic response	ARE
TaARM11	648	668	Anaerobic response	ARE
TaARM11	925	945	Anaerobic response	ARE
TaARM12	1310	1330	MYB-Drought binding	MBS
TaARM12	953	973	Light response	GT1-motif
TaARM12	954	974	Light response	GT1-motif
TaARM12	83	103	Anaerobic response	ARE
TaARM12	423	443	Anaerobic response	ARE
TaARM12	678	698	Anaerobic response	ARE
TaARM12	361	381	Low-temp response	LTR
TaARM12	1941	1961	Low-temp response	LTR
TaARM12	130	150	MeJA response	TGACG-motif
TaARM12	224	244	MeJA response	TGACG-motif
TaARM12	1307	1327	MeJA response	TGACG-motif
TaARM12	1319	1339	MeJA response	TGACG-motif
TaARM12	1738	1758	MeJA response	TGACG-motif
TaARM12	633	653	Light response	Sp1
TaARM12	1200	1220	Light response	ACE
TaARM12	940	960	Auxin response	AuxRR-core
TaARM12	130	150	MeJA response	CGTCA-motif
TaARM12	224	244	MeJA response	CGTCA-motif
TaARM12	1307	1327	MeJA response	CGTCA-motif
TaARM12	1319	1339	MeJA response	CGTCA-motif
TaARM12	1738	1758	MeJA response	CGTCA-motif
TaARM12	1021	1041	Light response	G-box
TaARM12	1202	1222	Light response	G-box
TaARM12	1241	1261	Light response	G-box
TaARM12	534	554	Salicylic acid response	TCA-element
TaARM12	1066	1086	Salicylic acid response	TCA-element
TaARM12	65	85	MYB-Light binding	MRE
TaARM12	1389	1409	MYB-Light binding	MRE
TaARM12	253	273	Circadian regulation	circadian
TaARM12	646	666	Meristem expression	CAT-box
TaARM12	280	300	Gibberellin response	GARE-motif
TaARM12	659	679	Gibberellin response	GARE-motif
TaARM12	1022	1042	Abscisic acid response	ABRE
TaARM12	1202	1222	Abscisic acid response	ABRE
TaARM12	1203	1223	Abscisic acid response	ABRE
TaARM12	1241	1261	Abscisic acid response	ABRE
TaARM12	4	24	Anoxic response	GC-motif
TaARM13	198	218	Gibberellin response	P-box
TaARM13	219	239	MYB-Light binding	MRE
TaARM13	1555	1575	Light response	G-box
TaARM13	1566	1586	Light response	G-box
TaARM13	1553	1573	Abscisic acid response	ABRE
TaARM13	1556	1576	Abscisic acid response	ABRE
TaARM13	1564	1584	Abscisic acid response	ABRE
TaARM13	1566	1586	Abscisic acid response	ABRE
TaARM13	1761	1781	Low-temp response	LTR
TaARM13	1018	1038	Anaerobic response	ARE
TaARM13	585	605	Auxin response	TGA-element
TaARM13	58	78	Light response	GT1-motif
TaARM13	662	682	Gibberellin response	TATC-box
TaARM13	270	290	MYB-Drought binding	MBS
TaARM14	490	510	MeJA response	TGACG-motif
TaARM14	635	655	MeJA response	TGACG-motif
TaARM14	665	685	MeJA response	TGACG-motif
TaARM14	1054	1074	MeJA response	TGACG-motif
TaARM14	1207	1227	MYB-Flavonoid binding	MBSI
TaARM14	475	495	Light response	Sp1
TaARM14	1916	1936	Light response	Sp1
TaARM14	657	677	Low-temp response	LTR
TaARM14	556	576	Auxin response	TGA-element
TaARM14	1655	1675	MYB-Drought binding	MBS
TaARM14	492	512	Abscisic acid response	ABRE
TaARM14	526	546	Abscisic acid response	ABRE
TaARM14	1898	1918	Abscisic acid response	ABRE
TaARM14	1925	1945	Anoxic response	GC-motif
TaARM14	1758	1778	Meristem expression	CAT-box
TaARM14	923	943	General cis-element	HMG-TATA-region
TaARM14	1156	1176	MYB-Light binding	MRE
TaARM14	259	279	General cis-element	A-box
TaARM14	1921	1941	General cis-element	A-box
TaARM14	1100	1120	Defense & Stress response	TC-rich repeats
TaARM14	1118	1138	Defense & Stress response	TC-rich repeats
TaARM14	490	510	MeJA response	CGTCA-motif
TaARM14	635	655	MeJA response	CGTCA-motif
TaARM14	665	685	MeJA response	CGTCA-motif
TaARM14	1054	1074	MeJA response	CGTCA-motif
TaARM14	491	511	Light response	G-box
TaARM14	525	545	Light response	G-box
TaARM15	134	154	Light response	G-Box
TaARM15	438	458	Light response	G-Box
TaARM15	590	610	Light response	G-Box
TaARM15	1011	1031	Light response	G-Box
TaARM15	1025	1045	Light response	G-Box
TaARM15	240	260	Seed-specific regulation	RY-element
TaARM15	1596	1616	Anoxic response	GC-motif
TaARM15	1895	1915	Anoxic response	GC-motif
TaARM15	-9	11	Abscisic acid response	ABRE
TaARM15	135	155	Abscisic acid response	ABRE
TaARM15	438	458	Abscisic acid response	ABRE
TaARM15	439	459	Abscisic acid response	ABRE
TaARM15	588	608	Abscisic acid response	ABRE
TaARM15	590	610	Abscisic acid response	ABRE
TaARM15	859	879	Abscisic acid response	ABRE
TaARM15	860	880	Abscisic acid response	ABRE
TaARM15	863	883	Abscisic acid response	ABRE
TaARM15	1012	1032	Abscisic acid response	ABRE
TaARM15	1023	1043	Abscisic acid response	ABRE
TaARM15	1025	1045	Abscisic acid response	ABRE
TaARM15	1406	1426	Zein metabolism	O2-site
TaARM15	1656	1676	Zein metabolism	O2-site
TaARM15	438	458	Light response	G-box
TaARM15	640	660	Light response	G-box
TaARM15	862	882	Light response	G-box
TaARM15	1704	1724	Light response	G-box
TaARM15	1751	1771	Light response	G-box
TaARM15	53	73	MeJA response	CGTCA-motif
TaARM15	221	241	MeJA response	CGTCA-motif
TaARM15	917	937	MeJA response	CGTCA-motif
TaARM15	1437	1457	MeJA response	CGTCA-motif
TaARM15	1415	1435	General cis-element	A-box
TaARM15	1874	1894	General cis-element	A-box
TaARM15	1924	1944	General cis-element	A-box
TaARM15	1928	1948	General cis-element	A-box
TaARM15	491	511	Circadian regulation	circadian
TaARM15	1033	1053	Light response	Sp1
TaARM15	1599	1619	Light response	Sp1
TaARM15	1604	1624	Light response	Sp1
TaARM15	1779	1799	Light response	Sp1
TaARM15	1904	1924	Light response	Sp1
TaARM15	53	73	MeJA response	TGACG-motif
TaARM15	221	241	MeJA response	TGACG-motif
TaARM15	917	937	MeJA response	TGACG-motif
TaARM15	1437	1457	MeJA response	TGACG-motif
TaARM15	1526	1546	Endosperm expression	GCN4_motif
TaARM15	913	933	MYB-Drought binding	MBS
TaARM15	1672	1692	Auxin response	TGA-element
TaARM15	179	199	Anaerobic response	ARE
TaARM15	1507	1527	Anaerobic response	ARE
TaARM15	1647	1667	Anaerobic response	ARE
TaARM15	408	428	Light response	GT1-motif
TaARM15	1551	1571	Light response	GT1-motif
TaARM15	1552	1572	Light response	GT1-motif
TaARM15	950	970	Low-temp response	LTR
TaARM16	1303	1323	Auxin response	TGA-element
TaARM16	1258	1278	Light response	Sp1
TaARM16	798	818	MeJA response	TGACG-motif
TaARM16	1761	1781	MeJA response	TGACG-motif
TaARM16	1346	1366	Light response	G-box
TaARM16	1628	1648	Light response	G-box
TaARM16	798	818	MeJA response	CGTCA-motif
TaARM16	1761	1781	MeJA response	CGTCA-motif
TaARM16	340	360	Gibberellin response	P-box
TaARM16	1042	1062	Light response	G-Box
TaARM16	1396	1416	Light response	G-Box
TaARM16	1690	1710	Meristem expression	CAT-box
TaARM16	1806	1826	Wound response	WUN-motif
TaARM16	858	878	Zein metabolism	O2-site
TaARM16	814	834	Abscisic acid response	ABRE
TaARM16	1043	1063	Abscisic acid response	ABRE
TaARM16	1397	1417	Abscisic acid response	ABRE
TaARM16	1628	1648	Abscisic acid response	ABRE
TaARM17	115	135	Abscisic acid response	ABRE
TaARM17	230	250	Abscisic acid response	ABRE
TaARM17	350	370	Abscisic acid response	ABRE
TaARM17	1663	1683	Abscisic acid response	ABRE
TaARM17	1793	1813	Abscisic acid response	ABRE
TaARM17	1795	1815	Abscisic acid response	ABRE
TaARM17	1796	1816	Abscisic acid response	ABRE
TaARM17	1885	1905	Abscisic acid response	ABRE
TaARM17	1899	1919	Abscisic acid response	ABRE
TaARM17	1749	1769	Meristem expression	CAT-box
TaARM17	114	134	Light response	G-Box
TaARM17	1662	1682	Light response	G-Box
TaARM17	1795	1815	Light response	G-Box
TaARM17	794	814	Endosperm repression	AACA_motif
TaARM17	229	249	Light response	G-box
TaARM17	1795	1815	Light response	G-box
TaARM17	29	49	MeJA response	CGTCA-motif
TaARM17	40	60	MeJA response	CGTCA-motif
TaARM17	48	68	MeJA response	CGTCA-motif
TaARM17	101	121	MeJA response	CGTCA-motif
TaARM17	403	423	MeJA response	CGTCA-motif
TaARM17	1330	1350	Salicylic acid response	TCA-element
TaARM17	1341	1361	Defense & Stress response	TC-rich repeats
TaARM17	1449	1469	Defense & Stress response	TC-rich repeats
TaARM17	1922	1942	General cis-element	A-box
TaARM17	448	468	Light response	Sp1
TaARM17	1772	1792	Light response	Sp1
TaARM17	1917	1937	Light response	Sp1
TaARM17	29	49	MeJA response	TGACG-motif
TaARM17	40	60	MeJA response	TGACG-motif
TaARM17	48	68	MeJA response	TGACG-motif
TaARM17	101	121	MeJA response	TGACG-motif
TaARM17	403	423	MeJA response	TGACG-motif
TaARM17	471	491	Anaerobic response	ARE
TaARM17	1585	1605	Anaerobic response	ARE
TaARM17	1807	1827	Anaerobic response	ARE
TaARM17	1765	1785	Light response	GT1-motif
TaARM17	213	233	Low-temp response	LTR
TaARM17	431	451	MYB-Drought binding	MBS
TaARM17	689	709	MYB-Drought binding	MBS
TaARM18	194	214	MYB-Light binding	MRE
TaARM18	304	324	Gibberellin response	P-box
TaARM18	479	499	Gibberellin response	P-box
TaARM18	414	434	Light response	G-box
TaARM18	604	624	Light response	G-box
TaARM18	694	714	Light response	G-box
TaARM18	741	761	Light response	G-box
TaARM18	743	763	Light response	G-box
TaARM18	604	624	Abscisic acid response	ABRE
TaARM18	744	764	Abscisic acid response	ABRE
TaARM18	1413	1433	Abscisic acid response	ABRE
TaARM18	352	372	Gibberellin response	GARE-motif
TaARM18	454	474	Gibberellin response	GARE-motif
TaARM18	1412	1432	Light response	G-Box
TaARM18	904	924	Anaerobic response	ARE
TaARM18	1261	1281	Light response	GT1-motif
TaARM18	1772	1792	Low-temp response	LTR
TaARM18	931	951	Gibberellin response	TATC-box
TaARM18	1406	1426	MYBHv1 binding	CCAAT-box
TaARM18	1532	1552	MYBHv1 binding	CCAAT-box
TaARM19	1675	1695	Zein metabolism	O2-site
TaARM19	125	145	Abscisic acid response	ABRE
TaARM19	127	147	Abscisic acid response	ABRE
TaARM19	929	949	Abscisic acid response	ABRE
TaARM19	767	787	Anoxic response	GC-motif
TaARM19	1904	1924	Anoxic response	GC-motif
TaARM19	137	157	Meristem expression	CAT-box
TaARM19	185	205	Meristem expression	CAT-box
TaARM19	1299	1319	Salicylic acid response	TCA-element
TaARM19	1001	1021	Defense & Stress response	TC-rich repeats
TaARM19	904	924	General cis-element	A-box
TaARM19	1433	1453	General cis-element	A-box
TaARM19	1932	1952	General cis-element	A-box
TaARM19	127	147	Light response	G-box
TaARM19	154	174	Light response	G-box
TaARM19	928	948	Light response	G-box
TaARM19	833	853	MeJA response	CGTCA-motif
TaARM19	894	914	MeJA response	CGTCA-motif
TaARM19	927	947	MeJA response	CGTCA-motif
TaARM19	1438	1458	MeJA response	CGTCA-motif
TaARM19	795	815	Light response	Sp1
TaARM19	1907	1927	Light response	Sp1
TaARM19	1912	1932	Light response	Sp1
TaARM19	833	853	MeJA response	TGACG-motif
TaARM19	894	914	MeJA response	TGACG-motif
TaARM19	927	947	MeJA response	TGACG-motif
TaARM19	1438	1458	MeJA response	TGACG-motif
TaARM19	645	665	Low-temp response	LTR
TaARM19	1505	1525	Anaerobic response	ARE
TaARM19	1510	1530	Anaerobic response	ARE
TaARM19	1694	1714	Auxin response	TGA-element
TaARM19	1548	1568	MYB-Drought binding	MBS
TaARM19	1529	1549	Endosperm expression	GCN4_motif
TaARM20	1337	1357	Light response	ACE
TaARM20	1221	1241	MeJA response	TGACG-motif
TaARM20	1278	1298	MeJA response	TGACG-motif
TaARM20	1290	1310	MeJA response	TGACG-motif
TaARM20	1380	1400	MeJA response	TGACG-motif
TaARM20	1762	1782	MeJA response	TGACG-motif
TaARM20	449	469	MYB-Flavonoid binding	MBSI
TaARM20	375	395	Low-temp response	LTR
TaARM20	964	984	Low-temp response	LTR
TaARM20	632	652	Anaerobic response	ARE
TaARM20	1206	1226	Auxin response	TGA-element
TaARM20	1420	1440	Meristem expression	CAT-box
TaARM20	1141	1161	Zein metabolism	O2-site
TaARM20	261	281	Abscisic acid response	ABRE
TaARM20	280	300	Abscisic acid response	ABRE
TaARM20	493	513	Salicylic acid response	TCA-element
TaARM20	1534	1554	Salicylic acid response	TCA-element
TaARM20	261	281	Light response	G-box
TaARM20	280	300	Light response	G-box
TaARM20	1221	1241	MeJA response	CGTCA-motif
TaARM20	1278	1298	MeJA response	CGTCA-motif
TaARM20	1290	1310	MeJA response	CGTCA-motif
TaARM20	1380	1400	MeJA response	CGTCA-motif
TaARM20	1762	1782	MeJA response	CGTCA-motif
TaARM21	1917	1937	Light response	Sp1
TaARM21	1084	1104	Light response	ACE
TaARM21	465	485	MYB-Drought binding	MBS
TaARM21	589	609	MYB-Drought binding	MBS
TaARM21	923	943	Auxin response	TGA-element
TaARM21	58	78	Anaerobic response	ARE
TaARM21	555	575	Anaerobic response	ARE
TaARM21	55	75	Low-temp response	LTR
TaARM21	724	744	Low-temp response	LTR
TaARM21	64	84	Meristem expression	CAT-box
TaARM21	1757	1777	Meristem expression	CAT-box
TaARM21	83	103	Abscisic acid response	ABRE
TaARM21	227	247	Abscisic acid response	ABRE
TaARM21	1885	1905	Abscisic acid response	ABRE
TaARM21	1899	1919	Abscisic acid response	ABRE
TaARM21	48	68	Light response	G-box
TaARM21	83	103	Light response	G-box
TaARM21	929	949	General cis-element	A-box
TaARM21	1922	1942	General cis-element	A-box
TaARM21	414	434	Salicylic acid response	TCA-element
TaARM21	558	578	Salicylic acid response	TCA-element
TaARM21	1146	1166	Salicylic acid response	TCA-element
TaARM22	1761	1781	Low-temp response	LTR
TaARM22	894	914	Anaerobic response	ARE
TaARM22	1251	1271	Light response	GT1-motif
TaARM22	1396	1416	MYBHv1 binding	CCAAT-box
TaARM22	1522	1542	MYBHv1 binding	CCAAT-box
TaARM22	1039	1059	MeJA response	TGACG-motif
TaARM22	1039	1059	MeJA response	CGTCA-motif
TaARM22	1289	1309	Abscisic acid response	ABRE
TaARM22	1403	1423	Abscisic acid response	ABRE
TaARM22	509	529	Zein metabolism	O2-site
TaARM22	537	557	Zein metabolism	O2-site
TaARM22	1289	1309	Light response	G-Box
TaARM22	1402	1422	Light response	G-Box
TaARM22	228	248	Gibberellin response	GARE-motif
TaARM23	397	417	Abscisic acid response	ABRE
TaARM23	398	418	Abscisic acid response	ABRE
TaARM23	401	421	Abscisic acid response	ABRE
TaARM23	411	431	Abscisic acid response	ABRE
TaARM23	413	433	Abscisic acid response	ABRE
TaARM23	551	571	Abscisic acid response	ABRE
TaARM23	566	586	Abscisic acid response	ABRE
TaARM23	572	592	Abscisic acid response	ABRE
TaARM23	581	601	Abscisic acid response	ABRE
TaARM23	1650	1670	Zein metabolism	O2-site
TaARM23	867	887	Anoxic response	GC-motif
TaARM23	1903	1923	Anoxic response	GC-motif
TaARM23	257	277	Cell cycle regulation	MSA-like
TaARM23	743	763	Light response	3-AF1 binding site
TaARM23	222	242	Light response	G-Box
TaARM23	550	570	Light response	G-Box
TaARM23	572	592	Light response	G-Box
TaARM23	336	356	MeJA response	CGTCA-motif
TaARM23	454	474	MeJA response	CGTCA-motif
TaARM23	974	994	MeJA response	CGTCA-motif
TaARM23	48	68	Light response	G-box
TaARM23	101	121	Light response	G-box
TaARM23	400	420	Light response	G-box
TaARM23	413	433	Light response	G-box
TaARM23	948	968	General cis-element	A-box
TaARM23	952	972	General cis-element	A-box
TaARM23	1931	1951	General cis-element	A-box
TaARM23	336	356	MeJA response	TGACG-motif
TaARM23	454	474	MeJA response	TGACG-motif
TaARM23	974	994	MeJA response	TGACG-motif
TaARM23	201	221	Light response	Sp1
TaARM23	956	976	Light response	Sp1
TaARM23	966	986	Light response	Sp1
TaARM23	1906	1926	Light response	Sp1
TaARM23	1911	1931	Light response	Sp1
TaARM23	1041	1061	Anaerobic response	ARE
TaARM23	1046	1066	Anaerobic response	ARE
TaARM23	1666	1686	Auxin response	TGA-element
TaARM23	485	505	Low-temp response	LTR
TaARM23	1065	1085	Endosperm expression	GCN4_motif
TaARM23	450	470	MYB-Drought binding	MBS
TaARM23	1084	1104	MYB-Drought binding	MBS
TaARM24	810	830	Light response	Sp1
TaARM24	402	422	MYBHv1 binding	CCAAT-box
TaARM24	130	150	MeJA response	TGACG-motif
TaARM24	1501	1521	MeJA response	TGACG-motif
TaARM24	1187	1207	ATBP-1 binding	AT-rich element
TaARM24	1652	1672	MYB-Drought binding	MBS
TaARM24	246	266	Low-temp response	LTR
TaARM24	1214	1234	Low-temp response	LTR
TaARM24	-8	12	Anaerobic response	ARE
TaARM24	588	608	Anaerobic response	ARE
TaARM24	109	129	Light response	G-Box
TaARM24	1325	1345	Light response	G-Box
TaARM24	867	887	Meristem expression	CAT-box
TaARM24	552	572	Anoxic response	GC-motif
TaARM24	737	757	Anoxic response	GC-motif
TaARM24	109	129	Abscisic acid response	ABRE
TaARM24	1326	1346	Abscisic acid response	ABRE
TaARM24	367	387	Salicylic acid response	TCA-element
TaARM24	520	540	Salicylic acid response	TCA-element
TaARM24	457	477	Light response	G-box
TaARM24	1954	1974	Light response	G-box
TaARM24	130	150	MeJA response	CGTCA-motif
TaARM24	1501	1521	MeJA response	CGTCA-motif
TaARM24	1760	1780	Circadian regulation	circadian
TaARM25	181	201	Abscisic acid response	ABRE
TaARM25	1397	1417	Abscisic acid response	ABRE
TaARM25	1840	1860	Abscisic acid response	ABRE
TaARM25	350	370	Anoxic response	GC-motif
TaARM25	487	507	Anoxic response	GC-motif
TaARM25	495	515	Anoxic response	GC-motif
TaARM25	1397	1417	Light response	G-Box
TaARM25	1598	1618	Gibberellin response	GARE-motif
TaARM25	943	963	Meristem expression	CAT-box
TaARM25	1337	1357	Meristem expression	CAT-box
TaARM25	537	557	Gibberellin response	P-box
TaARM25	1123	1143	Gibberellin response	P-box
TaARM25	186	206	General cis-element	A-box
TaARM25	661	681	General cis-element	A-box
TaARM25	6	26	Defense & Stress response	TC-rich repeats
TaARM25	180	200	Light response	G-box
TaARM25	551	571	Light response	G-box
TaARM25	1370	1390	Light response	G-box
TaARM25	1840	1860	Light response	G-box
TaARM25	1673	1693	MeJA response	CGTCA-motif
TaARM25	295	315	Light response	Sp1
TaARM25	347	367	Light response	Sp1
TaARM25	484	504	Light response	Sp1
TaARM25	816	836	Light response	Sp1
TaARM25	1673	1693	MeJA response	TGACG-motif
TaARM25	873	893	Low-temp response	LTR
TaARM25	41	61	Anaerobic response	ARE
TaARM26	594	614	MeJA response	TGACG-motif
TaARM26	736	756	Light response	Sp1
TaARM26	1158	1178	Light response	Sp1
TaARM26	1597	1617	Light response	GT1-motif
TaARM26	142	162	Anaerobic response	ARE
TaARM26	756	776	Anaerobic response	ARE
TaARM26	1544	1564	Anaerobic response	ARE
TaARM26	168	188	Low-temp response	LTR
TaARM26	527	547	Low-temp response	LTR
TaARM26	674	694	Anoxic response	GC-motif
TaARM26	457	477	Zein metabolism	O2-site
TaARM26	825	845	Zein metabolism	O2-site
TaARM26	648	668	Abscisic acid response	ABRE
TaARM26	152	172	Meristem expression	CAT-box
TaARM26	710	730	Meristem expression	CAT-box
TaARM26	1044	1064	Meristem expression	CAT-box
TaARM26	594	614	MeJA response	CGTCA-motif
TaARM26	648	668	Light response	G-box
TaARM26	963	983	Light response	G-box
TaARM26	1673	1693	General cis-element	A-box
TaARM26	1855	1875	General cis-element	A-box
TaARM27	540	560	Light response	Sp1
TaARM27	1962	1982	Light response	Sp1
TaARM27	446	466	MeJA response	TGACG-motif
TaARM27	574	594	MeJA response	TGACG-motif
TaARM27	1091	1111	MYB-Drought binding	MBS
TaARM27	1723	1743	Anaerobic response	ARE
TaARM27	932	952	Abscisic acid response	ABRE
TaARM27	932	952	Light response	G-box
TaARM27	446	466	MeJA response	CGTCA-motif
TaARM27	574	594	MeJA response	CGTCA-motif
TaARM27	1072	1092	Salicylic acid response	TCA-element
TaARM27	1832	1852	General cis-element	A-box
TaARM27	1524	1544	Circadian regulation	circadian
TaARM28	871	891	MeJA response	CGTCA-motif
TaARM28	1007	1027	Light response	G-box
TaARM28	1707	1727	Light response	G-box
TaARM28	321	341	Defense & Stress response	TC-rich repeats
TaARM28	1417	1437	General cis-element	A-box
TaARM28	1841	1861	General cis-element	A-box
TaARM28	241	261	Meristem expression	CAT-box
TaARM28	133	153	Light response	G-Box
TaARM28	1033	1053	Anoxic response	GC-motif
TaARM28	1007	1027	Abscisic acid response	ABRE
TaARM28	1708	1728	Abscisic acid response	ABRE
TaARM28	1114	1134	MYB-Drought binding	MBS
TaARM28	1727	1747	Anaerobic response	ARE
TaARM28	871	891	MeJA response	TGACG-motif
TaARM29	632	652	Anoxic response	GC-motif
TaARM29	1564	1584	Anoxic response	GC-motif
TaARM29	882	902	Abscisic acid response	ABRE
TaARM29	1531	1551	Abscisic acid response	ABRE
TaARM29	1595	1615	Abscisic acid response	ABRE
TaARM29	1715	1735	Abscisic acid response	ABRE
TaARM29	280	300	Zein metabolism	O2-site
TaARM29	831	851	Meristem expression	CAT-box
TaARM29	1205	1225	Meristem expression	CAT-box
TaARM29	1530	1550	Light response	G-Box
TaARM29	882	902	Light response	G-box
TaARM29	1311	1331	Light response	G-box
TaARM29	1595	1615	Light response	G-box
TaARM29	1325	1345	MeJA response	CGTCA-motif
TaARM29	1620	1640	MeJA response	CGTCA-motif
TaARM29	1877	1897	General cis-element	A-box
TaARM29	1741	1761	Light response	Sp1
TaARM29	1985	2005	Light response	Sp1
TaARM29	1085	1105	MYBHv1 binding	CCAAT-box
TaARM29	1817	1837	MYBHv1 binding	CCAAT-box
TaARM29	1325	1345	MeJA response	TGACG-motif
TaARM29	1620	1640	MeJA response	TGACG-motif
TaARM29	4	24	Auxin response	TGA-element
TaARM29	95	115	Anaerobic response	ARE
TaARM29	100	120	Anaerobic response	ARE
TaARM29	126	146	Anaerobic response	ARE
TaARM29	313	333	Anaerobic response	ARE
TaARM29	1548	1568	Low-temp response	LTR
TaARM30	510	530	Anoxic response	GC-motif
TaARM30	1966	1986	Anoxic response	GC-motif
TaARM30	165	185	Abscisic acid response	ABRE
TaARM30	660	680	Abscisic acid response	ABRE
TaARM30	824	844	Abscisic acid response	ABRE
TaARM30	825	845	Abscisic acid response	ABRE
TaARM30	1099	1119	Abscisic acid response	ABRE
TaARM30	1532	1552	Abscisic acid response	ABRE
TaARM30	1533	1553	Abscisic acid response	ABRE
TaARM30	1567	1587	Abscisic acid response	ABRE
TaARM30	1710	1730	Abscisic acid response	ABRE
TaARM30	164	184	Zein metabolism	O2-site
TaARM30	824	844	Light response	G-Box
TaARM30	1098	1118	Light response	G-Box
TaARM30	1532	1552	Light response	G-Box
TaARM30	360	380	Gibberellin response	GARE-motif
TaARM30	590	610	General cis-element	A-box
TaARM30	1872	1892	General cis-element	A-box
TaARM30	31	51	Light response	G-box
TaARM30	165	185	Light response	G-box
TaARM30	659	679	Light response	G-box
TaARM30	824	844	Light response	G-box
TaARM30	1532	1552	Light response	G-box
TaARM30	1567	1587	Light response	G-box
TaARM30	431	451	MeJA response	CGTCA-motif
TaARM30	1600	1620	MeJA response	CGTCA-motif
TaARM30	1633	1653	MeJA response	CGTCA-motif
TaARM30	657	677	Light response	ACE
TaARM30	1456	1476	Light response	Sp1
TaARM30	1736	1756	Light response	Sp1
TaARM30	1985	2005	Light response	Sp1
TaARM30	1812	1832	MYBHv1 binding	CCAAT-box
TaARM30	431	451	MeJA response	TGACG-motif
TaARM30	1600	1620	MeJA response	TGACG-motif
TaARM30	1633	1653	MeJA response	TGACG-motif
TaARM30	1368	1388	Anaerobic response	ARE
TaARM30	1489	1509	Anaerobic response	ARE
TaARM30	943	963	MYB-Drought binding	MBS
TaARM31	1767	1787	Anaerobic response	ARE
TaARM31	320	340	Auxin response	AuxRR-core
TaARM31	735	755	MeJA response	TGACG-motif
TaARM31	1512	1532	MeJA response	TGACG-motif
TaARM31	485	505	Light response	Sp1
TaARM31	995	1015	Light response	Sp1
TaARM31	1268	1288	MYBHv1 binding	CCAAT-box
TaARM31	735	755	MeJA response	CGTCA-motif
TaARM31	1512	1532	MeJA response	CGTCA-motif
TaARM31	1460	1480	Light response	G-box
TaARM31	1625	1645	Light response	G-box
TaARM31	218	238	General cis-element	A-box
TaARM31	864	884	Anoxic response	GC-motif
TaARM31	203	223	Abscisic acid response	ABRE
TaARM31	206	226	Abscisic acid response	ABRE
TaARM31	1077	1097	Abscisic acid response	ABRE
TaARM31	1461	1481	Abscisic acid response	ABRE
TaARM31	1625	1645	Abscisic acid response	ABRE
TaARM31	11	31	Meristem expression	CAT-box
TaARM31	307	327	Meristem expression	CAT-box
TaARM31	205	225	Light response	G-Box
TaARM32	790	810	MeJA response	TGACG-motif
TaARM32	918	938	Light response	Sp1
TaARM32	1075	1095	Light response	Sp1
TaARM32	1611	1631	MYBHv1 binding	CCAAT-box
TaARM32	898	918	MYB-Drought binding	MBS
TaARM32	823	843	Anoxic response	GC-motif
TaARM32	1078	1098	Anoxic response	GC-motif
TaARM32	1677	1697	Anoxic response	GC-motif
TaARM32	1546	1566	Abscisic acid response	ABRE
TaARM32	790	810	MeJA response	CGTCA-motif
TaARM32	1545	1565	Light response	G-box
TaARM32	1737	1757	Salicylic acid response	TCA-element
Note: Positions are relative to the transcription start site (TSS), upstream 2000 bp. Each row represents a distinct cis-acting element identified in the promoter region.

## Sheet: 5B 
	Supplementary Table 5B. Grouping and statistics of upstream 2000bp cis-acting element types in TaARM gene
	Values represent the number of occurrences of each cis-acting element within the 2000 bp upstream region of the TaARM gene.
	Common			Development and Metabolism							Environment												Phytohormone									TF( Transcription Factor)
	A-box	circadian	HMG-TATA-region	AACA-motif	CAT-box	GCN4-motif	MBSI	MSA-like	O2-site	RY-element	3-AF1 binding site	ACE	ARE	G-Box	GC-motif	GT1-motif	LTR	MBS	MRE	Sp1	TC-rich repeats	WUN-motif	ABRE	AuxRR-core	CGTCA-motif	GARE-motif	P-box	TATC-box	TCA-element	TGA-element	TGACG-motif	AT-rich element	CCAAT-box
TaARM1	0	0	0	0	1	0	0	0	1	0	0	0	2	4	0	0	0	0	0	0	0	0	3	0	4	0	0	0	0	1	4	0	0
TaARM2	3	0	0	0	0	0	0	0	0	1	0	0	0	2	1	0	0	0	1	4	0	0	2	0	1	0	0	0	0	1	1	0	0
TaARM3	0	0	0	0	1	0	0	0	1	0	0	0	0	4	0	1	3	0	0	0	0	0	5	2	1	2	2	0	0	2	1	0	0
TaARM4	0	0	0	0	0	0	0	1	1	0	0	0	2	3	0	0	2	0	0	0	0	0	1	0	3	0	0	0	1	0	3	0	1
TaARM5	3	0	0	0	2	0	0	0	0	0	0	1	1	2	1	0	0	0	0	3	0	0	2	0	5	0	0	0	0	0	5	0	1
TaARM6	1	0	0	0	0	0	0	0	0	0	0	0	1	2	0	1	0	2	1	2	1	0	2	1	4	1	1	0	0	0	4	0	0
TaARM7	2	0	0	0	0	0	0	0	1	0	0	0	1	3	4	0	0	0	0	7	0	0	0	0	3	0	0	0	0	0	3	0	2
TaARM8	2	1	0	0	1	0	0	0	1	1	0	1	0	4	1	0	1	1	0	3	0	0	4	2	3	0	0	0	1	0	3	0	1
TaARM9	1	0	0	0	0	0	0	1	0	0	0	0	1	3	0	1	0	1	0	0	0	0	3	1	2	1	2	0	1	0	2	0	3
TaARM10	0	0	0	1	0	0	0	0	0	0	0	0	3	1	0	0	1	2	0	1	0	0	1	1	0	0	0	0	2	0	0	0	0
TaARM11	0	0	0	0	1	0	0	2	1	0	0	0	3	3	0	1	1	0	0	1	0	0	5	0	1	0	0	0	1	1	1	0	1
TaARM12	0	1	0	0	1	0	0	0	0	0	0	1	3	3	1	2	2	1	2	1	0	0	4	1	5	2	0	0	2	0	5	0	0
TaARM13	0	0	0	0	0	0	0	0	0	0	0	0	1	2	0	1	1	1	1	0	0	0	4	0	0	0	1	1	0	1	0	0	0
TaARM14	2	0	1	0	1	0	1	0	0	0	0	0	0	2	1	0	1	1	1	2	2	0	3	0	4	0	0	0	0	1	4	0	0
TaARM15	4	1	0	0	0	1	0	0	2	1	0	0	3	10	2	3	1	1	0	5	0	0	12	0	4	0	0	0	0	1	4	0	0
TaARM16	0	0	0	0	1	0	0	0	1	0	0	0	0	4	0	0	0	0	0	1	0	1	4	0	2	0	1	0	0	1	2	0	0
TaARM17	1	0	0	1	1	0	0	0	0	0	0	0	3	5	0	1	1	2	0	3	2	0	9	0	5	0	0	0	1	0	5	0	0
TaARM18	0	0	0	0	0	0	0	0	0	0	0	0	1	6	0	1	1	0	1	0	0	0	3	0	0	2	2	1	0	0	0	0	2
TaARM19	3	0	0	0	2	1	0	0	1	0	0	0	2	3	2	0	1	1	0	3	1	0	3	0	4	0	0	0	1	1	4	0	0
TaARM20	0	0	0	0	1	0	1	0	1	0	0	1	1	2	0	0	2	0	0	0	0	0	2	0	5	0	0	0	2	1	5	0	0
TaARM21	2	0	0	0	2	0	0	0	0	0	0	1	2	2	0	0	2	2	0	1	0	0	4	0	0	0	0	0	3	1	0	0	0
TaARM22	0	0	0	0	0	0	0	0	2	0	0	0	1	2	0	1	1	0	0	0	0	0	2	0	1	1	0	0	0	0	1	0	2
TaARM23	3	0	0	0	0	1	0	1	1	0	1	0	2	7	2	0	1	2	0	5	0	0	9	0	3	0	0	0	0	1	3	0	0
TaARM24	0	1	0	0	1	0	0	0	0	0	0	0	2	4	2	0	2	1	0	1	0	0	2	0	2	0	0	0	2	0	2	1	1
TaARM25	2	0	0	0	2	0	0	0	0	0	0	0	1	5	3	0	1	0	0	4	1	0	3	0	1	1	2	0	0	0	1	0	0
TaARM26	2	0	0	0	3	0	0	0	2	0	0	0	3	2	1	1	2	0	0	2	0	0	1	0	1	0	0	0	0	0	1	0	0
TaARM27	1	1	0	0	0	0	0	0	0	0	0	0	1	1	0	0	0	1	0	2	0	0	1	0	2	0	0	0	1	0	2	0	0
TaARM28	2	0	0	0	1	0	0	0	0	0	0	0	1	3	1	0	0	1	0	0	1	0	2	0	1	0	0	0	0	0	1	0	0
TaARM29	1	0	0	0	2	0	0	0	1	0	0	0	4	4	2	0	1	0	0	2	0	0	4	0	2	0	0	0	0	1	2	0	2
TaARM30	2	0	0	0	0	0	0	0	1	0	0	1	2	9	2	0	0	1	0	3	0	0	9	0	3	1	0	0	0	0	3	0	1
TaARM31	1	0	0	0	2	0	0	0	0	0	0	0	1	3	1	0	0	1	0	2	0	0	5	1	2	0	0	0	0	0	2	0	1
TaARM32	0	0	0	0	0	0	0	0	0	0	0	0	0	1	3	0	0	0	0	2	0	0	1	0	1	0	0	0	1	0	1	0	1
	Notes:This table shows the counts of cis-acting elements in the upstream 2000 bp of each TaARM gene, categorized by functional groups (Common, Development and Metabolism, Environment, Phytohormone, TF) and specific element types. These data were used to generate a heatmap, with rows representing TaARM genes, columns representing element categories/types.

## Sheet: 5C 
Supplementary Table 5C. Distribution and Statistics of cis-acting Elements in Upstream 2000bp of TaARM genes
	Common	Development and Metabolism	Environment	Phytohormone	TF( Transcription Factor)	SUM
TaARM1	0	2	6	12	0	20
TaARM2	3	1	8	5	0	17
TaARM3	0	2	8	15	0	25
TaARM4	0	2	7	8	1	18
TaARM5	3	2	8	12	1	26
TaARM6	1	0	10	13	0	24
TaARM7	2	1	15	6	2	26
TaARM8	3	3	11	13	1	31
TaARM9	1	1	6	12	3	23
TaARM10	0	1	8	4	0	13
TaARM11	0	4	9	9	1	23
TaARM12	1	1	16	19	0	37
TaARM13	0	0	7	7	0	14
TaARM14	3	2	10	12	0	27
TaARM15	5	4	25	21	0	55
TaARM16	0	2	6	10	0	18
TaARM17	1	2	17	20	0	40
TaARM18	0	0	10	8	2	20
TaARM19	3	4	13	13	0	33
TaARM20	0	3	6	15	0	24
TaARM21	2	2	10	8	0	22
TaARM22	0	2	5	5	2	14
TaARM23	3	3	20	16	0	42
TaARM24	1	1	12	8	2	24
TaARM25	2	2	15	8	0	27
TaARM26	2	5	11	3	0	21
TaARM27	2	0	5	6	0	13
TaARM28	2	1	7	4	0	14
TaARM29	1	3	13	9	2	28
TaARM30	2	1	18	16	1	38
TaARM31	1	2	8	10	1	22
TaARM32	0	0	6	4	1	11
	Notes:This table provides the counts of cis-acting elements in the upstream 2000 bp of TaARM genes (grouped by functional categories: Common, Development and Metabolism, Environment, Phytohormone, TF) and their total (SUM). These data were used to generate a grouped stacked bar chart, where each bar cluster represents a TaARM gene, and within each cluster, the bar is stacked by the functional cat…
