# Supplementary material for: Whole genome identification and expression analysis of ARM gene family in wheat
Source: Front Plant Sci. 2026 Apr 24;17:1804434. doi: 10.3389/fpls.2026.1804434 (PMC13153074; doi:10.3389/fpls.2026.1804434)
Supplement: Supplementary file 6 [file Table6.xlsx]

## Sheet: HMMER
Supplementary Table 6A. Raw HMMER outputs for gene family identification in six species
T. aestivum L.		T. urartu		Ae. tauschii		T. dicoccoides		Arabidopsis thaliana		Oryza sativa ssp. japonica
Transcript ID	E-value	Transcript ID	E-value	Transcript ID	E-value	Transcript ID	E-value	Transcript ID	E-value	Transcript ID	E-value
TraesCS1A02G097400.1	1.1e-91	TuG1812G0100001276.01.T01	5.2e-92	AET3Gv20394500.5	1.8e-91	TRIDC1BG018240.4	1.6e-92	AT3G06720.1	3.3e-94	Os05t0155601-01	1.1e-94
TraesCS1B02G126500.1	1.1e-91	TuG1812G0300002051.01.T01	2.9e-91	AET1Gv20253500.12	2e-91	TRIDC1AG016740.6	1.8e-92	AT3G06720.2	3.3e-94	Os01t0253300-01	1.3e-93
TraesCS3A02G172000.1	6.2e-91	TuG1812G0300002051.01.T02	5.3e-69	AET3Gv20394500.6	3.2e-91	TRIDC1AG016740.7	3.7e-92	AT4G16143.1	1e-93	Os01t0253300-02	1.3e-93
TraesCS3D02G178500.1	6.2e-91	TuG1812S0000510900.01.T01	1.2e-63	AET3Gv20394500.4	5.2e-91	TRIDC1AG016740.10	1.2e-91	AT4G16143.2	1e-93	Os01t0343200-01	2.2e-84
TraesCS3B02G202800.2	7.9e-91	TuG1812G0200000968.01.T01	9.6e-63	AET1Gv20253500.11	7.9e-91	TRIDC1AG016740.11	1.2e-91	AT1G09270.3	3.3e-92	Os07t0688300-01	2.7e-66
TraesCS1D02G106200.1	8.8e-91	TuG1812G0500005516.01.T01	1.5e-62	AET1Gv20253500.10	8.2e-91	TRIDC1BG018240.8	1.2e-91	AT4G02150.1	5.1e-92	Os07t0688300-02	2.7e-66
TraesCS3A02G172000.2	2.3e-82	TuG1812G0500005516.01.T03	1.5e-62	AET1Gv20253500.13	1.3e-90	TRIDC1AG016740.2	1.3e-91	AT1G09270.1	5.4e-92	Os10t0563200-01	6.8e-62
TraesCS3D02G178500.2	2.3e-82	TuG1812G0100002574.01.T01	6.2e-60	AET3Gv20394500.3	2.1e-90	TRIDC1BG018240.10	1.3e-91	AT1G09270.2	5.4e-92	Os01t0158000-01	2.6e-41
TraesCS3B02G202800.3	2.3e-82	TuG1812G0700001926.01.T01	5.9e-52	AET1Gv20253500.2	3e-90	TRIDC3BG027790.6	1.4e-91	AT1G02690.1	2.3e-89	Os01t0158000-02	2.6e-41
TraesCS3B02G202800.1	8.7e-69	TuG1812G0500005516.01.T02	1.1e-49	AET1Gv20253500.3	3.1e-90	TRIDC1BG018240.7	1.4e-91	AT1G02690.2	5.2e-89	Os01t0884400-01	8.9e-37
TraesCS4B02G371400.2	3.6e-63	TuG1812G0100002899.01.T01	1.9e-44	AET1Gv20253500.9	1.9e-89	TRIDC3AG023850.4	1.4e-91	AT5G49310.1	1.2e-84	Os06t0102700-01	2.9e-36
TraesCS2D02G096200.1	7.9e-63	TuG1812G0100002899.01.T02	2e-44	AET2Gv20193300.13	2.3e-64	TRIDC3BG027790.3	1.4e-91	AT4G02150.2	4.4e-83	Os08t0110500-01	5e-36
TraesCS2B02G112400.3	1.7e-62	TuG1812G0400000988.01.T01	2.4e-43	AET2Gv20193300.4	1.4e-63	TRIDC3BG027790.7	1.4e-91	AT3G05720.1	7.1e-70	Os01t0524700-01	1e-35
TraesCS4D02G366000.1	3.4e-62	TuG1812G0300004266.01.T02	4.5e-40	AET4Gv20852600.4	4.8e-63	TRIDC3AG023850.6	1.4e-91	AT3G05720.2	7.1e-70	Os07t0584900-01	1.9e-34
TraesCS4B02G371400.3	9.5e-62	TuG1812G0300001476.01.T01	7.6e-40	AET2Gv20193300.3	1.4e-62	TRIDC1BG018240.11	1.5e-91	AT2G44900.1	4.5e-66	Os02t0732200-01	1.1e-33
TraesCS2B02G112400.2	1.2e-61	TuG1812G0300002051.01.T03	1.4e-37	AET4Gv20852600.2	2.1e-62	TRIDC3AG023850.7	2.1e-91	AT2G44900.2	4.5e-66	Os07t0587500-01	1.3e-33
TraesCS4B02G371400.1	1.8e-61	TuG1812G0300004431.01.T01	1.5e-36	AET1Gv20547200.3	9.8e-62	TRIDC1AG016740.8	2.2e-91	AT3G60350.1	3.3e-62	Os03t0275900-03	4.1e-33
TraesCS2A02G097100.1	5.8e-61	TuG1812G0700000051.01.T01	6.3e-36	AET3Gv20394500.1	2e-59	TRIDC1AG016740.4	2.5e-91	AT3G60350.2	3.3e-62	Os03t0275900-01	8.7e-32
TraesCS5A02G542900.1	9.7e-61	TuG1812G0700000051.01.T02	6.3e-36	AET3Gv20394500.7	2e-59	TRIDC3BG027790.5	2.5e-91	AT5G52000.1	5.1e-62	Os03t0116900-01	4.2e-31
TraesCS1D02G219600.1	1.3e-59	TuG1812G0700000051.01.T03	6.3e-36	AET1Gv20547200.1	2.6e-59	TRIDC1BG018240.5	3.8e-91	AT2G22125.1	5.9e-49	Os03t0116900-02	4.2e-31
TraesCS1A02G217900.1	1.3e-59	TuG1812U0000258600.01.T01	6.3e-36	AET2Gv20193300.12	2.2e-58	TRIDC1AG016740.1	4.3e-91	AT2G23140.3	4.2e-43	Os12t0570000-01	5.9e-31
TraesCS1B02G231300.1	3e-59	TuG1812U0000258600.01.T02	6.3e-36	AET2Gv20193300.11	2.7e-57	TRIDC3AG023850.3	9.5e-91	AT2G23140.5	4.2e-43	Os10t0522601-01	8.3e-31
TraesCS1A02G217900.2	4.7e-59	TuG1812G0300004431.01.T02	1.2e-35	AET2Gv20193300.9	8.2e-57	TRIDC3AG023850.1	1.4e-90	AT2G23140.2	3.3e-42	Os03t0435300-00	4e-27
TraesCS2B02G112400.4	1.6e-55	TuG1812G0300004462.01.T01	6.4e-34	AET4Gv20852600.7	1.7e-56	TRIDC1AG016740.3	3e-90	AT2G23140.4	3.3e-42	Os06t0726900-00	4.9e-27
TraesCS1B02G231300.3	3.5e-55	TuG1812G0200002024.01.T01	1.3e-33	AET1Gv20547200.4	1.4e-55	TRIDC1BG018240.9	3e-90	AT2G23140.1	3.4e-42	Os06t0223800-01	1.2e-26
TraesCS1B02G231300.2	3.5e-53	TuG1812G0300004432.01.T01	1.8e-33	AET1Gv20253500.8	1.3e-54	TRIDC3BG027790.1	3.5e-90	AT5G19330.1	6.4e-42	Os08t0481200-01	3.7e-26
TraesCS7D02G183600.1	2.9e-52	TuG1812G0500005450.01.T01.cds242953	1.1e-32	AET1Gv20253500.6	1.6e-52	TRIDC1BG018240.1	3.2e-80	AT5G13060.1	3.8e-41	Os01t0948500-01	1.3e-25
TraesCS7A02G182200.1	9.8e-52	TuG1812G0600003218.01.T01	1.6e-32	AET7Gv20468800.10	2.8e-52	TRIDC1BG018240.12	7e-71	AT5G19330.2	1.5e-40	Os06t0137100-01	5.4e-22
TraesCS2A02G097100.2	9.6e-50	TuG1812G0500000903.01.T01	2.9e-31	AET7Gv20468800.4	3.5e-52	TRIDC5AG076810.4	6.2e-64	AT2G28830.1	2.3e-39	Os09t0536200-00	2.7e-21
TraesCS2B02G112400.1	6.9e-46	TuG1812G0100002200.01.T01.cds454094	1.4e-30	AET7Gv20468800.8	3.5e-52	TRIDC4BG061780.1	1e-62	AT5G67340.1	4.1e-39	Os01t0112500-01	2.6e-19
TraesCS7B02G087000.1	2.3e-45	TuG1812G0100002299.01.T01.cds243456	1.4e-30	AET7Gv20468800.9	3.5e-52	TRIDC2BG013790.14	2.1e-62	AT5G67340.2	4.1e-39	Os08t0548500-01	8.9e-17
TraesCS1A02G249400.5	5.3e-45	TuG1812G0100002200.01.T02.cds454091	1.9e-30	AET7Gv20468800.1	5.6e-52	TRIDC2BG013790.8	2.1e-62	AT3G46510.1	9.2e-39	Os02t0234300-01	3.6e-16
TraesCS1A02G249400.4	6.7e-45	TuG1812G0100002299.01.T03.cds243451	1.9e-30	AET1Gv20253500.5	4.9e-51	TRIDC2BG013790.12	2.7e-62	AT1G23180.1	6e-36	Os09t0135800-01	4.2e-16
TraesCS1A02G249400.2	3.7e-44	TuG1812G0100002299.01.T02	2.1e-30	AET7Gv20468800.11	1.8e-50	TRIDC4BG061780.6	1.1e-61	AT5G03070.1	6.9e-36	Os09t0135800-02	4.2e-16
TraesCS1A02G249400.1	3.9e-44	TuG1812G0700001462.01.T01	1.5e-28	AET2Gv20193300.15	2.2e-48	TRIDC2AG011230.2	1e-60	AT1G23030.1	8.8e-35	Os03t0152900-01	9.5e-16
TraesCS1A02G249400.3	8.2e-44	TuG1812G0700003068.01.T01	9.5e-26	AET7Gv20468800.7	4.2e-48	TRIDC2AG011230.4	1e-60	AT1G77460.1	2e-34	Os10t0147900-01	1.6e-15
TraesCS4D02G094000.1	3e-43	TuG1812S0002728100.01.T01	1.3e-24	AET2Gv20193300.14	1.3e-44	TRIDC5AG076810.1	1.1e-60	AT1G77460.2	2e-34	Os10t0147900-02	1.6e-15
TraesCS1B02G260100.2	3.7e-43	TuG1812G0400001609.01.T02	1.4e-22	AET1Gv20607100.8	2.2e-44	TRIDC2AG011230.1	8.6e-60	AT1G77460.3	2e-34	Os11t0183800-00	1e-14
TraesCS1B02G260100.1	3.8e-43	TuG1812G0400001609.01.T01	1.6e-22	AET4Gv20201600.7	2.5e-44	TRIDC1BG038290.2	1.4e-59	AT1G77460.4	2e-34	Os06t0238000-00	1.3e-14
TraesCS1D02G248900.2	3.8e-43	TuG1812G0700000822.01.T01	7.7e-19	AET4Gv20201600.2	5.4e-44	TRIDC3AG023850.2	2.3e-59	AT1G71020.2	1.5e-33	Os12t0277400-01	4.5e-14
TraesCS1D02G248900.1	4e-43	TuG1812G0300000124.01.T01	1.3e-18	AET2Gv20193300.6	1.8e-43	TRIDC3AG023850.5	2.3e-59	AT5G58680.1	3.3e-33	Os08t0415600-00	1.1e-13
TraesCS4A02G218900.1	7e-43	TuG1812G0300005244.01.T01	2.9e-18	AET4Gv20201600.1	1.9e-43	TRIDC3BG027790.2	2.3e-59	AT3G01400.1	3.6e-33	Os02t0488600-01	1.4e-13
TraesCS4B02G097800.1	1.2e-41	TuG1812G0700002918.01.T01.cds262659	5.3e-18	AET1Gv20607100.1	2.2e-43	TRIDC3BG027790.8	2.3e-59	AT3G54850.1	1.1e-32	Os06t0683950-01	3e-13
TraesCS3B02G422200.1	1.7e-40	TuG1812G0400003098.01.T03	1.2e-17	AET1Gv20607100.5	2.8e-43	TRIDC3BG027790.9	2.3e-59	AT1G71020.1	1.8e-32	Os09t0386200-01	6.5e-13
TraesCS3A02G390200.1	9.4e-40	TuG1812G0500001975.01.T01.cds331850	6.5e-17	AET4Gv20201600.8	3.7e-43	TRIDC1AG032880.1	4.2e-59	AT3G54790.2	2.6e-32	Os02t0160250-00	1e-12
TraesCS3A02G309900.1	1.6e-39	TuG1812S0003392700.01.T01	1.1e-15	AET4Gv20201600.9	3.8e-43	TRIDC1AG016740.5	2.5e-58	AT3G54790.1	3.5e-32	Os09t0378700-00	3.2e-12
TraesCS3D02G135500.1	1.6e-39	TuG1812G0400003098.01.T02	2.1e-15	AET1Gv20607100.12	8.5e-43	TRIDC2AG011230.9	1.4e-57	AT3G54790.3	3.5e-32	Os06t0275700-01	5.8e-12
TraesCS3B02G152900.1	2.7e-39	TuG1812G0400003098.01.T01	2.6e-15	AET4Gv20201600.3	1.2e-42	TRIDC1AG016740.9	3.1e-57	AT5G49305.1	8.6e-32	Os01t0823900-01	2e-11
TraesCS3A02G309900.2	3.2e-39	TuG1812G0700004816.01.T01.cds394942	8.2e-15	AET4Gv20201600.4	1.3e-42	TRIDC2BG013790.11	3e-55	AT5G49305.2	8.6e-32	Os12t0433500-01	4.5e-11
TraesCS3D02G135500.2	3.2e-39	TuG1812S0001681600.01.T01	1.2e-14	AET2Gv20193300.5	3e-42	TRIDC7AG022690.2	2.4e-52	AT5G49305.3	8.6e-32	Os05t0476700-01	5.8e-11
TraesCS3D02G382500.1	6.2e-39	TuG1812G0600002188.01.T01.cds421891	2e-14	AET1Gv20607100.9	9.2e-42	TRIDC7BG013060.2	3.4e-52	AT5G49305.4	8.6e-32	Os07t0560300-01	1.9e-10
TraesCS7D02G001600.3	1.4e-37	TuG1812G0200002252.01.T01	1.1e-13	AET4Gv20852600.6	1.2e-41	TRIDC7AG022690.4	6.4e-52	AT5G49305.5	8.6e-32	Os04t0348400-01	2e-10
TraesCS3D02G527900.1	2.8e-37	TuG1812S0000440900.01.T01	2.2e-13	AET3Gv20293400.8	4.9e-40	TRIDC7AG022690.1	1e-51	AT5G42340.1	9.2e-31	Os03t0657100-01	3e-10
TraesCS3A02G521300.1	6e-37	TuG1812G0500001415.01.T01	2.8e-13	AET3Gv20293400.5	1.3e-39	TRIDC7AG022690.3	1e-51	AT1G01830.1	7.7e-30	Os03t0244700-01	4.6e-10
TraesCS3B02G591000.1	1e-36	TuG1812G0200000945.01.T01	3.2e-12	AET1Gv20607100.14	2.2e-39	TRIDC1BG018240.6	1.1e-51	AT1G01830.2	7.7e-30	Os06t0238200-00	7.3e-10
TraesCS7A02G001900.1	3.1e-36	TuG1812G0200003376.01.T01	6.6e-12	AET3Gv20293400.4	2.4e-39	TRIDC7BG013060.4	1.6e-50	AT1G01830.3	7.7e-30	Os02t0727300-03	1e-09
TraesCS3A02G410000.1	1.5e-35	TuG1812G0200005218.01.T01.cds300687	4.6e-10	AET3Gv20864400.5	2.7e-39	TRIDC7BG013060.3	1.6e-50	AT4G16490.1	8.2e-30	Os02t0727300-01	2.9e-09
TraesCS7D02G001600.2	1.5e-35	TuG1812G0500002588.01.T01	4.8e-10	AET3Gv20293400.2	3.2e-39	TRIDC7BG013060.5	2.7e-50	AT2G05810.1	2.2e-29	Os02t0727300-02	2.9e-09
TraesCS4A02G498700.1	2.5e-35	TuG1812G0100002306.01.T01	5e-10	AET1Gv20607100.15	4.3e-39	TRIDC7AG022690.5	3.3e-50	AT2G05810.2	2.2e-29	Os11t0546200-01	3.5e-09
TraesCS3B02G443200.1	5e-35	TuG1812G0400002658.01.T01.cds284411	7.9e-10	AET1Gv20253500.4	9.2e-39	TRIDC2BG013790.9	8.7e-47	AT1G51350.1	2.2e-25	Os03t0822700-01	6e-09
TraesCS3D02G527900.2	7.1e-35	TuG1812G0400001609.01.T03	8.6e-09	AET0Gv20148500.11	1.2e-38	TRIDC2BG013790.10	1.2e-46	AT2G45720.1	2.8e-25	Os08t0421850-00	1.3e-08
TraesCS2B02G216300.1	6.3e-34	TuG1812G0400001609.01.T04	1.1e-08	AET0Gv20148500.12	1.2e-38	TRIDC5AG076810.5	1.2e-45	AT2G45720.2	2.8e-25	Os05t0573800-00	1.9e-08
TraesCS2D02G197200.1	6.5e-34	TuG1812G0500004988.01.T01	5.6e-08	AET0Gv20148500.15	1.2e-38	TRIDC1AG037460.4	2e-44	AT2G45720.3	2.8e-25	Os09t0416900-00	2.6e-08
TraesCS2D02G194400.1	1.5e-33	TuG1812G0200003946.01.T01	1.1e-07	AET3Gv20864400.2	1.2e-38	TRIDC1AG037460.6	3.5e-44	AT2G45720.4	2.8e-25	Os01t0956075-00	7.1e-08
TraesCS2B02G213900.1	1.9e-33	TuG1812G0200003946.01.T02	1.1e-07	AET3Gv20864400.3	1.2e-38	TRIDC4AG034680.4	6.2e-44	AT2G45720.5	2.8e-25	Os12t0277000-02	1.4e-07
TraesCS2A02G193000.1	2.9e-33	TuG1812G0200003946.01.T03	1.1e-07	AET3Gv20864400.4	1.2e-38	TRIDC2BG013790.1	2.9e-43	AT1G23180.2	7.1e-24	Os03t0657100-02	3.9e-07
TraesCS2A02G190800.1	6e-33	TuG1812G0300004266.01.T01	1.4e-07	AET3Gv20864400.6	1.2e-38	TRIDC2AG011230.7	3.5e-43	AT4G12710.1	4e-23	Os12t0277000-01	7.6e-07
TraesCS4D02G348700.1.cds1	1.6e-32	TuG1812G0500005078.01.T01.cds406536	3.1e-07	AET3Gv20864400.7	2e-38	TRIDC2BG013790.7	4.6e-43	AT1G44120.1	1.7e-21	Os01t0343200-02	7.8e-07
TraesCS6B02G324000.1	1.7e-32	TuG1812G0200002067.01.T04	5.8e-07	AET3Gv20293400.6	2.3e-38	TRIDC4AG034680.3	9.8e-43	AT1G44120.2	2.3e-21	Os03t0721200-01	1.5e-06
TraesCS6D02G274500.1	1.9e-32	TuG1812G0600004459.01.T01	1e-06	AET0Gv20148500.13	5e-38	TRIDC2AG011230.6	1.1e-42	AT1G44120.3	8.5e-21	Os03t0721200-02	2.1e-06
TraesCS5A02G524500.1.cds1	2.2e-32	TuG1812G0500004988.01.T02	1.3e-06	AET0Gv20148500.17	2.3e-37	TRIDC4BG015190.3	1.2e-42	AT3G20170.1	1.1e-20	Os07t0575100-00	2.1e-06
TraesCS6A02G293600.1	3.4e-32	TuG1812G0200002067.01.T03	2.9e-06	AET3Gv21222500.2	3.2e-37	TRIDC1BG042510.6	1.5e-42	AT1G29340.1	6.1e-20	Os07t0520900-02	6.3e-06
TraesCS4D02G207700.1	1.6e-31	TuG1812G0200002067.01.T02	4.2e-06	AET3Gv21222500.3	5.7e-37	TRIDC4AG034680.2	1.5e-42	AT5G66200.1	8.3e-20	Os02t0727300-04	2.1e-05
TraesCS5B02G087500.1	3.9e-31	TuG1812G0200002067.01.T01	4.3e-06	AET3Gv21222500.1	8.5e-37	TRIDC4AG034680.1	2.5e-42	AT4G34940.1	5.3e-19	Os01t0112500-02	5.3e-05
TraesCS5D02G093700.1	4.1e-31	TuG1812G0100002306.01.T02	9.3e-06	AET0Gv20148500.16	5.7e-36	TRIDC2AG011230.5	5.1e-42	AT1G68940.3	2e-18	Os03t0271400-01	0.00011
TraesCS5A02G078400.1	4.3e-31	TuG1812G0200002684.01.T02	1.4e-05	AET3Gv20915900.8	7.3e-36	TRIDC2AG011230.3	5.1e-42	AT1G68940.1	2.5e-18	Os08t0152900-01	0.00017
TraesCS4A02G097700.1	5.6e-31	TuG1812S0003392700.01.T02	3.4e-05	AET0Gv20148500.14	8.4e-36	TRIDC4BG015190.2	6.2e-42	AT1G68940.2	2.5e-18	Os04t0691500-01	0.00025
TraesCS4D02G207700.2	5.6e-31	TuG1812G0300005392.01.T01.cds275766	4.1e-05	AET3Gv20915900.6	9.4e-36	TRIDC1AG037460.1	8.3e-42	AT5G62560.1	4e-18	Os01t0865700-00	0.00035
TraesCS4B02G355300.1.cds1	6.1e-31	TuG1812G0500004314.01.T02	4.4e-05	AET3Gv20915900.7	1.1e-35	TRIDC4BG015190.4	9.1e-42	AT1G01950.4	4.8e-18	Os07t0520900-01	0.00042
TraesCS3B02G230500.1	3.1e-30	TuG1812S0003392700.01.T03	4.5e-05	AET3Gv20915900.5	1.2e-35	TRIDC1AG037460.11	1e-41	AT1G01950.2	1.1e-17	Os04t0691500-02	0.001
TraesCS1A02G188500.1.cds1	4.1e-30	TuG1812G0100003268.01.T01	4.7e-05	AET6Gv20736100.1	1.2e-34	TRIDC4BG015190.1	1.2e-41	AT1G01950.1	1.2e-17	Os01t0901000-02	0.0011
TraesCS1D02G187900.1	4.5e-30	TuG1812U0000348200.01.T01	4.7e-05	AET1Gv20547200.5	3.3e-34	TRIDC4BG015190.5	1.2e-41	AT1G01950.3	1.6e-17	Os02t0478900-00	0.0023
TraesCS3D02G201100.1	1.7e-29	TuG1812G0300005182.01.T01	9.4e-05	AET7Gv20468800.13	4.5e-34	TRIDC2BG013790.3	1.7e-41	AT1G32880.1	3.2e-17	Os03t0822700-02	0.0023
TraesCS4B02G206900.1	2.1e-28	TuG1812G0300005182.01.T02	9.4e-05	AET7Gv20468800.3	5.2e-34	TRIDC2BG013790.4	1.7e-41	AT1G12430.1	4.9e-17	Os02t0490000-01	0.0027
TraesCS1B02G196200.1	7.8e-28	TuG1812G0300005182.01.T03	9.4e-05	AET3Gv20915900.2	7.6e-34	TRIDC5AG076810.2	2e-41	AT1G12430.2	4.9e-17	Os04t0489800-01	0.0032
TraesCS3B02G443500.1	7.6e-27	TuG1812G0300005182.01.T04	9.4e-05	AET3Gv20915900.4	1.6e-33	TRIDC1AG037460.9	2.1e-41	AT3G03440.1	5.4e-17	Os07t0285900-00	0.0061
TraesCS7D02G289800.1	3.2e-25	TuG1812G0400002492.01.T01	0.0002	AET2Gv20387800.1	2.2e-33	TRIDC2AG011230.8	4.7e-40	AT3G54870.2	6.9e-17	Os09t0249700-02	0.0062
TraesCS7A02G293900.1	5e-25	TuG1812G0300004211.01.T01.cds420350	0.00025	AET2Gv20387800.2	2.8e-33	TRIDC3BG062280.1	8e-40	AT3G47820.1	8.4e-17	Os05t0421300-01	0.0071
TraesCS7B02G473200.2	5.3e-25	TuG1812G0600003374.01.T01	0.00033	AET2Gv20393100.2	6.4e-33	TRIDC3BG062280.2	8e-40	AT1G61350.1	1.3e-16	Os03t0232600-01	0.0072
TraesCS7B02G473200.1	6.8e-25	TuG1812G0200003353.01.T01	0.00033	AET4Gv20529400.1	6.7e-33	TRIDC3AG055610.1	9.8e-40	AT5G65200.1	1.5e-16	Os12t0163300-01	0.0084
TraesCS7B02G186600.1	9.3e-25	TuG1812G0700001899.01.T01	0.00047	AET3Gv20915900.3	6.8e-33	TRIDC3AG055610.2	9.8e-40	AT4G36030.1	2.1e-16	Os03t0355600-01	0.013
TraesCS4D02G152700.1	6e-24	TuG1812G0700001899.01.T02	0.00047	AET2Gv20393100.4	7.2e-33	TRIDC3AG055610.3	9.8e-40	AT3G26600.1	1.5e-15	Os02t0146400-01	0.014
TraesCS7A02G549700.1	1.2e-23	TuG1812G0700001899.01.T03	0.00047	AET2Gv20393100.1	8.8e-33	TRIDC3AG055610.4	9.8e-40	AT3G54870.1	1.2e-14	Os10t0508500-00	0.014
TraesCS7D02G536300.1	2.1e-23	TuG1812G0600003374.01.T02	0.00068	AET2Gv20393100.3	8.9e-33	TRIDC3AG055610.6	9.8e-40	AT3G54870.3	1.2e-14	Os11t0515000-00	0.015
TraesCS3A02G410100.1	4.1e-23	TuG1812G0500000255.01.T01	0.00083	AET6Gv20736100.3	1.2e-32	TRIDC3BG021590.9	1.1e-39	AT5G50900.1	3.5e-14	Os01t0281400-00	0.018
TraesCS4B02G145300.1	4.6e-23	TuG1812G0500004314.01.T01	0.001	AET6Gv20736100.4	1.2e-32	TRIDC3AG016700.8	1.4e-39	AT5G40140.1	4.4e-14	Os09t0249700-01	0.018
TraesCS4B02G145300.2	4.6e-23	TuG1812G0700003301.01.T03	0.0013	AET5Gv20224700.8	1.4e-32	TRIDC3AG016700.6	2.8e-39	AT3G26600.2	4.7e-14	Os11t0174000-02	0.043
TraesCS4A02G149700.2	1.1e-22	TuG1812G0500002240.01.T01	0.0019	AET6Gv20736100.2	1.9e-32	TRIDC3BG021590.7	2.8e-39	AT1G20780.1	1e-13	Os02t0203500-01	0.066
TraesCS4A02G149700.1	1.3e-22	TuG1812G0200002281.01.T01	0.0022	AET5Gv20224700.7	2.8e-32	TRIDC3AG016700.2	3.6e-39	AT1G20780.2	1e-13	Os12t0626100-01	0.084
TraesCS4D02G152700.2	1.3e-19	TuG1812G0200002281.01.T02	0.0022	AET5Gv20224700.4	5.9e-32	TRIDC3BG021590.5	5.5e-39	AT1G20780.3	1e-13	Os03t0223700-01	0.087
TraesCS4A02G149700.3	1.9e-19	TuG1812G0200002281.01.T03	0.0022	AET6Gv20736100.5	7e-32	TRIDC3BG021590.3	7.1e-39	AT1G08315.1	5.6e-13	Os05t0122400-00	0.093
TraesCS3B02G537800.1	3.1e-19	TuG1812G0500001931.01.T03	0.0029	AET4Gv20529400.2	9.4e-32	TRIDC3AG055610.5	7.2e-39	AT4G31890.1	5.7e-13	Os02t0167700-01	0.12
TraesCS5B02G163100.1.cds1	4.4e-19	TuG1812G0200006329.01.T01	0.003	AET4Gv20529400.5	9.4e-32	TRIDC3AG055610.7	7.2e-39	AT4G31890.2	5.7e-13	Os03t0261950-00	0.16
TraesCS3A02G202100.1	5.8e-19	TuG1812G0100000812.01.T01	0.0042	AET5Gv20224700.2	1e-31	TRIDC3AG016700.7	2.7e-38	AT4G31890.3	5.7e-13	Os11t0174000-01	0.22
TraesCS3D02G483600.1	6.7e-19	TuG1812G0700002465.01.T01	0.0048	AET5Gv20224700.3	1.1e-31	TRIDC1AG037460.7	2.7e-38	AT1G61850.1	5.8e-13	Os11t0174000-03	0.22
TraesCS3A02G009600.1	7.3e-19	TuG1812G0400002550.01.T03	0.0052	AET5Gv20224700.6	1.1e-31	TRIDC4AG070720.4	4.8e-38	AT1G61850.2	8.9e-13	Os10t0575200-01	0.23
TraesCS4B02G145300.4	8.2e-19	TuG1812G0500001415.01.T03	0.0052	AET4Gv20822300.2	2.2e-31	TRIDC3BG021590.6	5.3e-38	AT2G25130.1	1.4e-12	Os01t0901000-01	0.24
TraesCS4B02G145300.3	1.1e-18	TuG1812G0700003301.01.T02	0.0054	AET4Gv20822300.1	2.2e-31	TRIDC1AG032880.2	6.9e-38	AT3G07360.10	1.5e-12	Os02t0805000-01	0.27
TraesCS3A02G202100.3	1.1e-18	TuG1812G0400002550.01.T02	0.0057	AET2Gv20193300.8	3.1e-31	TRIDC4AG070720.1	2.6e-37	AT3G07360.2	1.5e-12	Os04t0417400-01	0.28
TraesCS3A02G202100.2	1.2e-18	TuG1812G0600001481.01.T02	0.0067	AET4Gv20529400.4	3.3e-31	TRIDC3AG058350.3	3.2e-37	AT3G07360.3	1.5e-12	Os11t0109933-02	0.31
TraesCS7D02G272000.1.cds1	1.7e-18	TuG1812G0100001266.01.T01	0.0085	AET4Gv20201600.6	6.3e-31	TRIDC3BG027790.4	3.6e-37	AT3G07360.4	1.5e-12	Os02t0738200-01	0.37
TraesCS5D02G334100.1.cds1	3.8e-18	TuG1812G0200000411.01.T01	0.012	AET5Gv20224700.1	7.9e-31	TRIDC3AG058350.4	3.8e-37	AT3G07360.5	1.5e-12	Os02t0705600-01	0.4
TraesCS7A02G076600.2	4e-18	TuG1812G0500000565.01.T01	0.012	AET4Gv20529400.6	1.3e-30	TRIDC4AG070720.3	4.3e-37	AT3G07360.6	1.5e-12	Os02t0705600-02	0.4
TraesCS5B02G328200.1.cds1	4.1e-18	TuG1812G0500001415.01.T02	0.015	AET4Gv20529400.7	1.3e-30	TRIDC3AG058350.5	5.2e-37	AT3G07360.7	1.5e-12	Os02t0705600-03	0.4
TraesCS7A02G076600.3	4.4e-18	TuG1812G0200006329.01.T02	0.017	AET4Gv20529400.3	1.8e-30	TRIDC3BG085450.1	6.2e-37	AT3G07360.8	1.5e-12	Os02t0690600-01	0.56
TraesCS5A02G328200.1.cds1	4.9e-18	TuG1812G0600004264.01.T01	0.018	AET3Gv20470000.22	2.7e-30	TRIDC3BG085450.2	6.2e-37	AT3G07360.9	1.5e-12	Os12t0110000-01	0.58
TraesCS4A02G375000.1	5.6e-18	TuG1812G0300002395.01.T01	0.018	AET1Gv20481000.5	5.7e-30	TRIDC3AG073760.1	6.5e-37	AT1G10560.1	1.5e-12	Os11t0109933-01	0.75
TraesCS7D02G072300.1	5.7e-18	TuG1812G0300002395.01.T02	0.018	AET3Gv20470000.5	6.9e-30	TRIDC3BG085450.3	6.6e-37	AT1G76390.1	5.6e-12	Os02t0831300-02	0.81
TraesCS5D02G170300.1.cds1	7.1e-18	TuG1812G0600001190.01.T01.cds369700	0.019	AET1Gv20481000.4	7.8e-30	TRIDC3AG073760.2	1.6e-36	AT1G76390.2	5.6e-12	Os02t0831300-01	0.82
TraesCS7B02G170300.1.cds1	1.1e-17	TuG1812G0600001190.01.T02.cds369700	0.019	AET1Gv20481000.3	8.7e-30	TRIDC7AG000270.7	1.7e-36	AT3G07360.1	1.6e-11	Os04t0507500-01	1.2
TraesCS7A02G271700.1.cds1	1.2e-17	TuG1812G0600001190.01.T04.cds369706	0.019	AET1Gv20481000.2	3e-29	TRIDC7AG000270.6	2.6e-36	AT1G60190.1	7.8e-10	Os07t0609766-01	1.5
TraesCS3D02G001900.1	2.5e-17	TuG1812G0300004295.01.T01	0.02	AET1Gv20481000.1	7.3e-29	TRIDC7AG000270.3	5.6e-36	AT5G18320.1	8.4e-10	Os12t0428600-01	2.4
TraesCSU02G172500.1.cds1	5e-17	TuG1812G0200003046.01.T01.cds327261	0.022	AET7Gv20468800.5	8.3e-28	TRIDC3AG058350.2	1e-35	AT1G50240.2	1.8e-08	Os12t0161100-00	5.2
TraesCS5A02G165000.1.cds1	1.4e-16	TuG1812G0200002835.01.T01	0.032	AET7Gv20729200.5	5.3e-27	TRIDC4AG070720.2	1.1e-35	AT1G50240.3	1.8e-08	Os02t0617300-02	9.1
TraesCS3B02G012500.1	1.5e-16	TuG1812G0500001931.01.T02	0.049	AET2Gv20193300.16	6e-27	TRIDC4AG070720.5	3.8e-35	AT1G67530.1	1.9e-08
TraesCS6B02G222200.1.cds1	1.5e-16	TuG1812G0100000564.01.T01	0.051	AET1Gv20607100.16	5.4e-26	TRIDC3AG058350.1	1.1e-34	AT1G67530.2	1.9e-08
TraesCS5B02G110000.1	1.5e-15	TuG1812G0700001310.01.T03	0.057	AET7Gv20729200.4	8.7e-26	TRIDC7AG000270.4	1.3e-34	AT1G67530.4	1.9e-08
TraesCS5D02G123100.1	1.8e-15	TuG1812G0500001931.01.T04	0.076	AET3Gv20470000.23	1.2e-25	TRIDC7AG000270.8	7.5e-34	AT5G01830.1	2e-08
TraesCS5A02G111000.3	2.6e-15	TuG1812G0600001481.01.T01	0.077	AET7Gv20729200.3	1.5e-25	TRIDC7AG000270.5	1.3e-33	AT5G37290.1	2.9e-08
TraesCS7A02G076600.1	2.8e-15	TuG1812G0600002443.01.T01	0.082	AET7Gv20729200.2	6.2e-25	TRIDC2BG028710.3	1.4e-33	AT5G37290.2	2.9e-08
TraesCS4A02G036800.1	3.3e-15	TuG1812G0400002550.01.T01	0.09	AET1Gv20547200.7	6.9e-25	TRIDC2BG028710.4	1.6e-33	AT2G27430.1	2.9e-08
TraesCS4D02G269100.2	6.4e-15	TuG1812G0500001931.01.T01	0.14	AET7Gv20729200.1	8.1e-25	TRIDC2BG028390.2	4.2e-33	AT5G14510.1	3.5e-08
TraesCS7B02G118900.2	6.6e-15	TuG1812G0100002615.01.T01	0.15	AET5Gv20224700.5	2.2e-24	TRIDC2AG024750.2	6.4e-33	AT1G24330.1	6.4e-08
TraesCS7B02G118900.1	6.6e-15	TuG1812G0100002615.01.T03	0.15	AET3Gv20293400.3	3.2e-24	TRIDC2AG024390.1	1.2e-32	AT1G24330.2	6.4e-08
TraesCS7A02G448900.1.cds1	7.3e-15	TuG1812G0100002665.01.T01	0.15	AET7Gv20468800.6	5.1e-24	TRIDC2AG024390.2	1.7e-32	AT4G21350.1	1.2e-07
TraesCS4B02G269800.2	7.4e-15	TuG1812G0100002665.01.T02	0.15	AET4Gv20333100.5	1.5e-23	TRIDC2AG024390.3	2.2e-32	AT5G19820.1	1.2e-06
TraesCS5B02G110000.3	7.6e-15	TuG1812G0200002281.01.T04	0.25	AET4Gv20333100.4	1.7e-23	TRIDC6AG044730.1	2.7e-32	AT2G16950.2	5.7e-06
TraesCS3D02G095000.1	8.1e-15	TuG1812G0300000681.01.T01	0.35	AET4Gv20333100.3	1.8e-23	TRIDC6BG052360.2	3.8e-32	AT2G16950.1	5.8e-06
TraesCS5D02G123100.2	8.4e-15	TuG1812G0400000194.01.T03	0.38	AET4Gv20333100.1	1.9e-23	TRIDC2BG078020.2	6.6e-32	AT3G09350.2	6.3e-06
TraesCS4A02G036800.2	8.7e-15	TuG1812G0400000262.01.T01	0.39	AET4Gv20333100.2	2.7e-23	TRIDC5AG074340.2	6.8e-32	AT3G09350.3	6.3e-06
TraesCS4D02G269100.1	9.9e-15	TuG1812G0500000892.01.T01	0.44	AET7Gv21322700.1	3.7e-23	TRIDC6AG044730.2	7.6e-32	AT3G09350.4	6.3e-06
TraesCS4B02G269800.1	1.2e-14	TuG1812G0400002954.01.T01.cds246873	0.58	AET7Gv21322700.2	3.9e-23	TRIDC3BG021590.8	8.3e-32	AT5G02880.2	8.9e-06
TraesCS7D02G196500.1.cds1	1.2e-14	TuG1812G0500004638.01.T01	0.63	AET3Gv20470000.14	9.9e-23	TRIDC4AG013310.3	8.8e-32	AT5G02880.1	9.4e-06
TraesCS5A02G111000.1	1.2e-14	TuG1812G0700005412.01.T02	0.64	AET3Gv20470000.28	3.4e-22	TRIDC2BG013790.2	9.6e-32	AT3G09350.1	1.1e-05
TraesCS7B02G100600.1.cds1	1.2e-14	TuG1812G0700003301.01.T05	0.69	AET2Gv20193300.7	3.5e-22	TRIDC2BG013790.5	1e-31	AT3G53800.2	1.9e-05
TraesCS2B02G232800.1	2.5e-14	TuG1812G0500000412.01.T02	0.97	AET4Gv20333100.6	4.5e-22	TRIDC5BG014370.2	1e-31	AT3G53800.1	3.1e-05
TraesCS5B02G110000.4	2.7e-14	TuG1812G0700003301.01.T01	1	AET3Gv20470000.20	6.1e-22	TRIDC4BG037090.2	1.1e-31	AT4G38600.2	3.6e-05
TraesCS2D02G210500.1	2.8e-14	TuG1812G0400000495.01.T03	1.2	AET3Gv20470000.9	1.9e-21	TRIDC5BG014370.1	1.2e-31	AT4G33945.1	3.6e-05
TraesCS5D02G123100.3	3.1e-14	TuG1812G0400000262.01.T02	1.4	AET3Gv20470000.11	2e-21	TRIDC5BG014370.3	1.5e-31	AT3G51980.1	3.7e-05
TraesCS6A02G190700.1.cds1	3.9e-14	TuG1812G0700005412.01.T01	2	AET3Gv20470000.3	2e-21	TRIDC5AG012420.2	1.6e-31	AT4G38600.1	4.4e-05
TraesCS6D02G180400.1.cds1	4.1e-14	TuG1812G0400000495.01.T01	3.6	AET3Gv20470000.21	2.3e-21	TRIDC5AG012420.3	2.3e-31	AT4G38600.3	4.4e-05
TraesCS5A02G111000.2	4.4e-14	TuG1812G0200005268.01.T01	4.1	AET2Gv20193300.10	2.4e-21	TRIDC3BG021590.10	3.2e-31	AT1G14300.1	6e-05
TraesCS7A02G212000.1	6.8e-14	TuG1812G0700001310.01.T02	5.5	AET3Gv20470000.27	2.5e-21	TRIDC3AG016700.1	3.3e-31	AT1G14300.2	8e-05
TraesCS7D02G438200.1.cds1	7.8e-14	TuG1812G0700001310.01.T01	7.5	AET3Gv20470000.12	3.5e-21	TRIDC4BG037090.3	3.9e-31	AT5G37290.3	0.00011
TraesCS7D02G213600.1	1.4e-13			AET3Gv20470000.7	3.5e-21	TRIDC4BG037090.1	9.3e-31	AT5G10200.1	0.00037
TraesCS7A02G194900.1.cds1	4.4e-13			AET2Gv20193300.2	5e-21	TRIDC5AG012420.1	9.9e-31	AT5G10200.2	0.00037
TraesCS2A02G205400.1	5.5e-13			AET3Gv20293400.9	2.2e-20	TRIDC3BG034060.14	1.1e-30	AT5G10200.3	0.00037
TraesCS3A02G475900.1	1.2e-12			AET7Gv20206500.5	5.6e-20	TRIDC4AG013310.2	1.1e-30	AT5G18330.1	0.00039
TraesCS7B02G348700.1.cds1	1.2e-12			AET3Gv21114500.4	9.8e-20	TRIDC4BG037090.4	1.3e-30	AT1G27910.1	0.00079
TraesCS3B02G377600.1.cds1	3.9e-12			AET3Gv20293400.1	1.2e-19	TRIDC4AG013310.1	1.3e-30	AT4G38120.4	0.0011
TraesCS2D02G093700.1	6.4e-12			AET3Gv21114500.6	1.2e-19	TRIDC4BG059380.2	1.4e-30	AT4G38120.1	0.0018
TraesCS2B02G110500.1	7e-12			AET4Gv20333100.11	3.3e-19	TRIDC3BG034060.6	1.4e-30	AT4G38120.3	0.0018
TraesCS3A02G345800.1.cds1	9.6e-12			AET4Gv20333100.10	3.3e-19	TRIDC3BG034060.2	3.6e-30	AT3G22990.1	0.0021
TraesCS3D02G339600.1.cds1	9.9e-12			AET4Gv20333100.12	3.5e-19	TRIDC1AG028510.2	9.2e-30	AT5G18340.1	0.0025
TraesCS2A02G095300.1	1e-11			AET5Gv20417200.3	2.4e-18	TRIDC1BG032860.1	1.5e-27	AT3G58180.1	0.0038
TraesCS2B02G294100.1	1.4e-11			AET7Gv20664600.1	2.6e-18	TRIDC2BG013790.13	1.5e-25	AT2G02560.2	0.0047
TraesCS2A02G276400.1	1.4e-11			AET5Gv20417200.1	2.7e-18	TRIDC2BG013790.6	1.5e-25	AT2G02560.1	0.0048
TraesCS5B02G110000.2	1.5e-11			AET5Gv20417200.2	2.7e-18	TRIDC7AG076340.5	1.8e-25	AT3G42050.1	0.0059
TraesCS5A02G201400.1.cds1	1.7e-11			AET7Gv20664600.2	3.4e-18	TRIDC1BG042510.9	1.9e-25	AT2G01690.2	0.0093
TraesCS2D02G275400.1	1.8e-11			AET4Gv20852600.1	4.4e-18	TRIDC4BG048470.1	2e-25	AT2G01690.1	0.0093
TraesCS5B02G197400.1.cds1	2e-11			AET3Gv21114500.3	4.6e-18	TRIDC7BG073200.4	3e-25	AT5G02150.2	0.012
TraesCS5D02G204700.1.cds1	2.6e-11			AET4Gv20662700.28	4.8e-18	TRIDC7BG073200.3	3.8e-25	AT1G23900.3	0.013
TraesCS5A02G198800.1.cds1	2.9e-11			AET5Gv20753200.5	5.7e-18	TRIDC7AG040490.2	8.6e-25	AT3G56210.1	0.014
TraesCS5D02G207500.1.cds1	5.1e-11			AET7Gv20664600.3	5.9e-18	TRIDC7BG073200.1	9.7e-25	AT3G56210.2	0.014
TraesCS5B02G200100.1.cds1	1e-10			AET5Gv20753200.7	6e-18	TRIDC7BG073200.2	9.8e-25	AT3G56210.4	0.014
TraesCS5B02G224300.1	1.2e-10			AET3Gv20470000.13	6e-18	TRIDC7AG040490.3	1e-24	AT3G56210.5	0.014
TraesCS5D02G233100.1	2.4e-10			AET5Gv20753200.6	6.8e-18	TRIDC1BG042510.8	1.5e-24	AT1G23900.1	0.015
TraesCS1B02G207500.1	6.2e-10			AET5Gv20753200.1	7.4e-18	TRIDC3AG016700.3	3.6e-24	AT1G23900.2	0.015
TraesCS2B02G499300.1.cds1	8.7e-10			AET5Gv20753200.2	7.4e-18	TRIDC3AG016700.5	5.8e-24	AT3G49810.1	0.018
TraesCS5A02G225800.1	1e-09			AET5Gv20753200.3	7.4e-18	TRIDC7AG076340.1	5.9e-24	AT5G02150.1	0.02
TraesCS1A02G192500.1	1.1e-09			AET5Gv20753200.4	7.4e-18	TRIDC7AG076340.4	8.3e-24	AT5G02150.3	0.02
TraesCS1D02G195900.1	1.1e-09			AET7Gv20206500.6	7.5e-18	TRIDC3BG021590.1	1.2e-23	AT1G64790.2	0.03
TraesCS4D02G227100.1.cds1	1.3e-09			AET7Gv20206500.7	7.6e-18	TRIDC3AG016700.4	1.2e-23	AT4G21820.2	0.031
TraesCS4B02G226400.1.cds1	1.3e-09			AET3Gv21114500.2	8.7e-18	TRIDC3BG021590.2	1.2e-23	AT4G21820.3	0.031
TraesCS2A02G475600.1.cds1	1.4e-09			AET7Gv20206500.2	1.1e-17	TRIDC7AG076340.2	2.7e-23	AT4G21820.1	0.032
TraesCS4A02G069200.1.cds1	1.7e-09			AET7Gv20206500.9	1.2e-17	TRIDC7AG076340.3	2.9e-23	AT3G25800.1	0.032
TraesCS1B02G310100.1.cds1	2.9e-09			AET4Gv20662700.30	1.5e-17	TRIDC4BG024520.7	6.9e-23	AT3G25800.3	0.032
TraesCS2D02G475600.1.cds1	4e-08			AET1Gv20607100.4	1.5e-17	TRIDC3BG034060.8	7.6e-23	AT4G23460.2	0.036
TraesCS1A02G300000.1.cds1	6.2e-08			AET3Gv21114500.5	1.7e-17	TRIDC3BG034060.5	1.4e-22	AT3G02710.1	0.037
TraesCS2D02G346100.1	7.5e-08			AET4Gv20662700.29	2.3e-17	TRIDC4AG023050.8	2.6e-22	AT3G08947.2	0.042
TraesCS1B02G442600.1	7.9e-08			AET4Gv20662700.27	3.7e-17	TRIDC2BG013790.17	4.4e-22	AT3G25800.2	0.044
TraesCS5B02G495500.2	8.3e-08			AET4Gv20662700.14	4.3e-17	TRIDC3BG034060.15	6.2e-22	AT3G08947.1	0.046
TraesCS5B02G495500.1	9e-08			AET4Gv20662700.23	5.4e-17	TRIDC3BG034060.16	8.7e-22	AT4G23460.1	0.046
TraesCS7D02G229000.1.cds1	1.1e-07			AET4Gv20662700.8	5.4e-17	TRIDC3BG034060.11	8.9e-22	AT4G14280.1	0.051
TraesCS2B02G366200.1	1.2e-07			AET1Gv20547200.8	6.3e-17	TRIDC3BG034060.10	9.5e-22	AT4G11380.1	0.053
TraesCS5D02G496000.2	1.2e-07			AET3Gv20470000.24	8.1e-17	TRIDC3BG034060.12	1.6e-21	AT4G11380.2	0.055
TraesCS5A02G482400.2	1.2e-07			AET3Gv20019700.1	8.8e-17	TRIDC3BG034060.3	2.4e-21	AT1G13320.1	0.072
TraesCS5D02G496000.1	1.3e-07			AET4Gv20662700.11	9e-17	TRIDC2BG013790.18	2.8e-21	AT1G13320.3	0.072
TraesCS5A02G482400.1	1.3e-07			AET4Gv20662700.26	1e-16	TRIDC5BG028660.2	3e-21	AT5G18980.2	0.073
TraesCS1A02G412200.1	1.7e-07			AET7Gv21333400.1	1.7e-16	TRIDC5BG028660.3	3e-21	AT5G18980.3	0.073
TraesCS7B02G194100.2	2e-07			AET7Gv21333400.2	1.7e-16	TRIDC4AG070150.3	3.8e-21	AT5G65920.1	0.081
TraesCS6A02G288500.1	2.1e-07			AET4Gv20662700.16	1.4e-15	TRIDC4AG070150.4	3.8e-21	AT5G65920.2	0.081
TraesCS7A02G225500.1.cds1	2.2e-07			AET4Gv20852600.3	1.6e-15	TRIDC4AG023050.2	9.9e-21	AT3G19380.1	0.083
TraesCS2A02G347800.1	2.6e-07			AET3Gv20204900.2	1.7e-15	TRIDC3BG078040.3	1.9e-20	AT2G46520.1	0.097
TraesCS7B02G194100.1.cds1	2.9e-07			AET4Gv20201600.13	1.9e-15	TRIDC3BG078040.2	2.1e-20	AT1G60070.1	0.098
TraesCS1D02G299400.1.cds1	2.9e-07			AET4Gv20201600.12	2.1e-15	TRIDC4BG024520.2	4.1e-20	AT1G64790.1	0.099
TraesCS6D02G407400.1	1.2e-06			AET5Gv20284000.4	3.3e-15	TRIDC4AG061250.7	7.1e-20	AT1G64790.3	0.13
TraesCS2B02G221600.3	1.6e-06			AET5Gv20284000.5	3.3e-15	TRIDC7AG008740.2	1.5e-19	AT1G13320.2	0.14
TraesCS6D02G407400.2	1.7e-06			AET5Gv20284000.6	3.3e-15	TRIDC1BG018240.2	1.9e-19	AT1G13320.4	0.15
TraesCS6B02G469900.1	1.7e-06			AET5Gv20284000.8	3.3e-15	TRIDC4AG023050.3	2.1e-19	AT1G60070.2	0.15
TraesCS2D02G420500.1.cds1	2.2e-06			AET5Gv20284000.2	3.5e-15	TRIDC4AG023050.4	2.1e-19	AT3G57570.2	0.22
TraesCS1D02G420000.1	2.4e-06			AET5Gv20284000.12	4.5e-15	TRIDC4AG023050.7	2.8e-19	AT5G64270.1	0.23
TraesCS5A02G475900.1.cds1	2.7e-06			AET4Gv20662700.9	6.4e-15	TRIDC4AG023050.6	3.6e-19	AT3G02840.1	0.26
TraesCS6A02G419200.1	3.8e-06			AET4Gv20662700.4	6.4e-15	TRIDC3BG078040.1	5.9e-19	AT5G47540.1	0.28
TraesCS2A02G185700.1	4.7e-06			AET2Gv20432300.4	7.6e-15	TRIDC3BG078040.4	5.9e-19	AT1G25490.1	0.28
TraesCS6D02G270400.1	4.7e-06			AET4Gv20662700.5	8.5e-15	TRIDC3AG068850.1	9.2e-19	AT2G16960.2	0.47
TraesCS6B02G000300.1	4.8e-06			AET1Gv20547200.2	8.6e-15	TRIDC5BG028660.1	9.8e-19	AT5G22820.1	0.48
TraesCS2D02G202000.3	6.8e-06			AET4Gv20852600.5	9.1e-15	TRIDC3AG068850.3	1e-18	AT5G22820.2	0.62
TraesCS2B02G221600.2	7.2e-06			AET4Gv20201600.11	9.9e-15	TRIDC4AG061250.1	1.3e-18	AT5G22820.3	0.62
TraesCS2D02G202000.2	8.4e-06			AET4Gv20662700.12	1.2e-14	TRIDC3AG068850.2	1.4e-18	AT5G37490.1	0.64
TraesCS2D02G202000.1	9.5e-06			AET4Gv20201600.5	1.3e-14	TRIDC4BG024520.6	1.4e-18	AT3G06210.2	0.75
TraesCS6B02G318200.1	1e-05			AET4Gv20662700.2	1.3e-14	TRIDC4BG024520.4	1.5e-18	AT2G36810.3	0.97
TraesCS2B02G221600.1	1.1e-05			AET5Gv20284000.9	1.6e-14	TRIDC1AG032880.3	1.5e-18	AT3G06210.1	1.1
TraesCS2B02G246500.6	1.2e-05			AET4Gv20662700.7	2e-14	TRIDC4BG024520.1	2.1e-18	AT5G18980.1	1.1
TraesCS2D02G226600.5	1.2e-05			AET7Gv20496200.1	2.3e-14	TRIDC4AG061250.5	3.6e-18	AT2G16960.1	1.8
TraesCS2A02G220900.4	1.3e-05			AET6Gv20491400.1	8e-14	TRIDC5BG052370.3	4e-18	AT1G70320.1	2
TraesCS2B02G246500.7	1.3e-05			AET2Gv20432300.3	8.1e-14	TRIDC1BG038290.1	4e-18	AT1G55860.1	2.5
TraesCS2A02G220900.5	1.3e-05			AET2Gv20432300.2	8.5e-14	TRIDC4AG070150.1	7.4e-18	AT1G31730.1	3.1
TraesCS2B02G076900.3	1.3e-05			AET7Gv20530100.3	9.5e-14	TRIDC5BG052370.1	7.4e-18	AT3G57570.1	3.5
TraesCS2B02G246500.4	1.7e-05			AET3Gv20470000.4	9.5e-14	TRIDC4AG061250.4	8.5e-18	AT4G27640.1	6.9
TraesCS2D02G226600.3	1.7e-05			AET3Gv20470000.8	9.8e-14	TRIDC4BG046710.21	8.5e-18
TraesCS2A02G220900.3	1.7e-05			AET3Gv20470000.10	1e-13	TRIDC4AG061250.3	8.6e-18
TraesCS2B02G076900.2	1.8e-05			AET3Gv20470000.25	1e-13	TRIDC1AG028510.3	8.7e-18
TraesCS1B02G298000.2	2e-05			AET3Gv20470000.16	1.3e-13	TRIDC4AG061250.2	8.8e-18
TraesCS2B02G076900.1	2e-05			AET3Gv20470000.18	1.5e-13	TRIDC6BG052360.1	8.9e-18
TraesCS2B02G246500.1	2.2e-05			AET7Gv20530100.5	1.7e-13	TRIDC5AG048430.1	8.9e-18
TraesCS1B02G298000.3	2.2e-05			AET7Gv20530100.4	2.9e-13	TRIDC4BG046710.22	9.1e-18
TraesCS2B02G246500.5	2.3e-05			AET2Gv20186800.13	3e-13	TRIDC5BG052370.2	9.4e-18
TraesCS2A02G064700.1	2.3e-05			AET3Gv20781900.2	5.1e-13	TRIDC5AG048430.2	1.1e-17
TraesCS2D02G226600.4	2.4e-05			AET7Gv20530100.2	6.6e-13	TRIDC4BG046710.19	1.1e-17
TraesCS2A02G220900.1	2.6e-05			AET7Gv21082100.1	8.6e-13	TRIDC5AG048430.3	1.3e-17
TraesCS2B02G246500.3	2.8e-05			AET2Gv20387800.3	1.6e-12	TRIDC5BG028660.4	1.4e-17
TraesCS2D02G226600.2	2.8e-05			AET3Gv20470000.17	1.8e-12	TRIDC3AG002100.2	1.5e-17
TraesCS2B02G246500.2	3e-05			AET3Gv20470000.19	1.8e-12	TRIDC4AG005110.7	1.6e-17
TraesCS2D02G226600.1	3e-05			AET4Gv20662700.32	2e-12	TRIDC4AG005110.8	1.6e-17
TraesCS2A02G220900.2	3e-05			AET3Gv20470000.26	3.5e-12	TRIDC3AG002100.4	1.6e-17
TraesCS2A02G064700.2	3.6e-05			AET2Gv20186800.11	4.5e-12	TRIDC7BG026930.4	2.4e-17
TraesCS1D02G287600.1	3.7e-05			AET2Gv20186800.8	4.5e-12	TRIDC7BG026930.3	2.5e-17
TraesCS1B02G298000.1	3.7e-05			AET2Gv20186800.3	5.5e-12	TRIDC7AG035710.3	2.6e-17
TraesCS4D02G035900.1	3.9e-05			AET2Gv20186800.9	6.1e-12	TRIDC4AG005110.10	2.7e-17
TraesCS3D02G501800.1.cds1	4.8e-05			AET2Gv20186800.14	9.1e-12	TRIDC3AG002100.5	3.2e-17
TraesCS2A02G422900.1.cds1	5.4e-05			AET2Gv20186800.19	9.4e-12	TRIDC3AG068850.5	4.7e-17
TraesCS6D02G005600.1	6.3e-05			AET2Gv20186800.2	1.2e-11	TRIDC4AG005110.9	5.6e-17
TraesCS6A02G003300.1	6.5e-05			AET2Gv20626000.3	1.3e-11	TRIDC4BG046710.15	7.4e-17
TraesCS5D02G419100.1	7.8e-05			AET2Gv20186800.18	1.4e-11	TRIDC4BG046710.10	7.6e-17
TraesCS2B02G442500.1.cds1	8.2e-05			AET3Gv20470000.2	1.5e-11	TRIDC4BG046710.20	7.6e-17
TraesCS3B02G556300.1.cds1	8.8e-05			AET2Gv20186800.4	1.7e-11	TRIDC3AG068850.4	8.5e-17
TraesCS3D02G370000.1.cds1	9.8e-05			AET3Gv20781900.1	1.9e-11	TRIDC3BG001570.3	1.1e-16
TraesCS1A02G288600.2	0.0001			AET7Gv20206500.10	2e-11	TRIDC7AG008740.3	1.3e-16
TraesCS3A02G494600.1.cds1	0.00011			AET2Gv20186800.16	2.1e-11	TRIDC5AG027310.1	1.5e-16
TraesCS4B02G038200.1	0.00011			AET5Gv20284000.10	2.2e-11	TRIDC5AG027310.2	1.5e-16
TraesCS1A02G288600.1	0.00013			AET5Gv20284000.3	2.2e-11	TRIDC7AG008740.4	1.8e-16
TraesCS5B02G489200.1.cds1	0.00015			AET2Gv20626000.2	3.6e-11	TRIDC2BG078020.1	2.1e-16
TraesCS4B02G208900.4	0.00016			AET2Gv20626000.1	4.3e-11	TRIDC5AG027310.3	3.1e-16
TraesCS4A02G095500.1	0.0002			AET5Gv20486900.1	5.1e-11	TRIDC4BG046710.5	3.8e-16
TraesCS4B02G208900.3	0.00021			AET7Gv20206500.11	6.7e-11	TRIDC3BG001570.1	4.2e-16
TraesCS4D02G209700.1	0.00025			AET5Gv20492200.1	1e-10	TRIDC4BG046710.18	4.3e-16
TraesCS4A02G275500.1	0.00028			AET7Gv20468800.12	1.3e-10	TRIDC4BG046710.16	6.4e-16
TraesCS4D02G209700.2	0.00034			AET5Gv20284000.11	2e-10	TRIDC3AG002100.1	6.4e-16
TraesCS6D02G293000.1	0.00038			AET7Gv20206500.12	2.1e-10	TRIDC4BG046710.11	6.6e-16
TraesCS4D02G035900.2	0.00038			AET5Gv20284000.7	2.8e-10	TRIDC5AG076810.6	7.9e-16
TraesCS3B02G409400.1.cds1	0.00039			AET2Gv20186800.23	4.2e-10	TRIDC5AG076810.3	1.1e-15
TraesCS4B02G165000.6	0.00042			AET5Gv20545700.4	8.5e-10	TRIDC3AG016700.10	1.5e-15
TraesCS4B02G165000.5	0.00049			AET1Gv20499200.11	1.5e-09	TRIDC4BG046710.9	1.7e-15
TraesCS3A02G376900.1.cds1	0.00056			AET1Gv20499200.18	1.5e-09	TRIDC3BG001570.2	2.2e-15
TraesCS4B02G165000.3	0.00065			AET5Gv20284000.1	1.8e-09	TRIDC7BG017290.1	2.3e-15
TraesCS4B02G165000.2	0.00069			AET1Gv20499200.1	2.2e-09	TRIDC4AG005110.4	2.6e-15
TraesCS6A02G313600.1	0.00071			AET1Gv20499200.12	2.2e-09	TRIDC4BG046710.12	2.9e-15
TraesCS4B02G165000.4	0.00073			AET1Gv20499200.2	2.2e-09	TRIDC5AG017550.2	3e-15
TraesCS7A02G180200.1	0.00074			AET1Gv20499200.3	2.2e-09	TRIDC5AG017550.3	3e-15
TraesCS4B02G165000.1	0.00077			AET1Gv20499200.4	2.2e-09	TRIDC5AG017550.7	3e-15
TraesCS4B02G208900.2	0.00083			AET1Gv20499200.5	2.2e-09	TRIDC2BG013790.16	3.3e-15
TraesCS4A02G095500.2	0.00087			AET1Gv20499200.10	2.2e-09	TRIDC5BG019230.11	3.3e-15
TraesCS5A02G409300.1	0.00088			AET1Gv20547200.6	2.4e-09	TRIDC5BG019230.10	3.3e-15
TraesCS6D02G293000.2	0.00089			AET4Gv20572800.1	2.5e-09	TRIDC5BG019230.3	3.3e-15
TraesCS5D02G489300.1.cds1	0.00096			AET3Gv20991500.1	3.3e-09	TRIDC5BG019230.8	3.3e-15
TraesCS1A02G059500.1	0.0012			AET1Gv20499200.15	5.2e-09	TRIDC5BG019230.9	3.3e-15
TraesCS2B02G237200.1	0.0014			AET1Gv20499200.19	5.2e-09	TRIDC5BG019230.7	3.6e-15
TraesCS5D02G025300.1.cds1	0.0014			AET1Gv20499200.21	5.2e-09	TRIDC4BG061780.2	3.7e-15
TraesCS2D02G218000.1	0.0014			AET1Gv20499200.9	5.2e-09	TRIDC5BG019230.6	4.8e-15
TraesCS6B02G343700.1	0.0015			AET1Gv20547200.9	5.3e-09	TRIDC1BG042510.5	5.3e-15
TraesCS7D02G233400.3	0.0015			AET4Gv20333100.8	5.7e-09	TRIDC4BG046710.8	9.1e-15
TraesCS5D02G172700.6	0.0018			AET4Gv20662700.25	6.5e-09	TRIDC6BG034360.1	1.1e-14
TraesCS2A02G278300.1	0.0018			AET3Gv20470000.15	1.4e-08	TRIDC4BG046710.7	1.7e-14
TraesCS2D02G277300.1	0.0018			AET1Gv20499200.13	1.7e-08	TRIDC4BG046710.2	1.7e-14
TraesCS2B02G295900.1	0.0018			AET5Gv21114000.2	1.9e-08	TRIDC4BG046710.3	1.9e-14
TraesCS3A02G481900.1	0.0019			AET4Gv20662700.1	2e-08	TRIDC7BG014970.1	2.7e-14
TraesCS7D02G233400.1	0.0024			AET1Gv20499200.16	2.6e-08	TRIDC1AG032880.6	3.2e-14
TraesCS5D02G201900.1	0.0042			AET2Gv20781700.10	3.4e-08	TRIDC3BG034060.17	3.5e-14
TraesCS5A02G189100.1	0.0042			AET2Gv20781700.9	3.8e-08	TRIDC3BG034060.18	3.6e-14
TraesCS5B02G194600.1	0.0043			AET2Gv20781700.5	4.1e-08	TRIDC4AG005110.5	4.8e-14
TraesCS2A02G212100.1	0.0044			AET2Gv20407200.21	5.9e-08	TRIDC2BG031060.2	5.5e-14
TraesCS2A02G212100.2	0.0048			AET2Gv20407200.20	7e-08	TRIDC6AG028070.1	8.5e-14
TraesCS1D02G066600.1	0.0051			AET2Gv20781700.1	7.5e-08	TRIDC7AG026710.1	1.1e-13
TraesCS5A02G168400.2	0.0063			AET2Gv20781700.11	7.8e-08	TRIDC3BG034060.7	1.1e-13
TraesCS5B02G165200.2	0.0063			AET3Gv20470000.6	7.9e-08	TRIDC3BG034060.4	1.2e-13
TraesCS5D02G172700.3	0.0063			AET1Gv20499200.20	8.1e-08	TRIDC7AG062230.2	1.4e-13
TraesCS1B02G083800.1	0.0066			AET1Gv20981800.1	9e-08	TRIDC3BG034060.9	1.7e-13
TraesCS2B02G471900.1.cds1	0.0074			AET2Gv21051600.2	1.1e-07	TRIDC3BG034060.21	1.9e-13
TraesCS1A02G065600.1	0.0095			AET2Gv20781700.2	1.2e-07	TRIDC3BG056090.1	2.3e-13
TraesCS2D02G036800.2	0.019			AET2Gv20781700.8	1.2e-07	TRIDC2AG026570.2	2.4e-13
TraesCS2A02G037800.3	0.019			AET5Gv21114000.1	1.2e-07	TRIDC3BG034060.13	3.7e-13
TraesCS2B02G624100.2	0.019			AET5Gv21114000.4	1.2e-07	TRIDC4AG061250.6	4.1e-13
TraesCS5B02G017300.1.cds1	0.021			AET5Gv21114000.5	1.4e-07	TRIDC2AG010980.7	4.5e-13
TraesCS2B02G051000.2	0.023			AET7Gv20206500.1	1.7e-07	TRIDC3AG049850.1	5.8e-13
TraesCS5A02G046900.1	0.026			AET7Gv20566800.2	2e-07	TRIDC7AG024310.1	1.6e-12
TraesCS5A02G121600.3	0.026			AET5Gv21114000.6	2.1e-07	TRIDC2BG013430.4	2.2e-12
TraesCS2D02G036800.1	0.026			AET7Gv20566800.1	2.2e-07	TRIDC2BG013430.8	2.7e-12
TraesCS2A02G037800.2	0.026			AET1Gv20690200.13	3e-07	TRIDC3BG034060.19	2.8e-12
TraesCS5D02G057500.1	0.027			AET7Gv20206500.13	3.6e-07	TRIDC2AG010980.8	3.5e-12
TraesCS6D02G360400.1	0.03			AET2Gv21051600.1	3.7e-07	TRIDC2BG013430.7	3.8e-12
TraesCS3B02G426600.1	0.03			AET1Gv20499200.17	4.2e-07	TRIDC5AG017550.6	4.7e-12
TraesCS4D02G166700.2	0.03			AET1Gv20499200.8	5.4e-07	TRIDC2AG010980.1	5.8e-12
TraesCS4D02G166700.3	0.031			AET4Gv20109000.58	5.4e-07	TRIDC2AG010980.2	5.8e-12
TraesCS6D02G383200.1	0.032			AET4Gv20201600.10	5.9e-07	TRIDC2AG010980.6	5.8e-12
TraesCS6D02G253100.1	0.033			AET1Gv20714500.3	7.6e-07	TRIDC2BG013430.2	5.8e-12
TraesCS2B02G051000.1	0.033			AET1Gv20714500.2	8.8e-07	TRIDC2BG013430.5	8.4e-12
TraesCS2B02G624100.1	0.034			AET4Gv20201600.14	1e-06	TRIDC3BG056090.2	8.6e-12
TraesCS6B02G064100.1.cds1	0.035			AET4Gv20333100.7	1.3e-06	TRIDC7BG055570.2	9.8e-12
TraesCS4D02G166700.1	0.036			AET2Gv20407200.16	1.4e-06	TRIDC2BG013430.1	1e-11
TraesCS5A02G168400.1	0.036			AET2Gv20407200.13	1.8e-06	TRIDC2AG039890.2	1.1e-11
TraesCS5B02G165200.1	0.036			AET2Gv20407200.11	1.9e-06	TRIDC2BG043020.2	1.3e-11
TraesCS5D02G172700.2	0.036			AET6Gv21016700.7	2e-06	TRIDC2AG010980.5	1.4e-11
TraesCS2D02G572700.1	0.037			AET6Gv21016700.4	2.4e-06	TRIDC2AG010980.4	1.5e-11
TraesCS3D02G195500.1	0.037			AET6Gv20010000.10	2.4e-06	TRIDC2BG043020.1	1.6e-11
TraesCS2A02G562500.1	0.038			AET2Gv20407200.14	2.7e-06	TRIDC2AG039890.1	1.9e-11
TraesCS2D02G227600.2	0.039			AET2Gv20407200.15	2.7e-06	TRIDC2AG010980.3	2.1e-11
TraesCS5A02G121600.2	0.039			AET2Gv20470300.11	2.8e-06	TRIDC2BG013790.19	2.1e-11
TraesCS3A02G192400.2	0.04			AET2Gv20120700.5	3.5e-06	TRIDC3AG049850.2	2.2e-11
TraesCS3A02G192400.1	0.04			AET2Gv20120700.6	4.5e-06	TRIDC5BG019230.2	2.4e-11
TraesCS6B02G143700.1.cds1	0.041			AET6Gv20010000.11	4.6e-06	TRIDC5BG019230.5	2.4e-11
TraesCS6D02G104700.1.cds1	0.042			AET2Gv20120700.3	4.6e-06	TRIDC5AG017550.4	2.8e-11
TraesCS6A02G115900.1.cds1	0.042			AET4Gv20662700.33	5.2e-06	TRIDC5AG032470.2	3.7e-11
TraesCS5D02G172700.1	0.044			AET4Gv20109000.57	5.5e-06	TRIDC7BG026930.1	4.1e-11
TraesCS3D02G388400.1	0.046			AET4Gv20109000.53	6.5e-06	TRIDC7BG026930.2	4.1e-11
TraesCS2A02G450300.1.cds1	0.047			AET2Gv20407200.18	7e-06	TRIDC2BG013790.15	4.3e-11
TraesCS6B02G439300.1	0.05			AET6Gv20729100.1	8.2e-06	TRIDC5BG033860.1	4.4e-11
TraesCS5B02G051900.1	0.051			AET6Gv20010000.9	8.4e-06	TRIDC4BG046710.14	5.6e-11
TraesCS3A02G394600.1	0.051			AET6Gv20729100.3	8.8e-06	TRIDC7AG022690.6	5.8e-11
TraesCS2A02G037800.1	0.052			AET6Gv20729100.5	8.8e-06	TRIDC5AG032170.1	6.4e-11
TraesCS1B02G236100.2	0.052			AET6Gv20729100.6	8.8e-06	TRIDC5AG048430.4	1.3e-10
TraesCS1D02G224400.1	0.052			AET6Gv20010000.7	9e-06	TRIDC5BG034320.1	1.4e-10
TraesCS3B02G221200.1	0.053			AET6Gv20010000.8	9e-06	TRIDC7BG013060.6	1.5e-10
TraesCS1A02G222800.1	0.053			AET2Gv20407200.12	9.1e-06	TRIDC2BG013430.3	1.7e-10
TraesCS4A02G166200.3	0.055			AET6Gv20729100.10	9.1e-06	TRIDC5AG017550.1	2.8e-10
TraesCS1A02G039400.1	0.062			AET6Gv20729100.4	9.1e-06	TRIDC5BG019230.1	3.2e-10
TraesCS4A02G166200.1	0.064			AET6Gv20729100.7	9.1e-06	TRIDC5BG019230.4	3.2e-10
TraesCS4A02G166200.2	0.065			AET6Gv20729100.8	9.1e-06	TRIDC2BG072370.2	6.4e-10
TraesCS2D02G227600.1	0.067			AET6Gv20729100.9	9.1e-06	TRIDC2AG067190.2	8.4e-10
TraesCS6D02G190800.2	0.072			AET2Gv20407200.19	9.7e-06	TRIDC5BG037990.1	1.7e-09
TraesCS6A02G205500.2	0.075			AET4Gv20109000.61	1e-05	TRIDC2AG011230.10	1.9e-09
TraesCS6B02G342800.1.cds1	0.08			AET6Gv20729100.2	1e-05	TRIDC1AG029170.3	2.4e-09
TraesCS5A02G121600.1	0.083			AET6Gv20729100.11	1.1e-05	TRIDC1AG029170.1	2.7e-09
TraesCS5A02G409300.2	0.096			AET5Gv20284000.13	1.3e-05	TRIDC1AG032880.4	2.8e-09
TraesCS5A02G168400.5	0.11			AET4Gv20109000.51	1.4e-05	TRIDC1AG032880.5	2.8e-09
TraesCS5B02G165200.3	0.11			AET2Gv20470300.9	1.4e-05	TRIDC2BG072370.1	2.9e-09
TraesCS5D02G172700.4	0.11			AET2Gv20407200.10	1.5e-05	TRIDC4BG039930.1	3e-09
TraesCS1B02G054700.1	0.11			AET2Gv20470300.7	1.9e-05	TRIDC7AG035710.1	3e-09
TraesCS2B02G247100.3	0.11			AET2Gv20407200.3	2e-05	TRIDC7AG035710.2	3.1e-09
TraesCS2D02G449900.1.cds1	0.11			AET2Gv20407200.7	2e-05	TRIDC2AG067190.1	3.1e-09
TraesCSU02G006400.1	0.11			AET2Gv20407200.8	2e-05	TRIDC7AG035710.4	3.4e-09
TraesCS1A02G039400.2	0.11			AET2Gv20407200.9	2e-05	TRIDC4AG010670.2	3.7e-09
TraesCS6A02G399000.1	0.12			AET2Gv20470300.13	2e-05	TRIDC5AG036110.1	4.5e-09
TraesCS4B02G240800.1	0.13			AET4Gv20071800.12	2.2e-05	TRIDC4BG046710.17	4.7e-09
TraesCS4D02G240600.2	0.14			AET4Gv20071800.20	2.4e-05	TRIDC1BG050410.1	7e-09
TraesCS4B02G240800.2	0.14			AET2Gv20470300.12	2.6e-05	TRIDC1BG034630.4	8.5e-09
TraesCS4D02G240600.1	0.14			AET2Gv20470300.15	3e-05	TRIDC1BG034630.2	1.1e-08
TraesCS4B02G240800.3	0.14			AET6Gv20010000.12	3.1e-05	TRIDC1BG034630.1	1.2e-08
TraesCS4B02G236200.1.cds1	0.14			AET4Gv20071800.23	3.5e-05	TRIDC1AG029170.2	1.6e-08
TraesCS4D02G237600.1.cds1	0.14			AET2Gv20470300.10	3.6e-05	TRIDC2BG028710.1	2.2e-08
TraesCS1B02G052400.1	0.15			AET2Gv20470300.2	3.9e-05	TRIDC4BG046710.1	2.6e-08
TraesCS5B02G112800.1	0.15			AET4Gv20662700.34	3.9e-05	TRIDC1BG034630.3	2.8e-08
TraesCS6D02G190800.1	0.17			AET2Gv20120700.2	3.9e-05	TRIDC3BG021590.4	3.2e-08
TraesCS2B02G247100.2	0.17			AET2Gv20120700.1	4.3e-05	TRIDC3AG016700.9	5.4e-08
TraesCS2B02G247100.1	0.17			AET4Gv20071800.26	4.4e-05	TRIDC6BG051760.2	5.9e-08
TraesCS6A02G205500.1	0.17			AET3Gv20470000.29	4.5e-05	TRIDC2AG050270.8	6e-08
TraesCS7A02G233400.1	0.18			AET2Gv20407200.17	4.7e-05	TRIDC1BG050410.2	6.8e-08
TraesCS5B02G088400.1	0.18			AET6Gv21016700.6	4.8e-05	TRIDC6BG051760.4	7.6e-08
TraesCS4A02G087400.1	0.2			AET4Gv20071800.19	5.1e-05	TRIDC6BG051760.3	7.6e-08
TraesCS6A02G141800.1	0.2			AET6Gv21016700.5	5.3e-05	TRIDC1BG038290.3	8.2e-08
TraesCS5B02G088400.2	0.22			AET6Gv21016700.3	5.3e-05	TRIDC3BG034060.22	8.5e-08
TraesCS4B02G240800.8	0.22			AET4Gv20109000.47	5.4e-05	TRIDC5BG074260.2	1.1e-07
TraesCS4B02G240800.6	0.22			AET6Gv20010000.2	5.5e-05	TRIDC5AG068800.4	1.1e-07
TraesCS4A02G063700.5	0.22			AET2Gv20470300.6	5.8e-05	TRIDC2AG050270.7	1.3e-07
TraesCS4D02G240600.6	0.22			AET1Gv20690200.10	5.8e-05	TRIDC2AG024390.4	1.4e-07
TraesCS4A02G063700.3	0.22			AET2Gv20186800.21	5.9e-05	TRIDC2AG050270.6	1.5e-07
TraesCS4D02G240600.7	0.22			AET1Gv20690200.11	6e-05	TRIDC1AG037460.8	1.5e-07
TraesCS4B02G240800.7	0.23			AET1Gv20690200.4	6.1e-05	TRIDC5AG068800.2	1.6e-07
TraesCS4D02G240600.5	0.23			AET2Gv20470300.4	6.3e-05	TRIDC1AG044530.2	1.6e-07
TraesCS4A02G286000.2	0.23			AET4Gv20534900.10	6.3e-05	TRIDC2BG053530.3	1.6e-07
TraesCS4B02G240800.4	0.23			AET5Gv21114000.8	6.8e-05	TRIDC1AG044530.3	1.9e-07
TraesCS4A02G063700.1	0.23			AET5Gv21114000.9	6.8e-05	TRIDC1BG069550.1	2.5e-07
TraesCS4B02G240800.5	0.23			AET4Gv20071800.22	7e-05	TRIDC5AG068800.1	2.7e-07
TraesCS4D02G240600.3	0.23			AET1Gv20690200.5	7.2e-05	TRIDC2AG050270.4	3e-07
TraesCS4D02G240600.4	0.23			AET2Gv20407200.23	8.6e-05	TRIDC1AG060680.2	3.4e-07
TraesCS4B02G217000.1	0.23			AET2Gv20407200.24	8.9e-05	TRIDC1BG069550.2	3.6e-07
TraesCS4D02G217300.1	0.23			AET3Gv21153000.1	9.2e-05	TRIDC7AG028760.3	4.3e-07
TraesCS6B02G410900.5	0.24			AET6Gv20010000.5	0.0001	TRIDC5BG074260.1	4.6e-07
TraesCS6B02G410900.3	0.25			AET6Gv20010000.4	0.00011	TRIDC2AG024750.3	4.6e-07
TraesCS6B02G235800.2	0.26			AET1Gv20499200.22	0.00011	TRIDC7AG028760.2	4.9e-07
TraesCS6B02G410900.4	0.26			AET6Gv20010000.3	0.00012	TRIDC1AG060680.3	5.7e-07
TraesCS5A02G168400.3	0.27			AET2Gv20186800.24	0.00012	TRIDC1AG037460.5	6.4e-07
TraesCS5D02G172700.5	0.27			AET2Gv20186800.17	0.00012	TRIDC7BG019280.2	6.8e-07
TraesCS5B02G165200.4	0.3			AET2Gv20186800.12	0.00014	TRIDC7BG019280.1	8.8e-07
TraesCS1B02G236100.1	0.32			AET4Gv20109000.56	0.00015	TRIDC7AG062230.3	1.2e-06
TraesCS1D02G224400.2	0.32			AET2Gv20934600.1	0.00016	TRIDC6AG044050.2	1.7e-06
TraesCS4A02G063700.2	0.32			AET3Gv20840700.1	0.00019	TRIDC1BG042510.3	1.7e-06
TraesCS1A02G222800.2	0.32			AET2Gv20470300.14	0.00022	TRIDC6BG052360.3	1.7e-06
TraesCS6D02G131100.1	0.34			AET3Gv20470000.1	0.00025	TRIDC2AG023690.6	1.9e-06
TraesCS4A02G286000.3	0.35			AET4Gv20071800.2	0.00027	TRIDC2AG023690.12	2e-06
TraesCS6B02G235800.1	0.38			AET4Gv20071800.28	0.00028	TRIDC5AG068000.1	2.1e-06
TraesCS4B02G052500.1	0.43			AET1Gv20607100.13	0.00034	TRIDC2AG023690.3	2.1e-06
TraesCS4D02G052700.1	0.43			AET4Gv20534900.6	0.00036	TRIDC2BG029440.4	3.3e-06
TraesCS6D02G055000.1.cds1	0.47			AET3Gv20019700.2	0.00039	TRIDC2AG029400.5	3.6e-06
TraesCS4A02G286000.1	0.52			AET3Gv20019700.3	0.00039	TRIDC6BG068160.2	3.7e-06
TraesCS5D02G118000.1	0.53			AET3Gv20019700.4	0.00039	TRIDC4AG005110.11	6.5e-06
TraesCS2D02G480800.1	0.53			AET4Gv20662700.31	0.00046	TRIDC4AG005110.12	6.5e-06
TraesCS4B02G018600.1	0.71			AET4Gv20333100.13	0.00047	TRIDC4BG046710.24	7.1e-06
TraesCS6B02G410900.2	0.71			AET4Gv20333100.14	0.00047	TRIDC2BG029440.2	7.8e-06
TraesCS3B02G072500.2	0.74			AET6Gv20773900.4	0.00048	TRIDC2AG023690.11	8.4e-06
TraesCS3D02G060100.2	0.76			AET5Gv20062300.9	0.00055	TRIDC2AG023690.10	1e-05
TraesCS3B02G072500.1	0.78			AET6Gv20773900.5	0.00062	TRIDC2BG029440.3	1e-05
TraesCS3D02G060100.1	0.79			AET5Gv20062300.11	0.00062	TRIDC2BG028390.3	1.2e-05
TraesCS2B02G506500.1	0.81			AET3Gv20878600.5	0.00062	TRIDC5BG073320.2	1.2e-05
TraesCS4B02G208900.1	0.82			AET6Gv20773900.2	0.00074	TRIDC2AG023690.8	1.4e-05
TraesCS3A02G059900.2	0.85			AET4Gv20071800.5	0.00075	TRIDC2AG029400.2	1.6e-05
TraesCS7A02G303300.2	0.86			AET4Gv20071800.25	0.0008	TRIDC7AG035710.5	1.6e-05
TraesCS3A02G059900.1	0.89			AET3Gv21114500.1	0.0008	TRIDC7AG035710.6	1.6e-05
TraesCS4D02G217300.2	0.89			AET6Gv20773900.3	0.00086	TRIDC2BG008280.4	1.7e-05
TraesCS6A02G373200.2	0.93			AET4Gv20109000.59	0.00098	TRIDC2AG023690.2	1.7e-05
TraesCS2D02G085100.2	0.94			AET2Gv20766700.2	0.0011	TRIDC2BG029440.1	1.8e-05
TraesCS5A02G077200.1	0.96			AET1Gv20690200.7	0.0012	TRIDC1BG034630.6	2e-05
TraesCS2B02G102500.2	0.96			AET4Gv20534900.7	0.0013	TRIDC2BG033200.2	2.1e-05
TraesCS5D02G094600.1	0.96			AET1Gv20690200.3	0.0013	TRIDC4BG008210.16	2.1e-05
TraesCS2A02G088000.2	0.97			AET2Gv20629500.2	0.0014	TRIDC1AG016740.12	2.1e-05
TraesCS6A02G373200.1	0.99			AET2Gv20629500.1	0.0014	TRIDC4AG041010.18	2.1e-05
TraesCS6D02G357400.1	1			AET2Gv21293700.20	0.0016	TRIDC2AG029400.11	2.3e-05
TraesCS7B02G131700.1	1.1			AET2Gv20766700.1	0.0017	TRIDC2BG033200.10	2.3e-05
TraesCS1A02G065000.1	1.1			AET1Gv20690200.14	0.0017	TRIDC2BG008280.5	2.4e-05
TraesCS7B02G411500.2	1.2			AET6Gv20773900.8	0.0017	TRIDC4BG046710.23	2.5e-05
TraesCS2D02G434400.1	1.2			AET5Gv20062300.8	0.0018	TRIDC2AG029400.10	2.5e-05
TraesCS1B02G054200.1	1.4			AET5Gv20062300.3	0.0018	TRIDC2BG033200.6	2.6e-05
TraesCS1B02G236100.3	1.5			AET5Gv20062300.2	0.0018	TRIDC2BG008280.3	2.6e-05
TraesCS7A02G303300.1	2.1			AET5Gv20142500.11	0.0023	TRIDC2AG007120.3	2.6e-05
TraesCS4D02G025100.1	2.3			AET5Gv20142500.20	0.0023	TRIDC6BG062480.1	2.8e-05
TraesCS7B02G203500.1	2.4			AET5Gv20142500.8	0.0023	TRIDC2BG033200.5	2.9e-05
TraesCS4A02G262300.1	2.5			AET5Gv20142500.17	0.0023	TRIDC2BG033200.11	2.9e-05
TraesCS7B02G203500.2	2.6			AET4Gv20071800.9	0.0024	TRIDC2AG029400.9	2.9e-05
TraesCS6A02G312600.1.cds1	2.7			AET7Gv20577700.8	0.0024	TRIDC2BG008280.6	2.9e-05
TraesCS4D02G254300.1	2.8			AET5Gv21103400.1	0.0025	TRIDC2AG007120.4	3e-05
TraesCS4D02G254300.2	2.8			AET2Gv21293700.19	0.0032	TRIDC2AG007120.5	3.3e-05
TraesCS1D02G042700.1	2.9			AET2Gv20629500.3	0.0033	TRIDC6BG051760.5	3.3e-05
TraesCS7D02G491600.2	3.4			AET2Gv21293700.4	0.0034	TRIDC4AG042770.7	3.7e-05
TraesCS7D02G491600.1	3.4			AET5Gv20062300.7	0.0034	TRIDC4BG006210.6	3.8e-05
TraesCS2D02G341200.1	4.1			AET5Gv20062300.1	0.0034	TRIDC4BG006210.5	3.8e-05
TraesCS7B02G411500.1	4.2			AET5Gv20062300.10	0.0034	TRIDC2AG007120.2	3.8e-05
TraesCS3A02G325000.1	4.5			AET5Gv20062300.5	0.0034	TRIDC1BG042510.7	3.8e-05
TraesCS7D02G128900.4	4.7			AET2Gv20629500.4	0.0035	TRIDC5BG073320.1	3.9e-05
TraesCS7A02G504500.2	5.6			AET4Gv20433400.1	0.0036	TRIDC4BG006210.7	4e-05
TraesCS7A02G129800.5	5.6			AET5Gv20062300.4	0.0036	TRIDC4BG006210.3	4.2e-05
TraesCS7A02G504500.1	5.6			AET7Gv20756700.32	0.0037	TRIDC2BG008280.1	4.5e-05
TraesCS7D02G298700.1	5.7			AET2Gv20934600.2	0.0038	TRIDC4BG006210.2	4.6e-05
TraesCS7A02G129800.6	5.9			AET4Gv20109000.36	0.004	TRIDC2AG023690.5	4.6e-05
TraesCS7D02G303700.1.cds1	5.9			AET5Gv20062300.6	0.0041	TRIDC5AG017550.9	4.7e-05
TraesCS7B02G207100.1.cds1	6.1			AET7Gv20577700.3	0.0042	TRIDC4AG042770.8	5.5e-05
TraesCS7A02G306800.1.cds1	6.5			AET7Gv20577700.6	0.0042	TRIDC2BG033200.3	6.6e-05
TraesCS4B02G027400.1	8.3			AET7Gv20577700.7	0.0042	TRIDC2AG029400.3	6.6e-05
TraesCS4B02G027400.2	8.8			AET7Gv20577700.2	0.0045	TRIDC4BG008210.34	6.9e-05
				AET4Gv20433400.8	0.0046	TRIDC4AG041010.10	7e-05
				AET5Gv21114000.7	0.0046	TRIDC7BG055570.3	7.1e-05
				AET4Gv20109000.5	0.0046	TRIDC4AG042770.5	7.1e-05
				AET7Gv20577700.4	0.0047	TRIDC4AG023050.1	7.5e-05
				AET7Gv20756700.25	0.0048	TRIDC1BG048970.3	7.5e-05
				AET4Gv20071800.1	0.0052	TRIDC4BG008210.22	7.7e-05
				AET2Gv21293700.21	0.0056	TRIDC4BG008210.31	7.7e-05
				AET4Gv20433400.12	0.0066	TRIDC1BG048970.6	8.1e-05
				AET4Gv20433400.5	0.0066	TRIDC2AG023690.1	8.7e-05
				AET4Gv20433400.6	0.0075	TRIDC6AG000450.3	9.3e-05
				AET2Gv21293700.15	0.0075	TRIDC6AG000450.16	9.5e-05
				AET2Gv21293700.16	0.0075	TRIDC6AG000450.7	0.0001
				AET4Gv20433400.20	0.0079	TRIDC6AG000450.5	0.00011
				AET5Gv20481200.1	0.0082	TRIDC1BG034630.7	0.00012
				AET5Gv20481200.2	0.0082	TRIDC6AG000450.1	0.00012
				AET5Gv20481200.3	0.0082	TRIDC6AG000450.11	0.00012
				AET2Gv21293700.13	0.0082	TRIDC2AG060950.2	0.00012
				AET2Gv21293700.17	0.0083	TRIDC4AG013030.2	0.00012
				AET2Gv21293700.18	0.0083	TRIDC4AG013030.6	0.00012
				AET5Gv20142500.13	0.0094	TRIDC4AG013030.8	0.00012
				AET7Gv20328200.14	0.0094	TRIDC1AG029170.5	0.00013
				AET1Gv20163800.2	0.0094	TRIDC6AG000450.15	0.00013
				AET7Gv20756700.37	0.0099	TRIDC4BG037340.3	0.00013
				AET5Gv20142500.24	0.01	TRIDC4BG037340.7	0.00013
				AET2Gv20059500.6	0.01	TRIDC4BG037340.6	0.00014
				AET4Gv20433400.15	0.01	TRIDC4AG041010.8	0.00015
				AET4Gv20433400.7	0.01	TRIDC5AG059340.22	0.00017
				AET6Gv20296700.5	0.01	TRIDC5AG068000.2	0.00018
				AET7Gv20756700.38	0.012	TRIDC3AG070540.1	0.0002
				AET5Gv20422500.4	0.012	TRIDC1AG043160.1	0.0002
				AET5Gv20142500.26	0.014	TRIDC4BG008210.33	0.0002
				AET1Gv20163800.1	0.014	TRIDC2BG064640.3	0.0002
				AET5Gv20422500.9	0.015	TRIDC5AG017550.5	0.00021
				AET2Gv21293700.12	0.016	TRIDC4BG006210.1	0.00021
				AET5Gv20422500.12	0.016	TRIDC1AG043160.14	0.00025
				AET6Gv20296700.4	0.017	TRIDC1AG043160.12	0.00025
				AET7Gv20756700.36	0.017	TRIDC2BG033200.8	0.00027
				AET2Gv21293700.10	0.017	TRIDC6BG051760.6	0.00028
				AET5Gv21103400.2	0.018	TRIDC2BG064640.1	0.0003
				AET4Gv20551000.3	0.018	TRIDC1AG043160.13	0.00031
				AET4Gv20551000.4	0.018	TRIDC2AG050270.1	0.00033
				AET5Gv20422500.13	0.018	TRIDC4BG006210.9	0.00035
				AET7Gv20756700.16	0.021	TRIDC3BG080140.1	0.00039
				AET4Gv20551000.5	0.023	TRIDC7AG042360.10	0.00045
				AET2Gv20059500.15	0.023	TRIDC7AG042360.5	0.00045
				AET5Gv20422500.11	0.024	TRIDC7AG042360.6	0.00045
				AET4Gv20551000.2	0.024	TRIDC5AG059340.1	0.00047
				AET5Gv20422500.1	0.024	TRIDC5AG059340.17	0.00047
				AET7Gv20756700.12	0.024	TRIDC5AG059340.19	0.00047
				AET5Gv20142500.25	0.025	TRIDC5AG059340.5	0.00047
				AET5Gv20142500.6	0.025	TRIDC5AG059340.6	0.00047
				AET6Gv20691400.1	0.025	TRIDC5AG059340.8	0.00047
				AET4Gv20534900.11	0.026	TRIDC4BG037340.4	0.00049
				AET6Gv20691400.5	0.032	TRIDC6BG051760.7	0.00053
				AET2Gv20193300.1	0.033	TRIDC4AG023050.5	0.00054
				AET5Gv20142500.23	0.033	TRIDC2BG053530.1	0.00058
				AET3Gv20433500.4	0.033	TRIDC2BG033200.12	0.00058
				AET7Gv20756700.8	0.033	TRIDC4AG042770.6	0.00061
				AET7Gv20756700.6	0.035	TRIDC2BG064640.2	0.00063
				AET2Gv20059500.13	0.035	TRIDC4AG013030.3	0.00064
				AET2Gv20059500.25	0.035	TRIDC1AG043160.11	0.00074
				AET2Gv20472200.26	0.036	TRIDC6AG000450.10	0.00076
				AET5Gv20284000.14	0.037	TRIDC1AG043160.4	0.00076
				AET2Gv20472200.13	0.039	TRIDC3BG060720.1	0.00081
				AET2Gv20472200.14	0.039	TRIDC4BG008210.15	0.00086
				AET2Gv20472200.18	0.039	TRIDC2BG053530.2	0.00087
				AET2Gv20472200.21	0.039	TRIDC1BG048970.7	0.00092
				AET6Gv20918800.16	0.041	TRIDC1AG043160.10	0.00096
				AET2Gv20059500.28	0.043	TRIDC6AG047160.2	0.00098
				AET3Gv20433500.6	0.043	TRIDC3AG054040.1	0.0012
				AET6Gv20924200.2	0.044	TRIDC6AG000450.4	0.0012
				AET6Gv20552200.8	0.046	TRIDC1AG028510.1	0.0012
				AET6Gv20967700.6	0.047	TRIDC1BG048970.4	0.0013
				AET6Gv20967700.1	0.047	TRIDC4BG008210.28	0.0015
				AET6Gv20967700.2	0.047	TRIDC6AG047160.1	0.0016
				AET6Gv20924200.4	0.049	TRIDC6BG054940.3	0.0016
				AET2Gv20059500.1	0.049	TRIDC4AG041010.12	0.0017
				AET2Gv20059500.2	0.049	TRIDC5BG018790.4	0.0017
				AET5Gv20142500.4	0.049	TRIDC4AG013030.11	0.0017
				AET6Gv20691400.4	0.05	TRIDC5BG074260.4	0.0018
				AET2Gv20472200.22	0.05	TRIDC7AG042360.4	0.0019
				AET2Gv20447300.7	0.05	TRIDC2AG004020.14	0.0019
				AET2Gv20447300.8	0.05	TRIDC3AG029740.1	0.0019
				AET2Gv20059500.4	0.05	TRIDC6BG054940.2	0.002
				AET2Gv20472200.12	0.05	TRIDC3AG029740.2	0.0022
				AET5Gv20142500.22	0.052	TRIDC7BG033470.12	0.0022
				AET2Gv20472200.8	0.052	TRIDC2AG082250.8	0.0022
				AET5Gv20142500.1	0.052	TRIDC7BG033470.15	0.0023
				AET5Gv20142500.19	0.052	TRIDC7BG033470.4	0.0023
				AET5Gv20142500.2	0.052	TRIDC5AG059340.21	0.0023
				AET5Gv20142500.21	0.052	TRIDC7AG042360.9	0.0024
				AET5Gv20142500.5	0.052	TRIDC2AG027890.3	0.0025
				AET3Gv20433500.3	0.053	TRIDC2AG027890.8	0.0025
				AET2Gv20472200.11	0.056	TRIDC6AG047160.4	0.0025
				AET6Gv20691400.6	0.057	TRIDC7AG042360.16	0.0027
				AET6Gv20691400.3	0.057	TRIDC7BG033470.13	0.0027
				AET6Gv20924200.5	0.059	TRIDC7BG033470.6	0.0027
				AET6Gv20364900.3	0.059	TRIDC5AG007230.1	0.0027
				AET2Gv20059500.26	0.06	TRIDC4BG024520.5	0.0027
				AET4Gv20433400.19	0.061	TRIDC2BG031750.2	0.0029
				AET4Gv20534900.8	0.061	TRIDC6AG047160.3	0.0029
				AET3Gv20878600.4	0.061	TRIDC7AG040490.1	0.003
				AET6Gv20967700.3	0.063	TRIDC7AG042360.14	0.003
				AET6Gv20967700.5	0.063	TRIDC5BG008690.2	0.0031
				AET6Gv20967700.7	0.065	TRIDC5BG008690.3	0.0031
				AET4Gv20109000.6	0.067	TRIDC5BG008690.4	0.0031
				AET3Gv20433500.1	0.068	TRIDC2AG027890.9	0.0031
				AET4Gv20109000.2	0.068	TRIDC3BG034060.20	0.0032
				AET4Gv20109000.3	0.068	TRIDC2AG082250.1	0.0032
				AET2Gv20472200.17	0.07	TRIDC4AG026530.2	0.0032
				AET4Gv20433400.3	0.07	TRIDC4AG026530.8	0.0032
				AET2Gv21293700.3	0.071	TRIDC2AG060950.3	0.0035
				AET2Gv20472200.19	0.071	TRIDC7AG042360.17	0.0035
				AET2Gv20447300.6	0.073	TRIDC2BG091280.8	0.0036
				AET3Gv20433500.2	0.074	TRIDC6AG061840.2	0.0037
				AET3Gv20433500.5	0.075	TRIDC6AG000450.6	0.0037
				AET2Gv20472200.16	0.079	TRIDC2BG043280.1	0.0039
				AET6Gv20364900.6	0.079	TRIDC5BG074260.3	0.004
				AET6Gv20364900.7	0.079	TRIDC2AG040240.1	0.004
				AET6Gv20364900.8	0.079	TRIDC7BG033470.16	0.0043
				AET5Gv20422500.8	0.08	TRIDC7BG033470.7	0.0043
				AET6Gv20296700.1	0.081	TRIDC1AG043160.9	0.0048
				AET6Gv20296700.2	0.081	TRIDC5AG020600.5	0.0051
				AET6Gv20296700.3	0.081	TRIDC2BG064640.4	0.0052
				AET5Gv20142500.14	0.081	TRIDC2BG053530.4	0.0052
				AET1Gv20981800.2	0.085	TRIDC7BG033470.14	0.0053
				AET3Gv20878600.1	0.085	TRIDC5AG059340.7	0.0053
				AET2Gv20996200.1	0.091	TRIDC5AG068800.3	0.0054
				AET5Gv20142500.18	0.095	TRIDC3BG034060.1	0.0062
				AET5Gv20142500.9	0.095	TRIDC7BG033470.18	0.0062
				AET4Gv20601000.1	0.1	TRIDC5BG002670.4	0.0068
				AET5Gv20422500.2	0.11	TRIDC6AG061840.1	0.0072
				AET6Gv20364900.10	0.11	TRIDC6BG054940.1	0.0074
				AET4Gv20601000.21	0.12	TRIDC4AG026530.1	0.0076
				AET1Gv20690200.15	0.12	TRIDC4AG026530.7	0.0076
				AET6Gv20552200.1	0.12	TRIDC7BG033470.2	0.0077
				AET2Gv20472200.2	0.13	TRIDC4AG042770.1	0.0077
				AET7Gv20756700.18	0.13	TRIDC2BG091280.1	0.0081
				AET2Gv20472200.7	0.13	TRIDC2AG004020.17	0.0082
				AET2Gv20472200.6	0.14	TRIDC5BG002670.6	0.0085
				AET6Gv20364900.12	0.15	TRIDC7AG042360.11	0.0085
				AET1Gv20563900.6	0.16	TRIDC4AG026530.12	0.0086
				AET5Gv20304400.1	0.16	TRIDC7AG042360.15	0.0086
				AET1Gv20563900.12	0.17	TRIDC7BG004530.5	0.0091
				AET2Gv20059500.18	0.18	TRIDC5BG033390.1	0.0093
				AET6Gv20010000.13	0.18	TRIDC5BG033390.2	0.0093
				AET4Gv20109000.45	0.2	TRIDC5BG033390.3	0.0093
				AET5Gv20142500.16	0.2	TRIDC5AG031720.1	0.0093
				AET6Gv20010000.1	0.2	TRIDC5AG031720.2	0.0093
				AET5Gv20422500.3	0.21	TRIDC5AG031720.3	0.0093
				AET2Gv20407200.4	0.21	TRIDC6AG015290.5	0.0094
				AET2Gv20059500.10	0.21	TRIDC6BG021070.5	0.0094
				AET2Gv20059500.11	0.21	TRIDC2AG004020.11	0.0099
				AET2Gv20059500.12	0.21	TRIDC4AG041010.20	0.0099
				AET2Gv20059500.16	0.21	TRIDC2BG091280.7	0.0099
				AET2Gv20059500.17	0.21	TRIDC2AG027890.6	0.01
				AET2Gv20059500.19	0.21	TRIDC2AG004020.3	0.01
				AET2Gv20059500.22	0.21	TRIDC6BG051760.8	0.01
				AET2Gv20059500.23	0.21	TRIDC6BG051760.9	0.01
				AET2Gv20059500.5	0.21	TRIDC2AG027890.1	0.011
				AET2Gv20407200.6	0.21	TRIDC2AG027890.2	0.011
				AET6Gv20010000.14	0.21	TRIDC2AG027890.7	0.011
				AET1Gv20089900.8	0.22	TRIDC5AG059340.23	0.011
				AET4Gv20109000.14	0.23	TRIDC2BG031750.1	0.011
				AET6Gv20364900.11	0.24	TRIDC2AG004020.1	0.012
				AET7Gv20328200.5	0.26	TRIDC5AG007230.4	0.012
				AET7Gv20328200.6	0.26	TRIDC7AG042360.2	0.012
				AET7Gv20328200.3	0.27	TRIDC1BG011210.1	0.012
				AET6Gv20552200.3	0.27	TRIDC2AG029560.12	0.012
				AET4Gv20109000.16	0.27	TRIDC7BG033470.8	0.013
				AET2Gv20059500.3	0.27	TRIDC7AG030000.4	0.013
				AET7Gv20328200.11	0.27	TRIDC7AG015200.11	0.013
				AET2Gv20447300.4	0.27	TRIDC1BG011210.2	0.014
				AET1Gv20563900.14	0.27	TRIDC5AG027650.2	0.014
				AET1Gv20563900.15	0.28	TRIDC5AG027650.4	0.014
				AET4Gv20595100.1	0.28	TRIDC5BG029120.1	0.014
				AET2Gv21064100.6	0.28	TRIDC7AG030000.10	0.014
				AET2Gv20059500.20	0.28	TRIDC2AG027890.10	0.014
				AET1Gv20146800.1	0.29	TRIDC7AG030000.6	0.015
				AET7Gv20328200.13	0.29	TRIDC4BG037340.1	0.016
				AET2Gv21064100.5	0.3	TRIDC4BG037340.2	0.016
				AET6Gv20364900.9	0.31	TRIDC4BG037340.8	0.016
				AET6Gv20552200.6	0.32	TRIDC4AG013030.1	0.017
				AET7Gv20636500.1	0.32	TRIDC4AG013030.5	0.017
				AET4Gv20109000.18	0.33	TRIDC4AG013030.7	0.017
				AET2Gv20447300.3	0.33	TRIDC4AG013030.9	0.017
				AET5Gv20304400.7	0.33	TRIDC4BG008210.21	0.017
				AET2Gv20059500.9	0.33	TRIDC4BG008210.24	0.017
				AET2Gv20447300.2	0.35	TRIDC2AG082250.5	0.017
				AET1Gv20089900.5	0.35	TRIDC6BG051760.11	0.017
				AET4Gv20333100.15	0.37	TRIDC7AG030000.7	0.018
				AET4Gv20333100.16	0.37	TRIDC6AG019330.6	0.018
				AET6Gv20552200.7	0.37	TRIDC7AG030000.2	0.018
				AET1Gv20089900.9	0.38	TRIDC2BG031060.3	0.018
				AET5Gv20142500.7	0.38	TRIDC2AG082250.6	0.019
				AET1Gv20089900.1	0.39	TRIDC2BG088450.1	0.019
				AET1Gv20089900.2	0.39	TRIDC2BG088450.2	0.019
				AET4Gv20551000.6	0.39	TRIDC6AG015290.2	0.019
				AET6Gv20552200.5	0.41	TRIDC6BG021070.2	0.019
				AET4Gv20071800.27	0.41	TRIDC4BG041680.1	0.02
				AET5Gv20422500.15	0.43	TRIDC1AG009040.1	0.02
				AET4Gv20601000.19	0.43	TRIDC2BG091280.6	0.02
				AET4Gv20601000.9	0.43	TRIDC4AG041010.3	0.02
				AET4Gv20601000.16	0.44	TRIDC5BG008690.7	0.023
				AET4Gv20551000.7	0.45	TRIDC4AG041010.5	0.025
				AET4Gv20601000.5	0.47	TRIDC2BG033270.15	0.025
				AET4Gv20071800.13	0.47	TRIDC5BG002670.3	0.025
				AET4Gv20071800.4	0.48	TRIDC5BG002670.1	0.025
				AET5Gv20304400.5	0.5	TRIDC5BG002670.2	0.025
				AET5Gv20304400.6	0.5	TRIDC7AG030000.1	0.026
				AET6Gv20552200.4	0.51	TRIDC2BG068630.2	0.026
				AET4Gv20071800.18	0.51	TRIDC4AG011930.7	0.026
				AET1Gv20089900.10	0.51	TRIDC7AG030000.3	0.027
				AET1Gv20089900.13	0.53	TRIDC7AG030000.11	0.027
				AET1Gv20089900.12	0.56	TRIDC7AG030000.5	0.027
				AET6Gv20296700.6	0.59	TRIDC7AG030000.8	0.027
				AET5Gv20422500.14	0.59	TRIDC7AG030000.9	0.027
				AET1Gv20555100.2	0.61	TRIDC7AG030000.12	0.027
				AET1Gv20555100.9	0.61	TRIDC4BG024520.8	0.03
				AET6Gv20364900.2	0.66	TRIDC6AG019330.1	0.032
				AET2Gv20120700.8	0.67	TRIDC6AG019330.3	0.032
				AET5Gv20142500.12	0.68	TRIDC6AG019330.4	0.032
				AET2Gv20164400.17	0.71	TRIDC6AG019330.5	0.032
				AET4Gv20551000.1	0.76	TRIDC4AG011930.15	0.032
				AET5Gv20304400.3	0.76	TRIDC2BG075830.2	0.032
				AET5Gv20304400.2	0.77	TRIDC1AG009040.3	0.034
				AET5Gv20304400.4	0.8	TRIDC2BG004610.10	0.034
				AET5Gv20226600.4	0.83	TRIDC2BG004610.6	0.034
				AET4Gv20042500.3	0.85	TRIDC4AG011930.6	0.034
				AET7Gv21124500.6	0.85	TRIDC5BG008690.5	0.036
				AET2Gv20164400.16	0.91	TRIDC4AG011930.14	0.036
				AET2Gv20059500.14	0.93	TRIDC4AG041010.23	0.037
				AET2Gv20059500.7	0.93	TRIDC1BG048970.8	0.038
				AET1Gv20563900.4	0.93	TRIDC5AG059340.12	0.038
				AET7Gv21124500.2	0.93	TRIDC6AG031250.5	0.039
				AET2Gv21064100.1	0.99	TRIDC4AG041010.15	0.039
				AET2Gv20164400.21	1	TRIDC3BG037650.2	0.04
				AET2Gv20447300.1	1	TRIDC2BG075830.3	0.041
				AET4Gv20109000.26	1	TRIDC4BG008210.30	0.043
				AET2Gv20164400.20	1	TRIDC2AG004020.9	0.043
				AET4Gv20534900.2	1	TRIDC6AG015290.3	0.044
				AET5Gv20304400.8	1	TRIDC6AG015290.4	0.044
				AET1Gv20563900.5	1	TRIDC5BG002670.5	0.045
				AET2Gv20164400.14	1.1	TRIDC6BG021070.3	0.045
				AET2Gv20164400.2	1.1	TRIDC6BG021070.4	0.045
				AET7Gv21124500.1	1.1	TRIDC2BG004610.14	0.047
				AET2Gv20059500.24	1.3	TRIDC2AG029560.11	0.048
				AET1Gv20607100.6	1.3	TRIDC2AG029560.13	0.048
				AET5Gv20142500.34	1.4	TRIDC2AG029560.5	0.048
				AET4Gv20028600.2	1.4	TRIDC2AG029560.6	0.048
				AET4Gv20028600.6	1.4	TRIDC2AG029560.8	0.048
				AET4Gv20028600.7	1.4	TRIDC2AG029560.9	0.048
				AET3Gv20139300.1	1.5	TRIDC2AG004020.2	0.051
				AET2Gv21064100.3	1.5	TRIDC2AG004020.4	0.051
				AET3Gv20139300.2	1.5	TRIDC2AG004020.5	0.051
				AET4Gv20028600.8	1.5	TRIDC2AG004020.6	0.051
				AET2Gv21064100.2	1.5	TRIDC2BG004610.2	0.053
				AET4Gv20071800.17	1.6	TRIDC4AG008810.9	0.054
				AET2Gv20059500.27	1.6	TRIDC2AG050270.3	0.056
				AET6Gv20918800.13	1.6	TRIDC6AG055740.13	0.057
				AET2Gv20164400.7	1.6	TRIDC3BG062870.4	0.057
				AET2Gv20164400.8	1.6	TRIDC4BG008210.32	0.059
				AET6Gv20918800.12	1.6	TRIDC3BG062870.5	0.059
				AET2Gv20164400.18	1.6	TRIDC2BG004610.9	0.059
				AET2Gv20164400.11	1.7	TRIDC2AG078570.1	0.059
				AET2Gv20164400.19	1.7	TRIDC5AG007230.3	0.06
				AET2Gv20164400.13	1.8	TRIDC2AG004020.15	0.061
				AET2Gv20164400.12	1.8	TRIDC2AG004020.16	0.061
				AET5Gv20226600.2	1.9	TRIDC6BG069440.2	0.063
				AET2Gv20164400.9	1.9	TRIDC2AG029560.14	0.066
				AET5Gv20226600.3	1.9	TRIDC2AG029560.2	0.066
				AET7Gv21235200.4	1.9	TRIDC4BG025530.9	0.067
				AET7Gv21235200.3	2	TRIDC5BG008690.1	0.067
				AET1Gv20563900.33	2.1	TRIDC5BG008690.6	0.067
				AET1Gv20464900.4	2.1	TRIDC2BG004610.4	0.07
				AET4Gv20333100.9	2.1	TRIDC2AG064310.2	0.071
				AET4Gv20109000.43	2.1	TRIDC2AG027890.13	0.077
				AET6Gv21016700.8	2.2	TRIDC5AG059340.14	0.079
				AET4Gv20042500.7	2.3	TRIDC5AG059340.15	0.079
				AET4Gv20109000.39	2.3	TRIDC5AG059340.16	0.079
				AET2Gv20407200.2	2.3	TRIDC5AG059340.18	0.079
				AET2Gv20407200.5	2.3	TRIDC5BG019230.12	0.08
				AET4Gv20818700.6	2.5	TRIDC2AG082250.7	0.083
				AET5Gv20422500.5	2.5	TRIDC2AG029560.10	0.083
				AET3Gv20938300.19	2.7	TRIDC2BG091280.5	0.084
				AET6Gv20918800.15	3.3	TRIDC4AG008810.10	0.084
				AET4Gv20632500.3	3.5	TRIDC6BG054830.1	0.084
				AET6Gv20918800.8	3.5	TRIDC4BG025530.7	0.085
				AET1Gv20093900.2	3.5	TRIDC6BG069440.1	0.085
				AET7Gv20328200.16	4	TRIDC4BG042270.2	0.086
				AET4Gv20109000.30	4.3	TRIDC4AG008810.13	0.086
				AET7Gv21235200.5	4.3	TRIDC3BG037650.10	0.086
				AET4Gv20109000.17	4.3	TRIDC4AG026530.11	0.087
				AET7Gv21235200.6	4.6	TRIDC4AG026530.5	0.087
				AET7Gv20328200.8	4.6	TRIDC2AG029560.7	0.087
				AET4Gv20632500.1	4.6	TRIDC5BG014470.2	0.091
				AET4Gv20042500.2	4.7	TRIDC4AG013030.10	0.091
				AET7Gv21124500.4	4.7	TRIDC6BG021070.1	0.092
				AET2Gv21293700.26	4.8	TRIDC6AG015290.1	0.092
				AET4Gv20632500.2	4.9	TRIDC6AG000450.9	0.094
				AET2Gv20259200.17	5.1	TRIDC3AG056190.1	0.094
				AET4Gv20109000.11	5.2	TRIDC3AG056190.3	0.094
				AET6Gv20918800.17	5.4	TRIDC4BG008210.36	0.096
				AET2Gv21293700.24	5.7	TRIDC6BG068160.1	0.098
				AET6Gv20918800.14	5.8	TRIDC3BG037650.5	0.098
				AET7Gv21235200.1	5.8	TRIDC3BG037650.6	0.098
				AET2Gv20259200.13	6	TRIDC3BG037650.8	0.098
				AET4Gv20042500.5	6.1	TRIDC4AG041010.16	0.11
				AET2Gv21293700.2	6.3	TRIDC3AG056190.4	0.11
				AET6Gv20918800.4	6.7	TRIDC3BG037650.12	0.11
				AET6Gv20918800.19	7.2	TRIDC3BG037650.13	0.11
				AET6Gv20918800.10	7.3	TRIDC6BG069440.3	0.11
				AET1Gv20093900.3	7.4	TRIDC2AG029560.3	0.11
				AET7Gv21235200.2	7.8	TRIDC3BG037650.9	0.12
				AET6Gv20918800.3	8.1	TRIDC3BG037650.7	0.12
				AET6Gv20918800.9	8.1	TRIDC4BG024520.10	0.13
				AET7Gv20328200.12	8.5	TRIDC1BG048970.13	0.14
				AET2Gv20259200.5	8.6	TRIDC2BG033270.12	0.14
				AET2Gv20259200.6	8.6	TRIDC2BG033270.6	0.14
				AET7Gv20756700.11	9.6	TRIDC2BG033270.9	0.14
				AET2Gv20259200.1	9.6	TRIDC1BG010250.2	0.14
				AET2Gv20259200.2	9.6	TRIDC6AG044050.1	0.14
						TRIDC4BG042270.12	0.15
						TRIDC6AG058660.3	0.15
						TRIDC1AG043160.15	0.16
						TRIDC2BG033270.10	0.16
						TRIDC2BG033270.4	0.16
						TRIDC2BG033270.7	0.16
						TRIDC5BG029120.3	0.16
						TRIDC4BG008210.12	0.17
						TRIDC2BG073310.1	0.17
						TRIDC6AG041870.4	0.17
						TRIDC1AG043160.6	0.17
						TRIDC3AG029740.4	0.17
						TRIDC6AG058660.2	0.18
						TRIDC6BG048860.8	0.18
						TRIDC7BG004530.13	0.18
						TRIDC2BG033270.2	0.19
						TRIDC1BG039700.6	0.2
						TRIDC1BG039700.3	0.2
						TRIDC1BG039700.8	0.2
						TRIDC2AG004020.10	0.2
						TRIDC2AG004020.8	0.2
						TRIDC2BG033270.14	0.21
						TRIDC2BG033270.13	0.21
						TRIDC6AG041870.8	0.21
						TRIDC7BG013060.1	0.21
						TRIDC2BG033270.5	0.21
						TRIDC6BG048860.7	0.21
						TRIDC6AG058660.1	0.23
						TRIDC6AG058660.5	0.23
						TRIDC5AG027650.3	0.23
						TRIDC5BG029120.2	0.23
						TRIDC2BG033270.8	0.24
						TRIDC5BG018790.1	0.25
						TRIDC4BG024520.9	0.26
						TRIDC2BG033270.11	0.26
						TRIDC2BG004610.1	0.26
						TRIDC2BG004610.7	0.26
						TRIDC2BG004610.8	0.26
						TRIDC2AG004020.7	0.26
						TRIDC1BG048970.12	0.27
						TRIDC2BG073310.2	0.28
						TRIDC4AG045360.3	0.28
						TRIDC4AG041010.19	0.28
						TRIDC4AG041010.25	0.28
						TRIDC6AG058660.4	0.28
						TRIDC2BG033270.3	0.28
						TRIDC4AG041010.14	0.29
						TRIDC5BG014470.1	0.3
						TRIDC4BG042270.9	0.3
						TRIDC6BG025370.5	0.3
						TRIDC4AG041010.26	0.3
						TRIDC7AG015200.9	0.3
						TRIDC6BG045720.1	0.31
						TRIDC5BG018790.2	0.32
						TRIDC7AG015200.7	0.33
						TRIDC2BG004610.5	0.33
						TRIDC5BG018790.3	0.33
						TRIDC1BG006250.5	0.34
						TRIDC5AG017550.8	0.34
						TRIDC2AG027890.11	0.34
						TRIDC2AG027890.12	0.34
						TRIDC5AG027650.7	0.35
						TRIDC1BG006250.4	0.36
						TRIDC6BG025370.6	0.36
						TRIDC5BG083530.3	0.38
						TRIDC5BG083530.4	0.38
						TRIDC1BG039700.5	0.38
						TRIDC1BG039700.1	0.38
						TRIDC5AG027650.1	0.4
						TRIDC5AG027650.5	0.4
						TRIDC1BG006610.1	0.4
						TRIDC7BG020800.1	0.4
						TRIDC7BG020800.10	0.4
						TRIDC7BG020800.15	0.4
						TRIDC7BG020800.3	0.4
						TRIDC7BG020800.4	0.4
						TRIDC7BG020800.5	0.4
						TRIDC7BG020800.6	0.4
						TRIDC7BG020800.7	0.4
						TRIDC7BG020800.8	0.4
						TRIDC7BG020800.9	0.4
						TRIDC4BG008210.35	0.41
						TRIDC2AG011230.11	0.41
						TRIDC6AG019330.2	0.43
						TRIDC4AG011930.2	0.43
						TRIDC1AG009040.2	0.44
						TRIDC4AG008810.2	0.5
						TRIDC4BG042270.1	0.5
						TRIDC4BG042270.7	0.5
						TRIDC4AG008810.15	0.5
						TRIDC4BG042270.3	0.51
						TRIDC4BG042270.10	0.51
						TRIDC4AG041010.9	0.51
						TRIDC4AG041010.17	0.55
						TRIDC5AG027650.6	0.56
						TRIDC4AG041010.27	0.56
						TRIDC6BG025370.3	0.61
						TRIDC5AG007230.2	0.64
						TRIDC2BG004610.11	0.67
						TRIDC7AG063890.5	0.68
						TRIDC1BG039010.3	0.7
						TRIDC1BG039010.4	0.7
						TRIDC6BG038330.1	0.72
						TRIDC1BG039010.5	0.74
						TRIDC7BG004530.9	0.75
						TRIDC5AG020600.1	0.76
						TRIDC7BG020800.12	0.8
						TRIDC4BG008210.3	0.8
						TRIDC2AG009910.10	0.82
						TRIDC2BG011810.19	0.82
						TRIDC1AG033640.1	0.86
						TRIDC4AG041010.2	0.87
						TRIDC1AG033640.2	0.88
						TRIDC7BG020800.11	0.92
						TRIDC5AG012610.3	0.96
						TRIDC2BG011810.12	0.97
						TRIDC2BG011810.17	0.97
						TRIDC5AG007910.1	0.98
						TRIDC7AG015200.15	1
						TRIDC5AG020600.3	1.1
						TRIDC6AG031250.4	1.1
						TRIDC5AG020600.2	1.2
						TRIDC2AG009910.8	1.2
						TRIDC7AG063890.1	1.3
						TRIDC2AG009910.6	1.4
						TRIDC4BG003260.2	1.4
						TRIDC4AG045360.1	1.4
						TRIDC2BG011810.10	1.4
						TRIDC2BG011810.4	1.4
						TRIDC2AG009910.9	1.4
						TRIDC5AG020600.4	1.5
						TRIDC5AG032890.1	1.5
						TRIDC2BG008280.7	1.5
						TRIDC4AG013030.4	1.5
						TRIDC1BG029150.5	1.5
						TRIDC1BG042510.1	1.5
						TRIDC1BG042510.2	1.5
						TRIDC4BG008210.23	1.5
						TRIDC4BG008210.25	1.5
						TRIDC4BG008210.17	1.6
						TRIDC4AG045360.7	1.6
						TRIDC3BG009480.2	1.6
						TRIDC4BG003260.7	1.7
						TRIDC7BG004530.4	1.7
						TRIDC4AG045360.2	1.7
						TRIDC3BG009480.1	1.7
						TRIDC2BG011810.16	1.7
						TRIDC2BG011810.3	1.7
						TRIDC7BG033470.1	1.8
						TRIDC2BG011810.8	1.8
						TRIDC4AG045360.4	1.8
						TRIDC6AG055740.8	1.8
						TRIDC3AG007070.1	1.8
						TRIDC4AG045360.5	1.9
						TRIDC2AG009910.1	1.9
						TRIDC2BG011810.14	1.9
						TRIDC2BG011810.5	1.9
						TRIDC2BG011810.6	1.9
						TRIDC4BG004660.4	1.9
						TRIDC3AG007070.2	1.9
						TRIDC2AG009910.5	1.9
						TRIDC4BG003260.6	1.9
						TRIDC2BG011810.13	1.9
						TRIDC2BG011810.7	2
						TRIDC2BG011810.9	2.1
						TRIDC2BG011810.2	2.1
						TRIDC2BG011810.11	2.1
						TRIDC2AG009910.3	2.1
						TRIDC5AG012610.1	2.1
						TRIDC6AG055740.10	2.2
						TRIDC6AG055740.6	2.2
						TRIDC7AG015200.5	2.3
						TRIDC4BG044180.3	2.3
						TRIDC2AG004020.20	2.3
						TRIDC6BG025370.4	2.5
						TRIDC4BG044180.1	2.6
						TRIDC1BG029150.6	2.6
						TRIDC4BG044180.2	2.7
						TRIDC1BG010250.4	2.8
						TRIDC1BG010250.3	2.9
						TRIDC7AG042360.1	2.9
						TRIDC4AG041010.21	2.9
						TRIDC2AG004020.19	2.9
						TRIDC4BG008210.27	3
						TRIDC1BG029150.10	3
						TRIDC3AG047410.12	3.1
						TRIDC2BG052680.1	3.2
						TRIDC5AG012610.2	3.3
						TRIDC4BG004660.2	3.3
						TRIDC1BG029150.7	3.3
						TRIDC1BG029150.8	3.3
						TRIDC1BG029150.2	3.4
						TRIDC1BG029150.3	3.4
						TRIDC4BG008210.11	3.4
						TRIDC4BG008210.9	3.4
						TRIDC4BG008210.20	3.5
						TRIDC4BG008210.29	3.5
						TRIDC6BG025370.2	3.6
						TRIDC1BG029150.9	3.7
						TRIDC6BG025370.1	3.7
						TRIDC4AG041010.11	3.8
						TRIDC3AG047410.9	3.8
						TRIDC7AG015200.17	4.3
						TRIDC3AG047410.10	4.4
						TRIDC4AG041010.22	4.8
						TRIDC2AG009910.2	4.8
						TRIDC6AG031250.3	4.8
						TRIDC4AG044210.1	5
						TRIDC2AG009910.7	5
						TRIDC7AG063890.2	5
						TRIDC2AG004020.13	5.1
						TRIDC7AG015200.14	5.6
						TRIDC6AG031250.1	5.7
						TRIDC6AG047050.1	6
						TRIDC7BG065130.2	6.2
						TRIDC4BG004660.3	6.7
						TRIDC7AG070610.2	6.7
						TRIDC6AG055740.9	7.2
						TRIDC7BG004530.10	7.3
						TRIDC7AG015200.4	7.3
						TRIDC2AG015990.3	7.3
						TRIDC6AG055740.12	7.5
						TRIDC4BG008210.13	7.9
						TRIDC4BG004660.1	9
						TRIDC2AG015990.5	9.1
						TRIDC2AG015990.4	9.3
						TRIDC7BG065130.1	9.6

## Sheet: SMART
Supplementary Table 6B. Raw SMART outputs for gene family identification in six species
T. aestivum L.				T. urartu				Ae. tauschii				T. dicoccoides				Arabidopsis thaliana				Oryza sativa ssp. japonica
Transcript ID	Domain number	Domain name	E-value	Transcript ID	Domain number	Domain name	E-value	Transcript ID	Domain number	Domain name	E-value	Transcript ID	Domain number	Domain name	E-value	Transcript ID	Domain number	Domain name	E-value	Transcript ID	Domain number	Domain name	E-value
TraesCS1A02G188500.1.cds1	SM00185	arm_5	1.7	TuG1812G0500005516.01.T03	SM00256	fbox_2	1.3E-4	AET1Gv20607100.12	SM00185	arm_5	0.13	TRIDC1AG028510.2	SM00185	arm_5	1.7	AT1G01950.2	SM00129	kinesin_4	4.0E-114	Os03t0116900-02	SM00185	arm_5	3.1
TraesCS1A02G188500.1.cds1	SM00185	arm_5	0.022	TuG1812G0500005516.01.T03	SM00367	LRR_CC_2	0.76	AET1Gv20607100.12	SM00185	arm_5	8.8E-8	TRIDC1AG028510.2	SM00185	arm_5	0.022	AT1G01950.2	SM00185	arm_5	35	Os03t0116900-02	SM00185	arm_5	23
TraesCS1A02G188500.1.cds1	SM00185	arm_5	130	TuG1812G0500005516.01.T03	SM00367	LRR_CC_2	81	AET1Gv20607100.12	SM00185	arm_5	0.19	TRIDC1AG028510.2	SM00185	arm_5	130	AT1G01950.2	SM00185	arm_5	32	Os03t0116900-02	SM00185	arm_5	81
TraesCS1A02G188500.1.cds1	SM00185	arm_5	5.3	TuG1812G0500005516.01.T03	SM00185	arm_5	0.022	AET1Gv20607100.12	SM00185	arm_5	260	TRIDC1AG028510.2	SM00185	arm_5	5.3	AT1G01950.2	SM00185	arm_5	0.022	Os03t0116900-02	SM00185	arm_5	12
TraesCS1A02G188500.1.cds1	SM00185	arm_5	55	TuG1812G0500005516.01.T03	SM00185	arm_5	1.5E-5	AET1Gv20607100.12	SM00185	arm_5	43	TRIDC1AG028510.2	SM00185	arm_5	55	AT1G01950.2	SM00185	arm_5	3.9	Os03t0116900-02	SM00185	arm_5	38
TraesCS1A02G188500.1.cds1	SM00185	arm_5	16	TuG1812G0500005516.01.T03	SM00185	arm_5	0.13	AET1Gv20607100.12	SM00185	arm_5	37	TRIDC1AG028510.2	SM00185	arm_5	16	AT1G23030.1	SM00504	Ubox_2	2.2E-30	Os03t0116900-02	SM00185	arm_5	3.4
TraesCS1A02G188500.1.cds1	SM00185	arm_5	16	TuG1812G0500005516.01.T03	SM00185	arm_5	3.6E-5	AET1Gv20607100.12	SM00185	arm_5	3.6	TRIDC1AG028510.2	SM00185	arm_5	16	AT1G23030.1	SM00185	arm_5	12	Os03t0116900-02	SM00185	arm_5	1.4
TraesCS1A02G188500.1.cds1	SM00185	arm_5	120	TuG1812G0500005516.01.T03	SM00185	arm_5	0.02	AET1Gv20607100.12	SM00185	arm_5	6.8E-6	TRIDC1AG028510.2	SM00185	arm_5	120	AT1G23030.1	SM00185	arm_5	1.4E-4	Os03t0116900-02	SM00185	arm_5	320
TraesCS1D02G248900.1	SM00225	BTB_4	6.3E-26	TuG1812G0500005516.01.T03	SM00185	arm_5	86	AET1Gv20607100.12	SM00185	arm_5	6.6E-6	TRIDC1AG037460.1	SM00185	arm_5	8.8E-8	AT1G23030.1	SM00185	arm_5	23	Os03t0116900-01	SM00185	arm_5	3.1
TraesCS1D02G248900.1	SM00185	arm_5	8.8E-8	TuG1812G0500005516.01.T03	SM00185	arm_5	0.015	AET1Gv20607100.12	SM00225	BTB_4	9.7E-26	TRIDC1AG037460.1	SM00185	arm_5	0.044	AT1G23030.1	SM00185	arm_5	110	Os03t0116900-01	SM00185	arm_5	23
TraesCS1D02G248900.1	SM00185	arm_5	0.19	TuG1812G0500005516.01.T03	SM00185	arm_5	0.8	AET2Gv20186800.19	SM00185	arm_5	62	TRIDC1AG037460.1	SM00185	arm_5	0.19	AT1G23030.1	SM00185	arm_5	4.9E-5	Os03t0116900-01	SM00185	arm_5	81
TraesCS1D02G248900.1	SM00185	arm_5	3.6	TuG1812G0500005516.01.T01	SM00256	fbox_2	1.3E-4	AET2Gv20186800.19	SM00185	arm_5	4.5	TRIDC1AG037460.1	SM00185	arm_5	39	AT1G50240.2	SM00185	arm_5	5.2	Os03t0116900-01	SM00185	arm_5	12
TraesCS1D02G248900.1	SM00185	arm_5	6.8E-6	TuG1812G0500005516.01.T01	SM00367	LRR_CC_2	0.76	AET2Gv20186800.19	SM00185	arm_5	0.39	TRIDC1AG037460.1	SM00185	arm_5	2.4E-6	AT1G50240.2	SM00185	arm_5	86	Os03t0116900-01	SM00185	arm_5	38
TraesCS1D02G248900.1	SM00185	arm_5	37	TuG1812G0500005516.01.T01	SM00367	LRR_CC_2	81	AET2Gv20186800.19	SM00185	arm_5	58	TRIDC1AG037460.1	SM00185	arm_5	6.6E-6	AT1G50240.2	SM00185	arm_5	420	Os03t0116900-01	SM00185	arm_5	3.4
TraesCS1D02G248900.1	SM00185	arm_5	6.6E-6	TuG1812G0500005516.01.T01	SM00185	arm_5	0.022	AET1Gv20253500.3	SM00185	arm_5	6.1E-6	TRIDC1AG037460.1	SM00185	arm_5	43	AT1G50240.2	SM00185	arm_5	12	Os03t0116900-01	SM00185	arm_5	1.4
TraesCS1D02G248900.1	SM00185	arm_5	0.044	TuG1812G0500005516.01.T01	SM00185	arm_5	1.5E-5	AET1Gv20253500.3	SM00185	arm_5	9.2E-9	TRIDC2AG011230.3	SM00185	arm_5	30	AT1G50240.2	SM00220	serkin_6	4.4E-101	Os03t0116900-01	SM00185	arm_5	320
TraesCS1D02G248900.1	SM00185	arm_5	260	TuG1812G0500005516.01.T01	SM00185	arm_5	0.13	AET1Gv20253500.3	SM00185	arm_5	5.1E-8	TRIDC2AG011230.3	SM00185	arm_5	8.0E-7	AT1G50240.3	SM00185	arm_5	5.2	Os04t0348400-01	SM00504	Ubox_2	2.2E-26
TraesCS1D02G248900.1	SM00185	arm_5	43	TuG1812G0500005516.01.T01	SM00185	arm_5	3.6E-5	AET1Gv20253500.3	SM00185	arm_5	2.8E-5	TRIDC2AG011230.3	SM00185	arm_5	2.5E-4	AT1G50240.3	SM00185	arm_5	86	Os09t0378700-00	SM00504	Ubox_2	1.2E-21
TraesCS3A02G202100.3	SM00185	arm_5	470	TuG1812G0500005516.01.T01	SM00185	arm_5	0.02	AET1Gv20253500.3	SM00185	arm_5	1.5E-10	TRIDC2AG011230.3	SM00185	arm_5	0.042	AT1G50240.3	SM00185	arm_5	420	Os09t0378700-00	SM00185	arm_5	13
TraesCS3A02G202100.3	SM00185	arm_5	0.46	TuG1812G0500005516.01.T01	SM00185	arm_5	86	AET1Gv20253500.3	SM00185	arm_5	0.13	TRIDC2AG011230.3	SM00185	arm_5	13	AT1G50240.3	SM00185	arm_5	12	Os09t0378700-00	SM00185	arm_5	17
TraesCS3A02G202100.3	SM00185	arm_5	34	TuG1812G0500005516.01.T01	SM00185	arm_5	0.015	AET1Gv20253500.3	SM00185	arm_5	2.0E-8	TRIDC1BG038290.1	SM00185	arm_5	5.5	AT1G50240.3	SM00220	serkin_6	4.4E-101	Os09t0378700-00	SM00185	arm_5	34
TraesCS3A02G202100.3	SM00185	arm_5	0.63	TuG1812G0500005516.01.T01	SM00185	arm_5	0.8	AET1Gv20253500.3	SM00185	arm_5	6.7	TRIDC1BG038290.1	SM00185	arm_5	0.69	AT1G71020.1	SM00504	Ubox_2	7.0E-31	Os01t0948500-01	SM00185	arm_5	160
TraesCS3A02G202100.3	SM00185	arm_5	82	TuG1812G0200000968.01.T01	SM00185	arm_5	4.5E-4	AET1Gv20499200.21	SM00185	arm_5	0.0015	TRIDC1AG029170.1	SM00185	arm_5	17	AT1G71020.1	SM00185	arm_5	0.14	Os01t0948500-01	SM00185	arm_5	0.027
TraesCS1B02G231300.3	SM00185	arm_5	0.072	TuG1812G0200000968.01.T01	SM00185	arm_5	2.7E-4	AET1Gv20499200.9	SM00185	arm_5	0.0015	TRIDC1AG029170.1	SM00185	arm_5	0.0015	AT1G71020.1	SM00185	arm_5	30	Os01t0948500-01	SM00185	arm_5	230
TraesCS1B02G231300.3	SM00185	arm_5	3.4E-6	TuG1812G0200000968.01.T01	SM00185	arm_5	4.2E-5	AET1Gv20499200.15	SM00185	arm_5	0.0015	TRIDC1BG018240.6	SM00185	arm_5	3.8	AT1G71020.1	SM00185	arm_5	18	Os01t0948500-01	SM00185	arm_5	0.061
TraesCS1B02G231300.3	SM00185	arm_5	0.0035	TuG1812G0200000968.01.T01	SM00185	arm_5	13	AET1Gv20499200.19	SM00185	arm_5	0.0015	TRIDC1BG018240.6	SM00185	arm_5	5.1E-8	AT1G71020.1	SM00185	arm_5	1.1E-6	Os01t0948500-01	SM00185	arm_5	9.4
TraesCS1B02G231300.3	SM00185	arm_5	6.8	TuG1812G0200000968.01.T01	SM00185	arm_5	18	AET0Gv20148500.12	SM00185	arm_5	1.4E-6	TRIDC1BG018240.6	SM00185	arm_5	1.5E-10	AT1G71020.1	SM00185	arm_5	0.004	Os01t0948500-01	SM00185	arm_5	470
TraesCS1B02G231300.3	SM00185	arm_5	0.0013	TuG1812G0200000968.01.T01	SM00185	arm_5	3.1E-4	AET0Gv20148500.12	SM00185	arm_5	0.0059	TRIDC1BG018240.6	SM00185	arm_5	0.13	AT2G16950.1	SM00913	IBN_N_2	3.9E-7	Os08t0421850-00	SM00504	Ubox_2	1.0E-7
TraesCS1B02G231300.3	SM00185	arm_5	0.39	TuG1812G0200000968.01.T01	SM00185	arm_5	0.042	AET0Gv20148500.12	SM00185	arm_5	83	TRIDC1AG032880.3	SM00185	arm_5	5.5	AT2G22125.1	SM00239	C2_3c	1.2E-10	Os08t0421850-00	SM00185	arm_5	0.01
TraesCS1B02G231300.3	SM00185	arm_5	2.0E-4	TuG1812G0200000968.01.T01	SM00185	arm_5	8.0E-7	AET0Gv20148500.12	SM00185	arm_5	31	TRIDC1AG032880.3	SM00185	arm_5	0.18	AT2G22125.1	SM00185	arm_5	37	Os08t0421850-00	SM00185	arm_5	44
TraesCS2B02G110500.1	SM00185	arm_5	58	TuG1812G0400000988.01.T01	SM00239	C2_3c	4.7E-10	AET0Gv20148500.12	SM00185	arm_5	0.015	TRIDC2AG011230.4	SM00185	arm_5	13	AT2G22125.1	SM00185	arm_5	110	Os08t0421850-00	SM00185	arm_5	3.1
TraesCS2B02G110500.1	SM00185	arm_5	0.39	TuG1812G0400000988.01.T01	SM00185	arm_5	180	AET0Gv20148500.11	SM00185	arm_5	1.4E-6	TRIDC2AG011230.4	SM00185	arm_5	0.028	AT2G22125.1	SM00185	arm_5	18	Os09t0536200-00	SM00185	arm_5	1
TraesCS2B02G110500.1	SM00185	arm_5	86	TuG1812G0400000988.01.T01	SM00185	arm_5	43	AET0Gv20148500.11	SM00185	arm_5	0.0059	TRIDC2AG011230.4	SM00185	arm_5	0.042	AT2G22125.1	SM00185	arm_5	36	Os09t0536200-00	SM00185	arm_5	140
TraesCS2B02G110500.1	SM00185	arm_5	4.5	TuG1812G0400000988.01.T01	SM00185	arm_5	57	AET0Gv20148500.11	SM00185	arm_5	83	TRIDC2AG011230.4	SM00185	arm_5	4.2E-5	AT2G22125.1	SM00185	arm_5	5.8	Os09t0536200-00	SM00185	arm_5	1.2
TraesCS2B02G110500.1	SM00220	serkin_6	9.8E-101	TuG1812G0400000988.01.T01	SM00185	arm_5	25	AET0Gv20148500.11	SM00185	arm_5	31	TRIDC2AG011230.4	SM00185	arm_5	8.0E-7	AT2G22125.1	SM00185	arm_5	4.1	Os09t0536200-00	SM00185	arm_5	0.099
TraesCS2B02G112400.3	SM00185	arm_5	21	TuG1812G0400000988.01.T01	SM00185	arm_5	43	AET0Gv20148500.11	SM00185	arm_5	0.015	TRIDC2AG011230.4	SM00185	arm_5	6.6E-4	AT2G22125.1	SM00185	arm_5	420	Os01t0112500-01	SM00185	arm_5	45
TraesCS2B02G112400.3	SM00185	arm_5	4.2E-5	TuG1812G0400000988.01.T01	SM00185	arm_5	9.1	AET0Gv20148500.15	SM00185	arm_5	1.4E-6	TRIDC2AG011230.4	SM00185	arm_5	30	AT2G22125.1	SM00185	arm_5	77	Os01t0112500-01	SM00185	arm_5	1.7
TraesCS2B02G112400.3	SM00185	arm_5	1.6E-4	TuG1812G0400000988.01.T01	SM00185	arm_5	0.0064	AET0Gv20148500.15	SM00185	arm_5	0.0059	TRIDC2AG011230.4	SM00185	arm_5	2.5E-4	AT2G22125.1	SM00185	arm_5	35	Os01t0112500-01	SM00185	arm_5	37
TraesCS2B02G112400.3	SM00185	arm_5	0.042	TuG1812G0400000988.01.T01	SM00185	arm_5	7.7	AET0Gv20148500.15	SM00185	arm_5	83	TRIDC1BG042510.9	SM00185	arm_5	6.8E-6	AT2G22125.1	SM00185	arm_5	36	Os01t0112500-01	SM00185	arm_5	1.2E-4
TraesCS2B02G112400.3	SM00185	arm_5	3.1E-4	TuG1812G0400000988.01.T01	SM00185	arm_5	20	AET0Gv20148500.15	SM00185	arm_5	31	TRIDC1BG042510.9	SM00185	arm_5	8.8E-8	AT2G22125.1	SM00185	arm_5	450	Os01t0112500-01	SM00185	arm_5	210
TraesCS2B02G112400.3	SM00185	arm_5	16	TuG1812G0400000988.01.T01	SM00185	arm_5	230	AET0Gv20148500.15	SM00185	arm_5	0.015	TRIDC1BG042510.9	SM00185	arm_5	37	AT2G22125.1	SM00185	arm_5	0.021	Os03t0152900-01	SM00129	kinesin_4	2.1E-115
TraesCS2B02G112400.3	SM00185	arm_5	4.5E-4	TuG1812G0400000988.01.T01	SM00185	arm_5	0.28	AET1Gv20253500.12	SM00185	arm_5	2.0E-8	TRIDC2AG010980.8	SM00185	arm_5	4.5	AT2G22125.1	SM00185	arm_5	36	Os03t0152900-01	SM00185	arm_5	78
TraesCS2B02G112400.3	SM00185	arm_5	2.7E-6	TuG1812G0400000988.01.T01	SM00185	arm_5	55	AET1Gv20253500.12	SM00185	arm_5	2.8E-5	TRIDC2AG010980.8	SM00185	arm_5	0.39	AT2G22125.1	SM00185	arm_5	23	Os03t0152900-01	SM00185	arm_5	83
TraesCS2A02G097100.1	SM00185	arm_5	13	TuG1812G0400000988.01.T01	SM00185	arm_5	210	AET1Gv20253500.12	SM00185	arm_5	6.7	TRIDC2AG010980.8	SM00185	arm_5	86	AT2G22125.1	SM00185	arm_5	130	Os03t0152900-01	SM00185	arm_5	21
TraesCS2A02G097100.1	SM00185	arm_5	6.6E-4	TuG1812G0400000988.01.T01	SM00185	arm_5	1.6	AET1Gv20253500.12	SM00185	arm_5	1.5E-10	TRIDC2AG010980.8	SM00185	arm_5	58	AT2G22125.1	SM00185	arm_5	6.5	Os03t0152900-01	SM00185	arm_5	0.019
TraesCS2A02G097100.1	SM00185	arm_5	2.5E-4	TuG1812G0400000988.01.T01	SM00185	arm_5	280	AET1Gv20253500.12	SM00185	arm_5	0.13	TRIDC2AG011230.6	SM00185	arm_5	8.0E-7	AT2G22125.1	SM00185	arm_5	200	Os08t0548500-01	SM00185	arm_5	5.2
TraesCS2A02G097100.1	SM00185	arm_5	1.4E-6	TuG1812G0400000988.01.T01	SM00185	arm_5	190	AET1Gv20253500.12	SM00185	arm_5	9.2E-9	TRIDC2AG011230.6	SM00185	arm_5	30	AT2G22125.1	SM00185	arm_5	14	Os08t0548500-01	SM00185	arm_5	4.8
TraesCS2A02G097100.1	SM00185	arm_5	30	TuG1812G0400000988.01.T01	SM00185	arm_5	27	AET1Gv20253500.12	SM00185	arm_5	5.1E-8	TRIDC2AG011230.6	SM00185	arm_5	13	AT2G22125.1	SM00185	arm_5	130	Os08t0548500-01	SM00185	arm_5	4.8
TraesCS2A02G097100.1	SM00185	arm_5	9.9E-4	TuG1812G0400000988.01.T01	SM00185	arm_5	23	AET1Gv20253500.12	SM00185	arm_5	6.1E-6	TRIDC2AG011230.6	SM00185	arm_5	2.5E-4	AT2G28830.1	SM00185	arm_5	0.011	Os08t0548500-01	SM00185	arm_5	140
TraesCS2A02G097100.1	SM00185	arm_5	4.2E-5	TuG1812G0400000988.01.T01	SM00185	arm_5	0.012	AET1Gv20607100.16	SM00185	arm_5	6.8E-6	TRIDC2AG011230.6	SM00185	arm_5	0.042	AT2G28830.1	SM00185	arm_5	69	Os08t0548500-01	SM00185	arm_5	180
TraesCS2A02G097100.1	SM00185	arm_5	0.042	TuG1812G0100002200.01.T02.cds454091	SM00185	arm_5	1.7	AET1Gv20607100.16	SM00185	arm_5	8.8E-8	TRIDC1AG037460.4	SM00185	arm_5	8.8E-8	AT2G28830.1	SM00185	arm_5	23	Os03t0822700-01	SM01349	TOG_3	4.0E-9
TraesCS2B02G499300.1.cds1	SM00504	Ubox_2	2.1E-22	TuG1812G0100002200.01.T02.cds454091	SM00185	arm_5	0.022	AET1Gv20607100.16	SM00185	arm_5	140	TRIDC1AG037460.4	SM00185	arm_5	260	AT2G28830.1	SM00185	arm_5	0.0055	Os03t0275900-03	SM00185	arm_5	4.5E-6
TraesCS3A02G309900.2	SM00185	arm_5	1.0E-5	TuG1812G0100002200.01.T02.cds454091	SM00185	arm_5	130	AET1Gv20499200.16	SM00185	arm_5	0.0015	TRIDC1AG037460.4	SM00185	arm_5	2.1	AT2G28830.1	SM00185	arm_5	16	Os03t0275900-03	SM00185	arm_5	4
TraesCS3A02G309900.2	SM00185	arm_5	21	TuG1812G0100002200.01.T02.cds454091	SM00185	arm_5	5.3	AET1Gv20253500.6	SM00185	arm_5	6.7	TRIDC1AG037460.4	SM00185	arm_5	0.044	AT2G28830.1	SM00185	arm_5	42	Os03t0275900-03	SM00185	arm_5	130
TraesCS3A02G309900.2	SM00185	arm_5	0.69	TuG1812G0100002200.01.T02.cds454091	SM00185	arm_5	55	AET1Gv20253500.6	SM00185	arm_5	5.1E-8	TRIDC1AG037460.4	SM00185	arm_5	6.6E-6	AT2G28830.1	SM00504	Ubox_2	4.8E-33	Os03t0275900-03	SM00185	arm_5	75
TraesCS3A02G309900.2	SM00185	arm_5	140	TuG1812G0100002200.01.T02.cds454091	SM00185	arm_5	16	AET1Gv20253500.6	SM00185	arm_5	1.5E-10	TRIDC1AG037460.4	SM00185	arm_5	2.4E-6	AT1G44120.2	SM00185	arm_5	9.9	Os03t0275900-03	SM00185	arm_5	13
TraesCS3A02G309900.2	SM00185	arm_5	270	TuG1812G0100002200.01.T02.cds454091	SM00185	arm_5	16	AET1Gv20253500.6	SM00185	arm_5	0.13	TRIDC1AG037460.4	SM00185	arm_5	0.19	AT1G44120.2	SM00185	arm_5	150	Os03t0275900-03	SM00185	arm_5	0.0019
TraesCS3A02G309900.2	SM00185	arm_5	14	TuG1812G0100002200.01.T02.cds454091	SM00185	arm_5	120	AET1Gv20253500.4	SM00185	arm_5	5.1E-8	TRIDC1AG037460.4	SM00185	arm_5	43	AT1G44120.2	SM00185	arm_5	41	Os03t0275900-03	SM00185	arm_5	170
TraesCS3A02G309900.2	SM00185	arm_5	2	TuG1812G0100002299.01.T03.cds243451	SM00185	arm_5	1.7	AET1Gv20253500.4	SM00185	arm_5	0.13	TRIDC1AG037460.4	SM00185	arm_5	39	AT1G44120.2	SM00185	arm_5	430	Os03t0275900-03	SM00504	Ubox_2	2.0E-33
TraesCS2D02G194400.1	SM00185	arm_5	4.8	TuG1812G0100002299.01.T03.cds243451	SM00185	arm_5	0.022	AET1Gv20253500.4	SM00185	arm_5	1.5E-10	TRIDC1AG037460.4	SM00225	BTB_4	9.7E-26	AT1G44120.2	SM00185	arm_5	60	Os03t0275900-01	SM00504	Ubox_2	2.0E-33
TraesCS2D02G194400.1	SM00185	arm_5	0.0014	TuG1812G0100002299.01.T03.cds243451	SM00185	arm_5	130	AET1Gv20547200.7	SM00185	arm_5	6.8	TRIDC1BG069550.2	SM00185	arm_5	170	AT1G44120.2	SM00185	arm_5	2.1	Os03t0275900-01	SM00185	arm_5	4
TraesCS2D02G194400.1	SM00185	arm_5	1.9E-5	TuG1812G0100002299.01.T03.cds243451	SM00185	arm_5	5.3	AET1Gv20547200.7	SM00185	arm_5	0.0013	TRIDC1BG069550.2	SM00185	arm_5	150	AT1G44120.2	SM00185	arm_5	250	Os03t0275900-01	SM00185	arm_5	0.0019
TraesCS2D02G194400.1	SM00185	arm_5	0.18	TuG1812G0100002299.01.T03.cds243451	SM00185	arm_5	55	AET1Gv20547200.7	SM00185	arm_5	0.0035	TRIDC1BG069550.2	SM00185	arm_5	1.8	AT1G44120.2	SM00185	arm_5	51	Os03t0275900-01	SM00185	arm_5	75
TraesCS2D02G194400.1	SM00185	arm_5	63	TuG1812G0100002299.01.T03.cds243451	SM00185	arm_5	16	AET2Gv20186800.13	SM00185	arm_5	0.39	TRIDC1AG037460.11	SM00185	arm_5	43	AT1G44120.2	SM00185	arm_5	9.7	Os03t0275900-01	SM00185	arm_5	170
TraesCS2D02G194400.1	SM00185	arm_5	93	TuG1812G0100002299.01.T03.cds243451	SM00185	arm_5	16	AET2Gv20186800.13	SM00185	arm_5	58	TRIDC1AG037460.11	SM00185	arm_5	2.4E-6	AT1G44120.2	SM00185	arm_5	71	Os03t0275900-01	SM00185	arm_5	4.5E-6
TraesCS1D02G299400.1.cds1	SM00185	arm_5	230	TuG1812G0100002299.01.T03.cds243451	SM00185	arm_5	120	AET2Gv20186800.13	SM00185	arm_5	4.5	TRIDC1AG037460.11	SM00185	arm_5	8.8E-8	AT1G44120.2	SM00185	arm_5	6.8	Os03t0275900-01	SM00185	arm_5	13
TraesCS1D02G299400.1.cds1	SM00185	arm_5	0.01	TuG1812G0400002658.01.T01.cds284411	SM00185	arm_5	7.1	AET1Gv20547200.2	SM00256	fbox_2	1.1E-4	TRIDC1AG037460.11	SM00185	arm_5	6.6E-6	AT1G44120.2	SM00185	arm_5	320	Os03t0275900-01	SM00185	arm_5	130
TraesCS1D02G299400.1.cds1	SM00504	Ubox_2	3.7E-31	TuG1812G0400002658.01.T01.cds284411	SM00185	arm_5	0.97	AET1Gv20547200.2	SM00185	arm_5	0.18	TRIDC1AG037460.11	SM00185	arm_5	0.19	AT1G44120.2	SM00185	arm_5	56	Os03t0657100-01	SM00185	arm_5	94
TraesCS1B02G310100.1.cds1	SM00504	Ubox_2	3.7E-31	TuG1812G0400002658.01.T01.cds284411	SM00185	arm_5	470	AET1Gv20547200.2	SM00185	arm_5	5.5	TRIDC1AG037460.11	SM00185	arm_5	0.044	AT1G44120.2	SM00239	C2_3c	2.9E-12	Os03t0657100-01	SM00185	arm_5	22
TraesCS1B02G310100.1.cds1	SM00185	arm_5	0.0018	TuG1812G0400002658.01.T01.cds284411	SM00185	arm_5	150	AET1Gv20547200.2	SM00367	LRR_CC_2	5	TRIDC1AG037460.11	SM00185	arm_5	39	AT1G01950.1	SM00185	arm_5	3.9	Os03t0657100-01	SM00185	arm_5	14
TraesCS1B02G310100.1.cds1	SM00185	arm_5	170	TuG1812G0500001415.01.T01	SM00185	arm_5	17	AET1Gv20547200.2	SM00367	LRR_CC_2	22	TRIDC1AG037460.8	SM00225	BTB_4	9.7E-26	AT1G01950.1	SM00185	arm_5	35	Os03t0657100-01	SM00185	arm_5	85
TraesCS2B02G294100.1	SM00504	Ubox_2	1.8E-26	TuG1812G0500001415.01.T01	SM00185	arm_5	81	AET1Gv20547200.2	SM00367	LRR_CC_2	210	TRIDC1AG037460.8	SM00185	arm_5	2.1	AT1G01950.1	SM00185	arm_5	0.022	Os03t0657100-01	SM00185	arm_5	27
TraesCS1A02G249400.2	SM00185	arm_5	6.6E-6	TuG1812G0500001415.01.T01	SM00185	arm_5	8.7	AET1Gv20253500.8	SM00185	arm_5	2.8E-5	TRIDC1AG037460.8	SM00185	arm_5	260	AT1G01950.1	SM00185	arm_5	32	Os03t0657100-01	SM00185	arm_5	140
TraesCS1A02G249400.2	SM00185	arm_5	2.1	TuG1812G0500001415.01.T01	SM00185	arm_5	190	AET1Gv20253500.8	SM00185	arm_5	9.2E-9	TRIDC1AG037460.8	SM00185	arm_5	43	AT1G01950.1	SM00129	kinesin_4	4.0E-114	Os03t0657100-01	SM00185	arm_5	29
TraesCS1A02G249400.2	SM00185	arm_5	260	TuG1812G0500001415.01.T01	SM00185	arm_5	53	AET1Gv20253500.8	SM00185	arm_5	6.3	TRIDC2AG024390.1	SM00185	arm_5	0.54	AT2G27430.1	SM00185	arm_5	7.1	Os03t0657100-01	SM00185	arm_5	6.2
TraesCS1A02G249400.2	SM00185	arm_5	8.8E-8	TuG1812G0300004432.01.T01	SM00185	arm_5	0.0043	AET1Gv20253500.8	SM00185	arm_5	2.0E-8	TRIDC2AG024390.1	SM00185	arm_5	310	AT2G27430.1	SM00185	arm_5	18	Os03t0657100-01	SM00185	arm_5	240
TraesCS1A02G249400.2	SM00185	arm_5	0.19	TuG1812G0300004432.01.T01	SM00185	arm_5	1.7	AET1Gv20253500.8	SM00185	arm_5	6.1E-6	TRIDC2AG024390.1	SM00185	arm_5	19	AT2G27430.1	SM00185	arm_5	320	Os03t0657100-01	SM00504	Ubox_2	3.6E-27
TraesCS1A02G249400.2	SM00185	arm_5	39	TuG1812G0300004432.01.T01	SM00185	arm_5	42	AET1Gv20547200.8	SM00185	arm_5	0.0013	TRIDC2AG024390.1	SM00185	arm_5	7.7E-4	AT1G01830.2	SM00185	arm_5	0.57	Os01t0343200-01	SM00185	arm_5	5.6E-10
TraesCS1A02G249400.2	SM00185	arm_5	43	TuG1812G0300004432.01.T01	SM00185	arm_5	2.2	AET1Gv20547200.8	SM00185	arm_5	6.8	TRIDC2AG024390.1	SM00185	arm_5	0.15	AT1G01830.2	SM00185	arm_5	160	Os01t0343200-01	SM00185	arm_5	0.0042
TraesCS1A02G249400.2	SM00185	arm_5	0.044	TuG1812G0300004432.01.T01	SM00185	arm_5	220	AET2Gv20193300.12	SM00185	arm_5	2.7E-4	TRIDC1AG028510.3	SM00185	arm_5	130	AT1G01830.2	SM00185	arm_5	28	Os01t0343200-01	SM00185	arm_5	3.8
TraesCS1A02G249400.2	SM00185	arm_5	2.4E-6	TuG1812G0300004432.01.T01	SM00185	arm_5	0.0021	AET2Gv20193300.12	SM00185	arm_5	4.5E-4	TRIDC1AG028510.3	SM00185	arm_5	55	AT1G01830.2	SM00185	arm_5	260	Os01t0343200-01	SM00185	arm_5	1.7E-4
TraesCS1A02G249400.2	SM00225	BTB_4	1.1E-25	TuG1812G0300004432.01.T01	SM00367	LRR_CC_2	270	AET2Gv20193300.12	SM00185	arm_5	0.042	TRIDC1AG028510.3	SM00185	arm_5	16	AT1G01830.2	SM00185	arm_5	2	Os01t0343200-01	SM00185	arm_5	6.4E-7
TraesCS3A02G410000.1	SM00185	arm_5	30	TuG1812G0300004432.01.T01	SM00367	LRR_CC_2	17	AET2Gv20193300.12	SM00185	arm_5	4.2E-5	TRIDC1AG028510.3	SM00185	arm_5	1.7	AT1G01830.2	SM00185	arm_5	1.3	Os01t0343200-01	SM00185	arm_5	8.9E-9
TraesCS3A02G410000.1	SM00185	arm_5	1.7E-4	TuG1812G0300004432.01.T01	SM00367	LRR_CC_2	20	AET2Gv20193300.12	SM00185	arm_5	18	TRIDC2AG023690.3	SM01349	TOG_3	9.1E-12	AT1G01830.1	SM00185	arm_5	0.57	Os01t0343200-01	SM00185	arm_5	4.7
TraesCS3A02G410000.1	SM00185	arm_5	5.5	TuG1812G0500005078.01.T01.cds406536	SM00185	arm_5	130	AET2Gv20193300.12	SM00185	arm_5	8.0E-7	TRIDC1AG032880.1	SM00256	fbox_2	1.1E-4	AT1G01830.1	SM00185	arm_5	160	Os01t0343200-01	SM00185	arm_5	0.001
TraesCS3A02G410000.1	SM00185	arm_5	0.0043	TuG1812G0500005078.01.T01.cds406536	SM00185	arm_5	270	AET2Gv20193300.12	SM00185	arm_5	14	TRIDC1AG032880.1	SM00185	arm_5	0.0035	AT1G01830.1	SM00185	arm_5	28	Os12t0570000-01	SM00185	arm_5	0.59
TraesCS3A02G410000.1	SM00185	arm_5	180	TuG1812G0500005078.01.T01.cds406536	SM00185	arm_5	310	AET1Gv20253500.13	SM00185	arm_5	2.8E-5	TRIDC1AG032880.1	SM00185	arm_5	0.079	AT1G01830.1	SM00185	arm_5	260	Os12t0570000-01	SM00185	arm_5	450
TraesCS3A02G410000.1	SM00185	arm_5	5.8	TuG1812G0500005078.01.T01.cds406536	SM00185	arm_5	3.2E-5	AET1Gv20253500.13	SM00185	arm_5	5.1E-8	TRIDC1AG032880.1	SM00185	arm_5	0.18	AT1G01830.1	SM00185	arm_5	2	Os12t0570000-01	SM00185	arm_5	0.0048
TraesCS2B02G366200.1	SM00185	arm_5	21	TuG1812G0500004988.01.T01	SM01349	TOG_3	8.1E-5	AET1Gv20253500.13	SM00185	arm_5	1.5E-10	TRIDC1AG032880.1	SM00185	arm_5	5.5	AT1G01830.1	SM00185	arm_5	1.3	Os12t0570000-01	SM00185	arm_5	1.7E-5
TraesCS2B02G366200.1	SM00185	arm_5	6	TuG1812G0600004459.01.T01	SM00185	arm_5	110	AET1Gv20253500.13	SM00185	arm_5	6.1E-6	TRIDC1AG032880.1	SM00185	arm_5	2.0E-4	AT1G01830.3	SM00185	arm_5	0.57	Os12t0570000-01	SM00185	arm_5	450
TraesCS2B02G366200.1	SM00185	arm_5	410	TuG1812G0600004459.01.T01	SM00185	arm_5	14	AET1Gv20253500.13	SM00185	arm_5	0.13	TRIDC1AG032880.1	SM00185	arm_5	6.8	AT1G01830.3	SM00185	arm_5	160	Os12t0570000-01	SM00504	Ubox_2	1.3E-35
TraesCS2B02G366200.1	SM00185	arm_5	11	TuG1812G0600004459.01.T01	SM00185	arm_5	430	AET1Gv20253500.13	SM00185	arm_5	6.7	TRIDC1AG032880.1	SM00185	arm_5	3.4E-6	AT1G01830.3	SM00185	arm_5	28	Os02t0727300-01	SM00185	arm_5	270
TraesCS2B02G366200.1	SM00504	Ubox_2	7.5E-32	TuG1812G0600004459.01.T01	SM00185	arm_5	59	AET1Gv20253500.13	SM00185	arm_5	2.0E-8	TRIDC1AG032880.1	SM00185	arm_5	0.0013	AT1G01830.3	SM00185	arm_5	260	Os02t0727300-01	SM00185	arm_5	30
TraesCS2A02G095300.1	SM00185	arm_5	4.5	TuG1812G0600004459.01.T01	SM00185	arm_5	26	AET1Gv20253500.13	SM00185	arm_5	9.2E-9	TRIDC1AG029170.2	SM00185	arm_5	0.0015	AT1G01830.3	SM00185	arm_5	2	Os02t0727300-01	SM00185	arm_5	48
TraesCS2A02G095300.1	SM00185	arm_5	0.39	TuG1812G0600004459.01.T01	SM00185	arm_5	6.6	AET1Gv20714500.2	SM00504	Ubox_2	3.7E-31	TRIDC1AG016740.1	SM00185	arm_5	1.5E-10	AT1G01830.3	SM00185	arm_5	1.3	Os02t0727300-01	SM00185	arm_5	230
TraesCS2A02G095300.1	SM00185	arm_5	86	TuG1812G0600004459.01.T01	SM00185	arm_5	98	AET1Gv20714500.2	SM00185	arm_5	230	TRIDC1AG016740.1	SM00185	arm_5	3.8	AT1G32880.1	SM00185	arm_5	2.8	Os02t0727300-01	SM00185	arm_5	84
TraesCS2A02G095300.1	SM00185	arm_5	58	TuG1812G0600004459.01.T01	SM00185	arm_5	100	AET1Gv20714500.2	SM00185	arm_5	0.01	TRIDC1AG016740.1	SM00185	arm_5	9.2E-9	AT1G32880.1	SM00185	arm_5	1.7	Os02t0727300-01	SM00185	arm_5	4.4
TraesCS2A02G095300.1	SM00220	serkin_6	9.5E-101	TuG1812G0600004459.01.T01	SM00504	Ubox_2	2.0E-25	AET1Gv20499200.4	SM00185	arm_5	0.0015	TRIDC1AG016740.1	SM00185	arm_5	6.1E-6	AT1G44120.3	SM00185	arm_5	9.9	Os02t0727300-01	SM00504	Ubox_2	3.4E-23
TraesCS2D02G420500.1.cds1	SM00185	arm_5	0.0019	TuG1812G0500000903.01.T01	SM00185	arm_5	0.57	AET1Gv20499200.4	SM00185	arm_5	17	TRIDC1AG016740.1	SM00185	arm_5	2.0E-8	AT1G44120.3	SM00185	arm_5	150	Os02t0727300-02	SM00185	arm_5	270
TraesCS2D02G420500.1.cds1	SM00185	arm_5	480	TuG1812G0500000903.01.T01	SM00185	arm_5	1.6E-5	AET1Gv20499200.5	SM00185	arm_5	0.0015	TRIDC1AG016740.1	SM00185	arm_5	0.13	AT1G44120.3	SM00185	arm_5	41	Os02t0727300-02	SM00185	arm_5	30
TraesCS2D02G420500.1.cds1	SM00185	arm_5	30	TuG1812G0500000903.01.T01	SM00185	arm_5	29	AET1Gv20499200.5	SM00185	arm_5	17	TRIDC1AG016740.1	SM00185	arm_5	2.8E-5	AT1G44120.3	SM00185	arm_5	430	Os02t0727300-02	SM00185	arm_5	48
TraesCS2D02G420500.1.cds1	SM00185	arm_5	78	TuG1812G0500000903.01.T01	SM00185	arm_5	2.5	AET1Gv20499200.1	SM00185	arm_5	0.0015	TRIDC1AG016740.1	SM00185	arm_5	5.1E-8	AT1G44120.3	SM00185	arm_5	60	Os02t0727300-02	SM00185	arm_5	230
TraesCS2B02G213900.1	SM00185	arm_5	4.8	TuG1812G0500000903.01.T01	SM00504	Ubox_2	3.0E-34	AET1Gv20499200.1	SM00185	arm_5	17	TRIDC1BG018240.1	SM00185	arm_5	2.0E-8	AT1G44120.3	SM00185	arm_5	2.1	Os02t0727300-02	SM00185	arm_5	84
TraesCS2B02G213900.1	SM00185	arm_5	63	TuG1812G0500002588.01.T01	SM00185	arm_5	0.41	AET1Gv20499200.2	SM00185	arm_5	0.0015	TRIDC1BG018240.1	SM00185	arm_5	0.13	AT1G44120.3	SM00185	arm_5	250	Os02t0727300-02	SM00185	arm_5	4.4
TraesCS2B02G213900.1	SM00185	arm_5	0.12	TuG1812G0500002588.01.T01	SM00185	arm_5	43	AET1Gv20499200.2	SM00185	arm_5	17	TRIDC1BG018240.1	SM00185	arm_5	6.1E-6	AT1G44120.3	SM00185	arm_5	51	Os02t0727300-02	SM00504	Ubox_2	3.4E-23
TraesCS2B02G213900.1	SM00185	arm_5	0.0014	TuG1812G0500002588.01.T01	SM00185	arm_5	320	AET1Gv20499200.12	SM00185	arm_5	0.0015	TRIDC1BG018240.1	SM00185	arm_5	2.8E-5	AT1G44120.3	SM00185	arm_5	9.7	Os05t0155601-01	SM00185	arm_5	6.7E-6
TraesCS2B02G213900.1	SM00185	arm_5	2.2E-5	TuG1812G0500002588.01.T01	SM00185	arm_5	460	AET1Gv20499200.12	SM00185	arm_5	17	TRIDC1BG018240.1	SM00185	arm_5	1.5E-10	AT1G44120.3	SM00185	arm_5	71	Os05t0155601-01	SM00185	arm_5	5.1E-6
TraesCS2B02G213900.1	SM00185	arm_5	93	TuG1812G0500002588.01.T01	SM00185	arm_5	36	AET1Gv20499200.3	SM00185	arm_5	0.0015	TRIDC1BG018240.1	SM00185	arm_5	9.2E-9	AT1G44120.3	SM00185	arm_5	6.8	Os05t0155601-01	SM00185	arm_5	1.0E-9
TraesCS2B02G112400.1	SM00185	arm_5	2.7E-6	TuG1812G0300004462.01.T01	SM00367	LRR_CC_2	20	AET1Gv20499200.3	SM00185	arm_5	17	TRIDC1BG018240.1	SM00185	arm_5	3.8	AT1G44120.3	SM00185	arm_5	320	Os05t0155601-01	SM00185	arm_5	2.5E-11
TraesCS2B02G112400.1	SM00185	arm_5	21	TuG1812G0300004462.01.T01	SM00367	LRR_CC_2	17	AET2Gv20186800.3	SM00185	arm_5	62	TRIDC1BG042510.6	SM00185	arm_5	8.8E-8	AT1G44120.3	SM00185	arm_5	56	Os05t0155601-01	SM00185	arm_5	1.1E-7
TraesCS2B02G112400.1	SM00185	arm_5	4.5E-4	TuG1812G0300004462.01.T01	SM00367	LRR_CC_2	270	AET2Gv20186800.3	SM00185	arm_5	4.5	TRIDC1BG042510.6	SM00185	arm_5	260	AT1G23180.2	SM00185	arm_5	0.0051	Os05t0155601-01	SM00185	arm_5	1.4E-8
TraesCS2B02G112400.1	SM00185	arm_5	3.1E-4	TuG1812G0300004462.01.T01	SM00185	arm_5	0.0043	AET2Gv20186800.3	SM00185	arm_5	0.39	TRIDC1BG042510.6	SM00185	arm_5	6.6E-6	AT1G23180.2	SM00185	arm_5	0.033	Os05t0155601-01	SM00185	arm_5	0.044
TraesCS2B02G112400.1	SM00185	arm_5	0.042	TuG1812G0300004462.01.T01	SM00185	arm_5	4.9	AET2Gv20186800.3	SM00185	arm_5	58	TRIDC1BG042510.6	SM00185	arm_5	37	AT1G23180.2	SM00185	arm_5	73	Os05t0155601-01	SM00185	arm_5	3.8
TraesCS2B02G112400.1	SM00185	arm_5	16	TuG1812G0300004462.01.T01	SM00185	arm_5	42	AET2Gv20193300.10	SM00185	arm_5	2.7E-4	TRIDC1BG042510.6	SM00185	arm_5	0.044	AT1G23180.2	SM00185	arm_5	0.63	Os09t0386200-01	SM00504	Ubox_2	2.2E-10
TraesCS3A02G390200.1	SM00185	arm_5	0.15	TuG1812G0300004462.01.T01	SM00185	arm_5	220	AET2Gv20193300.10	SM00185	arm_5	4.2E-5	TRIDC1BG042510.6	SM00185	arm_5	0.19	AT1G23180.2	SM00185	arm_5	140	Os09t0386200-01	SM00185	arm_5	0.7
TraesCS3A02G390200.1	SM00185	arm_5	0.61	TuG1812G0300004462.01.T01	SM00185	arm_5	9.9	AET2Gv20193300.10	SM00185	arm_5	17	TRIDC1BG042510.6	SM00185	arm_5	43	AT1G23180.2	SM00185	arm_5	3.2	Os09t0386200-01	SM00185	arm_5	0.048
TraesCS3A02G390200.1	SM00185	arm_5	0.0064	TuG1812G0300004462.01.T01	SM00185	arm_5	0.0021	AET1Gv20499200.13	SM00185	arm_5	0.0015	TRIDC1BG042510.6	SM00185	arm_5	6.8E-6	AT1G01950.3	SM00129	kinesin_4	4.0E-114	Os09t0386200-01	SM00185	arm_5	230
TraesCS3A02G390200.1	SM00185	arm_5	0.0024	TuG1812G0400003098.01.T01	SM00129	kinesin_4	8.5E-48	AET1Gv20499200.8	SM00185	arm_5	0.0015	TRIDC1BG042510.6	SM00185	arm_5	3.6	AT1G01950.3	SM00185	arm_5	3.9	Os09t0386200-01	SM00185	arm_5	270
TraesCS3A02G390200.1	SM00185	arm_5	2.4E-6	TuG1812G0400003098.01.T01	SM00185	arm_5	330	AET1Gv20253500.5	SM00185	arm_5	6.7	TRIDC1BG042510.6	SM00225	BTB_4	9.7E-26	AT1G01950.3	SM00185	arm_5	0.022	Os02t0727300-03	SM00185	arm_5	48
TraesCS2D02G346100.1	SM00185	arm_5	11	TuG1812G0400003098.01.T01	SM00185	arm_5	0.011	AET1Gv20253500.5	SM00185	arm_5	1.5E-10	TRIDC1AG037460.5	SM00225	BTB_4	9.7E-26	AT1G01950.3	SM00185	arm_5	32	Os02t0727300-03	SM00185	arm_5	30
TraesCS2D02G346100.1	SM00185	arm_5	21	TuG1812G0400003098.01.T01	SM00185	arm_5	8.3	AET1Gv20253500.5	SM00185	arm_5	5.1E-8	TRIDC1AG037460.5	SM00185	arm_5	2.1	AT1G01950.3	SM00185	arm_5	35	Os02t0727300-03	SM00185	arm_5	4.4
TraesCS2D02G346100.1	SM00185	arm_5	14	TuG1812G0400003098.01.T01	SM00185	arm_5	80	AET1Gv20253500.5	SM00185	arm_5	0.13	TRIDC1AG037460.5	SM00185	arm_5	260	AT1G02690.2	SM00185	arm_5	1.4E-8	Os02t0727300-03	SM00185	arm_5	84
TraesCS2D02G346100.1	SM00504	Ubox_2	7.5E-32	TuG1812G0700004816.01.T01.cds394942	SM00185	arm_5	8.5	AET1Gv20607100.1	SM00225	BTB_4	9.7E-26	TRIDC1AG037460.5	SM00185	arm_5	43	AT1G02690.2	SM00185	arm_5	1.1E-10	Os02t0727300-03	SM00185	arm_5	230
TraesCS2A02G193000.1	SM00185	arm_5	4.8	TuG1812G0700004816.01.T01.cds394942	SM00185	arm_5	1.3	AET1Gv20607100.1	SM00185	arm_5	260	TRIDC2AG011230.2	SM00185	arm_5	0.042	AT1G02690.2	SM00185	arm_5	0.11	Os02t0160250-00	SM00185	arm_5	4.3
TraesCS2A02G193000.1	SM00185	arm_5	93	TuG1812G0700004816.01.T01.cds394942	SM00185	arm_5	0.5	AET1Gv20607100.1	SM00185	arm_5	0.19	TRIDC2AG011230.2	SM00185	arm_5	0.028	AT1G02690.2	SM00185	arm_5	2.7E-8	Os02t0160250-00	SM00185	arm_5	17
TraesCS2A02G193000.1	SM00185	arm_5	89	TuG1812G0700004816.01.T01.cds394942	SM00185	arm_5	90	AET1Gv20607100.1	SM00185	arm_5	0.044	TRIDC2AG011230.2	SM00185	arm_5	6.6E-4	AT1G02690.2	SM00185	arm_5	1.6E-6	Os02t0160250-00	SM00185	arm_5	0.0067
TraesCS2A02G193000.1	SM00185	arm_5	0.18	TuG1812G0700004816.01.T01.cds394942	SM00185	arm_5	48	AET1Gv20607100.1	SM00185	arm_5	3.6	TRIDC2AG011230.2	SM00185	arm_5	8.0E-7	AT1G02690.2	SM00185	arm_5	22	Os02t0160250-00	SM00185	arm_5	160
TraesCS2A02G193000.1	SM00185	arm_5	3.6E-5	TuG1812G0400001609.01.T01	SM00185	arm_5	200	AET1Gv20607100.1	SM00185	arm_5	6.8E-6	TRIDC2AG011230.2	SM00185	arm_5	13	AT1G02690.2	SM00185	arm_5	3.3E-5	Os01t0158000-01	SM00185	arm_5	36
TraesCS2A02G193000.1	SM00185	arm_5	0.0014	TuG1812G0400001609.01.T01	SM00185	arm_5	18	AET1Gv20607100.1	SM00185	arm_5	8.8E-8	TRIDC2AG011230.2	SM00185	arm_5	2.5E-4	AT1G02690.2	SM00185	arm_5	2.5E-9	Os01t0158000-01	SM00185	arm_5	25
TraesCS3A02G172000.1	SM00185	arm_5	2.8E-6	TuG1812G0400001609.01.T01	SM00185	arm_5	2.2	AET1Gv20607100.1	SM00185	arm_5	43	TRIDC2AG011230.2	SM00185	arm_5	4.2E-5	AT3G01400.1	SM00185	arm_5	0.0038	Os01t0158000-01	SM00185	arm_5	110
TraesCS3A02G172000.1	SM00185	arm_5	8.8E-6	TuG1812G0400001609.01.T01	SM00185	arm_5	4.8	AET1Gv20607100.1	SM00185	arm_5	6.6E-6	TRIDC2AG011230.2	SM00185	arm_5	30	AT3G01400.1	SM00185	arm_5	370	Os01t0158000-01	SM00185	arm_5	1.5
TraesCS3A02G172000.1	SM00185	arm_5	1.8E-9	TuG1812G0400001609.01.T01	SM00185	arm_5	100	AET2Gv20193300.11	SM00185	arm_5	0.042	TRIDC1BG018240.2	SM00185	arm_5	6.1E-6	AT3G01400.1	SM00185	arm_5	4.5E-4	Os01t0158000-01	SM00185	arm_5	7.7
TraesCS3A02G172000.1	SM00185	arm_5	0.014	TuG1812G0400001609.01.T01	SM00185	arm_5	240	AET2Gv20193300.11	SM00185	arm_5	14	TRIDC1BG018240.2	SM00185	arm_5	0.063	AT3G01400.1	SM00185	arm_5	1.4	Os01t0158000-01	SM00185	arm_5	0.0012
TraesCS3A02G172000.1	SM00185	arm_5	3.9E-11	TuG1812G0400001609.01.T01	SM00185	arm_5	280	AET2Gv20193300.11	SM00185	arm_5	4.5E-4	TRIDC1AG016740.2	SM00185	arm_5	9.2E-9	AT3G01400.1	SM00185	arm_5	47	Os01t0158000-02	SM00185	arm_5	36
TraesCS3A02G172000.1	SM00185	arm_5	0.62	TuG1812G0300004431.01.T02	SM00185	arm_5	5.5	AET2Gv20193300.11	SM00185	arm_5	18	TRIDC1AG016740.2	SM00185	arm_5	3.8	AT3G01400.1	SM00185	arm_5	18	Os01t0158000-02	SM00185	arm_5	25
TraesCS3A02G172000.1	SM00185	arm_5	1.6E-5	TuG1812G0300004431.01.T02	SM00185	arm_5	1.7E-4	AET2Gv20193300.11	SM00185	arm_5	4.2E-5	TRIDC1AG016740.2	SM00185	arm_5	5.1E-8	AT1G24330.1	SM00504	Ubox_2	5.2E-34	Os01t0158000-02	SM00185	arm_5	110
TraesCS3A02G172000.1	SM00185	arm_5	5.6E-8	TuG1812G0300004431.01.T02	SM00185	arm_5	73	AET2Gv20193300.11	SM00185	arm_5	8.0E-7	TRIDC1AG016740.2	SM00185	arm_5	6.1E-6	AT1G24330.1	SM00185	arm_5	1.7	Os01t0158000-02	SM00185	arm_5	1.5
TraesCS2A02G276400.1	SM00504	Ubox_2	1.8E-26	TuG1812G0300004431.01.T02	SM00185	arm_5	26	AET2Gv20193300.11	SM00185	arm_5	2.7E-4	TRIDC1AG016740.2	SM00185	arm_5	1.5E-10	AT1G24330.1	SM00185	arm_5	130	Os01t0158000-02	SM00185	arm_5	7.7
TraesCS2D02G210500.1	SM00185	arm_5	22	TuG1812G0300004431.01.T02	SM00185	arm_5	0.0043	AET1Gv20607100.4	SM00185	arm_5	0.044	TRIDC1AG016740.2	SM00185	arm_5	2.8E-5	AT1G24330.1	SM00185	arm_5	14	Os01t0158000-02	SM00185	arm_5	0.0012
TraesCS2D02G210500.1	SM00185	arm_5	23	TuG1812G0300004431.01.T02	SM00185	arm_5	5.8	AET1Gv20607100.4	SM00185	arm_5	260	TRIDC1AG016740.2	SM00185	arm_5	2.0E-8	AT1G24330.1	SM00185	arm_5	100	Os07t0688300-02	SM00185	arm_5	0.95
TraesCS2D02G210500.1	SM00185	arm_5	0.85	TuG1812S0000510900.01.T01	SM00185	arm_5	4.2E-5	AET1Gv20607100.4	SM00185	arm_5	43	TRIDC1AG016740.2	SM00185	arm_5	0.13	AT1G24330.2	SM00504	Ubox_2	5.2E-34	Os07t0688300-02	SM00185	arm_5	0.0011
TraesCS2D02G210500.1	SM00185	arm_5	12	TuG1812S0000510900.01.T01	SM00185	arm_5	4.5E-4	AET1Gv20607100.4	SM00185	arm_5	0.19	TRIDC1BG018240.10	SM00185	arm_5	9.2E-9	AT1G24330.2	SM00185	arm_5	1.7	Os07t0688300-02	SM00185	arm_5	9.6E-5
TraesCS2D02G210500.1	SM00185	arm_5	310	TuG1812S0000510900.01.T01	SM00185	arm_5	2.7E-4	AET1Gv20607100.4	SM00185	arm_5	3.6	TRIDC1BG018240.10	SM00185	arm_5	3.8	AT1G24330.2	SM00185	arm_5	130	Os07t0688300-02	SM00185	arm_5	3.8E-6
TraesCS2D02G210500.1	SM00185	arm_5	48	TuG1812S0000510900.01.T01	SM00185	arm_5	18	AET1Gv20607100.4	SM00225	BTB_4	9.7E-26	TRIDC1BG018240.10	SM00185	arm_5	5.1E-8	AT1G24330.2	SM00185	arm_5	14	Os07t0688300-02	SM00185	arm_5	4
TraesCS3A02G309900.1	SM00185	arm_5	1.0E-5	TuG1812S0000510900.01.T01	SM00185	arm_5	3.1E-4	AET2Gv20193300.3	SM00185	arm_5	4.5E-4	TRIDC1BG018240.10	SM00185	arm_5	6.1E-6	AT1G24330.2	SM00185	arm_5	100	Os07t0688300-02	SM00185	arm_5	1.0E-6
TraesCS3A02G309900.1	SM00185	arm_5	2	TuG1812S0000510900.01.T01	SM00185	arm_5	13	AET2Gv20193300.3	SM00185	arm_5	18	TRIDC1BG018240.10	SM00185	arm_5	1.5E-10	AT2G16950.2	SM00913	IBN_N_2	3.9E-7	Os07t0688300-02	SM00185	arm_5	12
TraesCS3A02G309900.1	SM00185	arm_5	0.69	TuG1812S0000510900.01.T01	SM00185	arm_5	0.042	AET2Gv20193300.3	SM00185	arm_5	2.7E-4	TRIDC1BG018240.10	SM00185	arm_5	2.8E-5	AT1G08315.1	SM00185	arm_5	21	Os07t0688300-02	SM00185	arm_5	0.039
TraesCS3A02G309900.1	SM00185	arm_5	14	TuG1812S0000510900.01.T01	SM00185	arm_5	8.0E-7	AET2Gv20193300.3	SM00185	arm_5	2.7E-4	TRIDC1BG018240.10	SM00185	arm_5	2.0E-8	AT1G08315.1	SM00185	arm_5	0.0047	Os07t0688300-01	SM00185	arm_5	0.95
TraesCS3A02G309900.1	SM00185	arm_5	21	TuG1812G0200002024.01.T01	SM00185	arm_5	4.8	AET2Gv20193300.3	SM00185	arm_5	14	TRIDC1BG018240.10	SM00185	arm_5	0.13	AT1G08315.1	SM00185	arm_5	10	Os07t0688300-01	SM00185	arm_5	0.0011
TraesCS3A02G309900.1	SM00185	arm_5	270	TuG1812G0200002024.01.T01	SM00185	arm_5	93	AET2Gv20193300.3	SM00185	arm_5	0.042	TRIDC1AG016740.6	SM00185	arm_5	6.1E-6	AT1G12430.1	SM00185	arm_5	0.0032	Os07t0688300-01	SM00185	arm_5	9.6E-5
TraesCS3A02G309900.1	SM00185	arm_5	140	TuG1812G0200002024.01.T01	SM00185	arm_5	89	AET2Gv20193300.3	SM00185	arm_5	4.2E-5	TRIDC1AG016740.6	SM00185	arm_5	2.0E-8	AT1G12430.1	SM00185	arm_5	5.7	Os07t0688300-01	SM00185	arm_5	3.8E-6
TraesCS1B02G196200.1	SM00185	arm_5	94	TuG1812G0200002024.01.T01	SM00185	arm_5	0.18	AET2Gv20193300.3	SM00185	arm_5	8.0E-7	TRIDC1AG016740.6	SM00185	arm_5	5.1E-8	AT1G12430.1	SM00185	arm_5	21	Os07t0688300-01	SM00185	arm_5	4
TraesCS1B02G196200.1	SM00185	arm_5	55	TuG1812G0200002024.01.T01	SM00185	arm_5	3.6E-5	AET0Gv20148500.14	SM00504	Ubox_2	8.1E-37	TRIDC1AG016740.6	SM00185	arm_5	1.5E-10	AT1G12430.1	SM00185	arm_5	15	Os07t0688300-01	SM00185	arm_5	1.0E-6
TraesCS1B02G196200.1	SM00185	arm_5	130	TuG1812G0200002024.01.T01	SM00185	arm_5	0.0014	AET0Gv20148500.14	SM00185	arm_5	0.0059	TRIDC1AG016740.6	SM00185	arm_5	2.8E-5	AT1G12430.1	SM00129	kinesin_4	3.5E-123	Os07t0688300-01	SM00185	arm_5	12
TraesCS1B02G196200.1	SM00185	arm_5	0.022	TuG1812G0300002051.01.T01	SM00185	arm_5	2.8E-6	AET0Gv20148500.14	SM00185	arm_5	83	TRIDC1AG016740.6	SM00185	arm_5	0.13	AT2G05810.2	SM00185	arm_5	5.1	Os07t0688300-01	SM00185	arm_5	0.039
TraesCS1B02G196200.1	SM00185	arm_5	36	TuG1812G0300002051.01.T01	SM00185	arm_5	8.8E-6	AET0Gv20148500.14	SM00185	arm_5	31	TRIDC1AG016740.6	SM00185	arm_5	3.8	AT2G05810.2	SM00185	arm_5	45	Os12t0277000-01	SM00185	arm_5	440
TraesCS1B02G196200.1	SM00185	arm_5	1.7	TuG1812G0300002051.01.T01	SM00185	arm_5	1.8E-9	AET0Gv20148500.14	SM00185	arm_5	1.4E-6	TRIDC1AG016740.6	SM00185	arm_5	9.2E-9	AT2G05810.2	SM00185	arm_5	110	Os12t0277000-01	SM00185	arm_5	75
TraesCS1B02G196200.1	SM00185	arm_5	120	TuG1812G0300002051.01.T01	SM00185	arm_5	0.014	AET0Gv20148500.14	SM00185	arm_5	0.015	TRIDC1AG037460.7	SM00185	arm_5	2.2E-4	AT2G05810.2	SM00185	arm_5	0.13	Os12t0277000-01	SM00185	arm_5	270
TraesCS1B02G196200.1	SM00185	arm_5	5.6	TuG1812G0300002051.01.T01	SM00185	arm_5	3.9E-11	AET1Gv20499200.20	SM00185	arm_5	17	TRIDC1AG037460.7	SM00185	arm_5	43	AT2G05810.2	SM00185	arm_5	280	Os12t0277000-01	SM00185	arm_5	0.28
TraesCS1B02G260100.2	SM00225	BTB_4	1.1E-25	TuG1812G0300002051.01.T01	SM00185	arm_5	0.62	AET1Gv20499200.20	SM00185	arm_5	1.9E-4	TRIDC1AG037460.7	SM00185	arm_5	2.1	AT2G05810.2	SM00185	arm_5	0.057	Os12t0277000-01	SM00185	arm_5	20
TraesCS1B02G260100.2	SM00185	arm_5	8.8E-8	TuG1812G0300002051.01.T01	SM00185	arm_5	1.6E-5	AET1Gv20607100.15	SM00185	arm_5	6.6E-6	TRIDC1AG037460.7	SM00185	arm_5	0.19	AT2G05810.1	SM00185	arm_5	5.1	Os12t0277000-01	SM00185	arm_5	350
TraesCS1B02G260100.2	SM00185	arm_5	0.19	TuG1812G0300002051.01.T01	SM00185	arm_5	5.6E-8	AET1Gv20607100.15	SM00185	arm_5	8.8E-8	TRIDC1AG037460.7	SM00185	arm_5	0.044	AT2G05810.1	SM00185	arm_5	45	Os12t0277000-01	SM00504	Ubox_2	4.1E-20
TraesCS1B02G260100.2	SM00185	arm_5	3.6	TuG1812G0100002306.01.T01	SM00185	arm_5	0.0015	AET1Gv20607100.15	SM00185	arm_5	0.044	TRIDC1AG037460.7	SM00185	arm_5	6.6E-6	AT2G05810.1	SM00185	arm_5	110	Os05t0476700-01	SM00504	Ubox_2	5.6E-31
TraesCS1B02G260100.2	SM00185	arm_5	6.8E-6	TuG1812G0100002306.01.T01	SM00185	arm_5	17	AET1Gv20607100.15	SM00185	arm_5	6.8E-6	TRIDC1AG037460.7	SM00185	arm_5	260	AT2G05810.1	SM00185	arm_5	0.13	Os05t0476700-01	SM00185	arm_5	0.0071
TraesCS1B02G260100.2	SM00185	arm_5	37	TuG1812G0700003068.01.T01	SM00185	arm_5	30	AET1Gv20607100.15	SM00185	arm_5	37	TRIDC1AG037460.7	SM00225	BTB_4	9.7E-26	AT2G05810.1	SM00185	arm_5	280	Os05t0476700-01	SM00185	arm_5	170
TraesCS1B02G260100.2	SM00185	arm_5	6.6E-6	TuG1812G0700003068.01.T01	SM00185	arm_5	1.5E-4	AET1Gv20607100.15	SM00185	arm_5	0.19	TRIDC2AG023690.12	SM01349	TOG_3	9.1E-12	AT2G05810.1	SM00185	arm_5	0.057	Os02t0732200-01	SM00185	arm_5	1.5E-6
TraesCS1B02G260100.2	SM00185	arm_5	0.044	TuG1812G0700003068.01.T01	SM00185	arm_5	0.059	AET1Gv20547200.4	SM00185	arm_5	0.18	TRIDC2AG010980.6	SM00185	arm_5	86	AT1G61850.2	SM00185	arm_5	67	Os02t0732200-01	SM00185	arm_5	180
TraesCS1B02G260100.2	SM00185	arm_5	260	TuG1812G0700003068.01.T01	SM00185	arm_5	16	AET1Gv20547200.4	SM00185	arm_5	3.4E-6	TRIDC2AG010980.6	SM00185	arm_5	4.5	AT1G61850.2	SM00185	arm_5	12	Os02t0732200-01	SM00185	arm_5	25
TraesCS1B02G260100.2	SM00185	arm_5	43	TuG1812G0700003068.01.T01	SM00504	Ubox_2	1.7E-32	AET1Gv20547200.4	SM00185	arm_5	2.0E-4	TRIDC2AG010980.6	SM00185	arm_5	0.39	AT1G61850.2	SM00185	arm_5	20	Os02t0732200-01	SM00185	arm_5	34
TraesCS1D02G187900.1	SM00185	arm_5	1.7	TuG1812S0003392700.01.T01	SM00504	Ubox_2	6.7E-25	AET1Gv20547200.4	SM00185	arm_5	0.072	TRIDC2AG010980.6	SM00185	arm_5	58	AT1G61850.2	SM00369	LRR_typ_2	7.5	Os02t0732200-01	SM00185	arm_5	2.7
TraesCS1D02G187900.1	SM00185	arm_5	16	TuG1812S0003392700.01.T01	SM00185	arm_5	8.7	AET1Gv20547200.4	SM00185	arm_5	0.034	TRIDC2AG010980.2	SM00185	arm_5	86	AT1G61850.2	SM00369	LRR_typ_2	26	Os02t0732200-01	SM00185	arm_5	18
TraesCS1D02G187900.1	SM00185	arm_5	0.022	TuG1812S0003392700.01.T01	SM00185	arm_5	180	AET1Gv20547200.4	SM00185	arm_5	5.5	TRIDC2AG010980.2	SM00185	arm_5	4.5	AT1G61850.2	SM00369	LRR_typ_2	3.7	Os02t0732200-01	SM00504	Ubox_2	8.6E-32
TraesCS1D02G187900.1	SM00185	arm_5	130	TuG1812S0003392700.01.T01	SM00185	arm_5	190	AET1Gv20547200.4	SM00185	arm_5	6.8	TRIDC2AG010980.2	SM00185	arm_5	0.39	AT2G23140.1	SM00504	Ubox_2	2.9E-33	Os01t0253300-02	SM00185	arm_5	1.2E-8
TraesCS1D02G187900.1	SM00185	arm_5	16	TuG1812S0003392700.01.T01	SM00185	arm_5	81	AET1Gv20547200.4	SM00367	LRR_CC_2	22	TRIDC2AG010980.2	SM00185	arm_5	58	AT2G23140.1	SM00185	arm_5	0.0044	Os01t0253300-02	SM00185	arm_5	0.13
TraesCS1D02G187900.1	SM00185	arm_5	55	TuG1812S0003392700.01.T01	SM00185	arm_5	22	AET1Gv20547200.4	SM00367	LRR_CC_2	5	TRIDC2AG010980.1	SM00185	arm_5	86	AT2G23140.1	SM00185	arm_5	9.4E-4	Os01t0253300-02	SM00185	arm_5	8.0E-7
TraesCS1D02G187900.1	SM00185	arm_5	120	TuG1812S0003392700.01.T01	SM00185	arm_5	55	AET1Gv20547200.4	SM00367	LRR_CC_2	210	TRIDC2AG010980.1	SM00185	arm_5	4.5	AT2G23140.1	SM00185	arm_5	0.21	Os01t0253300-02	SM00185	arm_5	6.1E-5
TraesCS1D02G187900.1	SM00185	arm_5	5.3	TuG1812S0003392700.01.T01	SM00185	arm_5	53	AET1Gv20607100.14	SM00185	arm_5	8.8E-8	TRIDC2AG010980.1	SM00185	arm_5	0.39	AT2G23140.1	SM00185	arm_5	1.2	Os01t0253300-02	SM00185	arm_5	7.2E-8
TraesCS2B02G232800.1	SM00185	arm_5	220	TuG1812S0003392700.01.T01	SM00185	arm_5	17	AET1Gv20607100.14	SM00185	arm_5	0.19	TRIDC2AG010980.1	SM00185	arm_5	58	AT2G23140.1	SM00185	arm_5	0.0032	Os01t0253300-02	SM00185	arm_5	1.8E-9
TraesCS2B02G232800.1	SM00185	arm_5	17	TuG1812G0300001476.01.T01	SM00185	arm_5	1.0E-5	AET1Gv20607100.14	SM00185	arm_5	6.6E-6	TRIDC1BG042510.5	SM00185	arm_5	43	AT1G09270.3	SM00185	arm_5	8.9E-8	Os01t0253300-02	SM00185	arm_5	0.27
TraesCS2B02G232800.1	SM00185	arm_5	3.8	TuG1812G0300001476.01.T01	SM00185	arm_5	0.69	AET1Gv20607100.14	SM00185	arm_5	6.8E-6	TRIDC1BG042510.5	SM00185	arm_5	260	AT1G09270.3	SM00185	arm_5	1.1E-6	Os01t0253300-02	SM00185	arm_5	2.7E-11
TraesCS2B02G232800.1	SM00185	arm_5	130	TuG1812G0300001476.01.T01	SM00185	arm_5	14	AET1Gv20607100.14	SM00185	arm_5	0.044	TRIDC1BG042510.5	SM00185	arm_5	0.044	AT1G09270.3	SM00185	arm_5	2.6E-6	Os01t0253300-01	SM00185	arm_5	1.2E-8
TraesCS2B02G232800.1	SM00185	arm_5	32	TuG1812G0300001476.01.T01	SM00185	arm_5	120	AET1Gv20607100.9	SM00185	arm_5	6.6E-6	TRIDC1BG042510.5	SM00185	arm_5	3.6	AT1G09270.3	SM00185	arm_5	2.1E-9	Os01t0253300-01	SM00185	arm_5	0.13
TraesCS2B02G232800.1	SM00185	arm_5	0.87	TuG1812G0300001476.01.T01	SM00185	arm_5	21	AET1Gv20607100.9	SM00185	arm_5	6.8E-6	TRIDC1AG016740.5	SM00185	arm_5	0.13	AT1G09270.3	SM00185	arm_5	3.0E-7	Os01t0253300-01	SM00185	arm_5	8.0E-7
TraesCS3A02G172000.2	SM00185	arm_5	5.6E-8	TuG1812G0300001476.01.T01	SM00185	arm_5	2	AET1Gv20607100.9	SM00185	arm_5	0.044	TRIDC1AG016740.5	SM00185	arm_5	5.1E-8	AT1G09270.3	SM00185	arm_5	2.5E-10	Os01t0253300-01	SM00185	arm_5	6.1E-5
TraesCS3A02G172000.2	SM00185	arm_5	0.014	TuG1812G0300001476.01.T01	SM00185	arm_5	270	AET1Gv20607100.9	SM00185	arm_5	43	TRIDC1AG016740.5	SM00185	arm_5	3.8	AT1G09270.3	SM00185	arm_5	0.092	Os01t0253300-01	SM00185	arm_5	7.2E-8
TraesCS3A02G172000.2	SM00185	arm_5	3.9E-11	TuG1812G0300004431.01.T01	SM00185	arm_5	180	AET1Gv20607100.9	SM00185	arm_5	37	TRIDC1AG016740.5	SM00185	arm_5	2.8E-5	AT1G09270.3	SM00185	arm_5	0.008	Os01t0253300-01	SM00185	arm_5	1.8E-9
TraesCS3A02G172000.2	SM00185	arm_5	2.8E-6	TuG1812G0300004431.01.T01	SM00185	arm_5	5.8	AET1Gv20607100.9	SM00185	arm_5	0.19	TRIDC1AG016740.5	SM00185	arm_5	1.5E-10	AT3G03440.1	SM00185	arm_5	38	Os01t0253300-01	SM00185	arm_5	0.27
TraesCS3A02G172000.2	SM00185	arm_5	1.6E-5	TuG1812G0300004431.01.T01	SM00185	arm_5	26	AET1Gv20607100.9	SM00185	arm_5	8.8E-8	TRIDC1AG016740.11	SM00185	arm_5	3.8	AT3G03440.1	SM00185	arm_5	0.024	Os01t0253300-01	SM00185	arm_5	2.7E-11
TraesCS3A02G172000.2	SM00185	arm_5	0.62	TuG1812G0300004431.01.T01	SM00185	arm_5	0.0043	AET1Gv20981800.1	SM00185	arm_5	150	TRIDC1AG016740.11	SM00185	arm_5	1.5E-10	AT3G03440.1	SM00185	arm_5	0.18	Os03t0435300-00	SM00185	arm_5	8.8
TraesCS3A02G172000.2	SM00185	arm_5	1.8E-9	TuG1812G0300004431.01.T01	SM00185	arm_5	1.7E-4	AET1Gv20981800.1	SM00185	arm_5	1.8	TRIDC1AG016740.11	SM00185	arm_5	0.13	AT3G03440.1	SM00185	arm_5	66	Os03t0435300-00	SM00185	arm_5	2.6E-5
TraesCS1D02G219600.1	SM00256	fbox_2	1.1E-4	TuG1812G0300004431.01.T01	SM00185	arm_5	5.5	AET1Gv20981800.1	SM00185	arm_5	87	TRIDC1AG016740.11	SM00185	arm_5	9.2E-9	AT2G45720.4	SM00185	arm_5	2.6	Os03t0435300-00	SM00185	arm_5	0.39
TraesCS1D02G219600.1	SM00185	arm_5	0.18	TuG1812G0700000051.01.T03	SM00185	arm_5	0.0059	AET1Gv20607100.5	SM00185	arm_5	43	TRIDC1AG016740.11	SM00185	arm_5	6.1E-6	AT2G45720.4	SM00185	arm_5	450	Os03t0435300-00	SM00185	arm_5	0.0037
TraesCS1D02G219600.1	SM00185	arm_5	6.8	TuG1812G0700000051.01.T03	SM00185	arm_5	31	AET1Gv20607100.5	SM00185	arm_5	8.8E-8	TRIDC1AG016740.11	SM00185	arm_5	2.8E-5	AT2G45720.4	SM00185	arm_5	27	Os03t0435300-00	SM00185	arm_5	17
TraesCS1D02G219600.1	SM00185	arm_5	5.5	TuG1812G0700000051.01.T03	SM00185	arm_5	0.015	AET1Gv20607100.5	SM00185	arm_5	260	TRIDC1AG016740.11	SM00185	arm_5	5.1E-8	AT2G45720.4	SM00185	arm_5	18	Os08t0481200-01	SM00504	Ubox_2	1.0E-33
TraesCS1D02G219600.1	SM00185	arm_5	0.072	TuG1812G0700000051.01.T03	SM00185	arm_5	83	AET1Gv20607100.5	SM00185	arm_5	6.8E-6	TRIDC1AG016740.11	SM00185	arm_5	2.0E-8	AT2G45720.4	SM00185	arm_5	82	Os08t0481200-01	SM00185	arm_5	13
TraesCS1D02G219600.1	SM00185	arm_5	2.0E-4	TuG1812G0700000051.01.T03	SM00185	arm_5	1.4E-6	AET1Gv20607100.5	SM00185	arm_5	37	TRIDC1BG018240.8	SM00185	arm_5	3.8	AT2G45720.4	SM00185	arm_5	67	Os08t0481200-01	SM00185	arm_5	27
TraesCS1D02G219600.1	SM00185	arm_5	0.0013	TuG1812G0700000051.01.T03	SM00504	Ubox_2	8.1E-37	AET1Gv20607100.5	SM00185	arm_5	0.19	TRIDC1BG018240.8	SM00185	arm_5	1.5E-10	AT2G45720.1	SM00185	arm_5	2.6	Os08t0481200-01	SM00185	arm_5	3.9E-5
TraesCS1D02G219600.1	SM00185	arm_5	3.4E-6	TuG1812G0700000051.01.T01	SM00185	arm_5	0.0059	AET1Gv20607100.5	SM00185	arm_5	0.044	TRIDC1BG018240.8	SM00185	arm_5	0.13	AT2G45720.1	SM00185	arm_5	450	Os08t0481200-01	SM00185	arm_5	0.066
TraesCS1D02G219600.1	SM00185	arm_5	0.0035	TuG1812G0700000051.01.T01	SM00185	arm_5	31	AET1Gv20607100.5	SM00185	arm_5	6.6E-6	TRIDC1BG018240.8	SM00185	arm_5	9.2E-9	AT2G45720.1	SM00185	arm_5	27	Os03t0244700-01	SM00185	arm_5	140
TraesCS1D02G219600.1	SM00367	LRR_CC_2	5	TuG1812G0700000051.01.T01	SM00185	arm_5	0.015	AET1Gv20607100.5	SM00185	arm_5	3.6	TRIDC1BG018240.8	SM00185	arm_5	6.1E-6	AT2G45720.1	SM00185	arm_5	18	Os03t0244700-01	SM00185	arm_5	0.021
TraesCS1D02G219600.1	SM00367	LRR_CC_2	22	TuG1812G0700000051.01.T01	SM00185	arm_5	83	AET1Gv20607100.5	SM00225	BTB_4	9.7E-26	TRIDC1BG018240.8	SM00185	arm_5	2.8E-5	AT2G45720.1	SM00185	arm_5	82	Os03t0244700-01	SM00185	arm_5	2.9
TraesCS1D02G219600.1	SM00367	LRR_CC_2	210	TuG1812G0700000051.01.T01	SM00185	arm_5	1.4E-6	AET2Gv20193300.16	SM00185	arm_5	7.1E-9	TRIDC1BG018240.8	SM00185	arm_5	5.1E-8	AT2G45720.1	SM00185	arm_5	67	Os03t0244700-01	SM00185	arm_5	160
TraesCS1B02G442600.1	SM00185	arm_5	170	TuG1812G0700000051.01.T01	SM00504	Ubox_2	8.1E-37	AET2Gv20193300.16	SM00185	arm_5	2.7E-4	TRIDC1BG018240.8	SM00185	arm_5	2.0E-8	AT2G45720.5	SM00185	arm_5	2.6	Os11t0183800-00	SM00239	C2_3c	2.6E-12
TraesCS1B02G442600.1	SM00185	arm_5	110	TuG1812U0000258600.01.T02	SM00185	arm_5	0.0059	AET1Gv20253500.11	SM00185	arm_5	2.0E-8	TRIDC1BG038290.2	SM00185	arm_5	3.4E-6	AT2G45720.5	SM00185	arm_5	450	Os11t0183800-00	SM00185	arm_5	380
TraesCS1B02G442600.1	SM00185	arm_5	1.8	TuG1812U0000258600.01.T02	SM00185	arm_5	31	AET1Gv20253500.11	SM00185	arm_5	1.5E-10	TRIDC1BG038290.2	SM00185	arm_5	6.8	AT2G45720.5	SM00185	arm_5	27	Os11t0183800-00	SM00185	arm_5	340
TraesCS3A02G009600.1	SM00185	arm_5	190	TuG1812U0000258600.01.T02	SM00185	arm_5	0.015	AET1Gv20253500.11	SM00185	arm_5	6.1E-6	TRIDC1BG038290.2	SM00185	arm_5	5.5	AT2G45720.5	SM00185	arm_5	18	Os11t0183800-00	SM00185	arm_5	16
TraesCS3A02G009600.1	SM00185	arm_5	0.008	TuG1812U0000258600.01.T02	SM00185	arm_5	83	AET1Gv20253500.11	SM00185	arm_5	9.2E-9	TRIDC1BG038290.2	SM00185	arm_5	0.0013	AT2G45720.5	SM00185	arm_5	82	Os11t0183800-00	SM00185	arm_5	19
TraesCS3A02G009600.1	SM00185	arm_5	260	TuG1812U0000258600.01.T02	SM00185	arm_5	1.4E-6	AET1Gv20253500.11	SM00185	arm_5	5.1E-8	TRIDC1BG038290.2	SM00185	arm_5	0.072	AT2G45720.5	SM00185	arm_5	67	Os11t0183800-00	SM00185	arm_5	25
TraesCS3A02G009600.1	SM00185	arm_5	500	TuG1812U0000258600.01.T02	SM00504	Ubox_2	8.1E-37	AET1Gv20253500.11	SM00185	arm_5	6.7	TRIDC1BG038290.2	SM00185	arm_5	0.69	AT2G45720.2	SM00185	arm_5	2.6	Os11t0183800-00	SM00185	arm_5	15
TraesCS3A02G009600.1	SM00185	arm_5	4.6E-4	TuG1812G0700000051.01.T02	SM00185	arm_5	0.0059	AET1Gv20253500.11	SM00185	arm_5	2.8E-5	TRIDC1BG038290.2	SM00185	arm_5	0.0035	AT2G45720.2	SM00185	arm_5	450	Os11t0183800-00	SM00185	arm_5	60
TraesCS3A02G009600.1	SM00185	arm_5	140	TuG1812G0700000051.01.T02	SM00185	arm_5	31	AET1Gv20253500.11	SM00185	arm_5	0.13	TRIDC1BG038290.2	SM00185	arm_5	2.0E-4	AT2G45720.2	SM00185	arm_5	27	Os11t0183800-00	SM00185	arm_5	74
TraesCS1D02G248900.2	SM00185	arm_5	8.8E-8	TuG1812G0700000051.01.T02	SM00185	arm_5	0.015	AET1Gv20481000.5	SM00185	arm_5	1.7	TRIDC1BG018240.4	SM00185	arm_5	2.8E-5	AT2G45720.2	SM00185	arm_5	18	Os07t0520900-02	SM00369	LRR_typ_2	0.91
TraesCS1D02G248900.2	SM00185	arm_5	0.19	TuG1812G0700000051.01.T02	SM00185	arm_5	83	AET1Gv20481000.5	SM00185	arm_5	16	TRIDC1BG018240.4	SM00185	arm_5	9.2E-9	AT2G45720.2	SM00185	arm_5	82	Os07t0520900-02	SM00369	LRR_typ_2	7
TraesCS1D02G248900.2	SM00185	arm_5	3.6	TuG1812G0700000051.01.T02	SM00185	arm_5	1.4E-6	AET1Gv20481000.5	SM00185	arm_5	0.022	TRIDC1BG018240.4	SM00185	arm_5	0.13	AT2G45720.2	SM00185	arm_5	67	Os07t0520900-02	SM00369	LRR_typ_2	11
TraesCS1D02G248900.2	SM00185	arm_5	6.8E-6	TuG1812G0700000051.01.T02	SM00504	Ubox_2	8.1E-37	AET1Gv20481000.5	SM00185	arm_5	130	TRIDC1BG018240.4	SM00185	arm_5	5.1E-8	AT2G45720.3	SM00185	arm_5	2.6	Os01t0884400-01	SM00185	arm_5	23
TraesCS1D02G248900.2	SM00185	arm_5	37	TuG1812U0000258600.01.T01	SM00185	arm_5	0.0059	AET1Gv20481000.5	SM00185	arm_5	16	TRIDC1BG018240.4	SM00185	arm_5	3.8	AT2G45720.3	SM00185	arm_5	450	Os01t0884400-01	SM00185	arm_5	0.02
TraesCS1D02G248900.2	SM00185	arm_5	6.6E-6	TuG1812U0000258600.01.T01	SM00185	arm_5	31	AET1Gv20481000.5	SM00185	arm_5	120	TRIDC1BG018240.4	SM00185	arm_5	6.1E-6	AT2G45720.3	SM00185	arm_5	27	Os01t0884400-01	SM00185	arm_5	1.3E-5
TraesCS1D02G248900.2	SM00185	arm_5	0.044	TuG1812U0000258600.01.T01	SM00185	arm_5	0.015	AET1Gv20481000.5	SM00185	arm_5	5.3	TRIDC1BG018240.4	SM00185	arm_5	2.0E-8	AT2G45720.3	SM00185	arm_5	18	Os01t0884400-01	SM00185	arm_5	0.065
TraesCS1D02G248900.2	SM00185	arm_5	260	TuG1812U0000258600.01.T01	SM00185	arm_5	83	AET1Gv20481000.5	SM00185	arm_5	55	TRIDC1BG018240.4	SM00185	arm_5	1.5E-10	AT2G45720.3	SM00185	arm_5	82	Os01t0884400-01	SM00185	arm_5	4.6
TraesCS1D02G248900.2	SM00185	arm_5	43	TuG1812U0000258600.01.T01	SM00185	arm_5	1.4E-6	AET1Gv20499200.10	SM00185	arm_5	0.0015	TRIDC2AG010980.4	SM00185	arm_5	4.5	AT2G45720.3	SM00185	arm_5	67	Os01t0884400-01	SM00504	Ubox_2	6.5E-30
TraesCS1D02G248900.2	SM00225	BTB_4	7.0E-26	TuG1812U0000258600.01.T01	SM00504	Ubox_2	8.1E-37	AET1Gv20499200.10	SM00185	arm_5	17	TRIDC2AG010980.4	SM00185	arm_5	0.39	AT1G51350.1	SM00185	arm_5	0.23	Os08t0415600-00	SM00185	arm_5	22
TraesCS2D02G475600.1.cds1	SM00504	Ubox_2	2.2E-22	TuG1812G0600002188.01.T01.cds421891	SM00185	arm_5	98	AET1Gv20547200.1	SM00256	fbox_2	1.1E-4	TRIDC2AG010980.4	SM00185	arm_5	86	AT1G51350.1	SM00185	arm_5	4.6	Os08t0415600-00	SM00185	arm_5	0.0013
TraesCS2D02G475600.1.cds1	SM00185	arm_5	53	TuG1812G0600002188.01.T01.cds421891	SM00185	arm_5	4.7	AET1Gv20547200.1	SM00185	arm_5	0.18	TRIDC2AG010980.4	SM00185	arm_5	58	AT1G51350.1	SM00185	arm_5	53	Os08t0415600-00	SM00185	arm_5	8.3
TraesCS2D02G475600.1.cds1	SM00185	arm_5	220	TuG1812G0600002188.01.T01.cds421891	SM00185	arm_5	0.0012	AET1Gv20547200.1	SM00185	arm_5	6.8	TRIDC2AG010980.4	SM00220	serkin_6	9.5E-101	AT1G51350.1	SM00185	arm_5	110	Os08t0415600-00	SM00504	Ubox_2	1.2E-22
TraesCS2D02G475600.1.cds1	SM00185	arm_5	5.7	TuG1812G0600002188.01.T01.cds421891	SM00185	arm_5	92	AET1Gv20547200.1	SM00185	arm_5	5.5	TRIDC1AG032880.2	SM00185	arm_5	0.18	AT1G51350.1	SM00185	arm_5	190	Os09t0135800-02	SM00185	arm_5	12
TraesCS2B02G112400.2	SM00185	arm_5	16	TuG1812G0600002188.01.T01.cds421891	SM00185	arm_5	100	AET1Gv20547200.1	SM00185	arm_5	0.072	TRIDC1AG032880.2	SM00185	arm_5	0.079	AT1G51350.1	SM00185	arm_5	460	Os09t0135800-02	SM00185	arm_5	260
TraesCS2B02G112400.2	SM00185	arm_5	3.1E-4	TuG1812G0600002188.01.T01.cds421891	SM00504	Ubox_2	8.4E-27	AET1Gv20547200.1	SM00185	arm_5	2.0E-4	TRIDC1AG032880.2	SM00185	arm_5	2.0E-4	AT1G51350.1	SM00185	arm_5	140	Os09t0135800-02	SM00185	arm_5	27
TraesCS2B02G112400.2	SM00185	arm_5	0.042	TuG1812G0200005218.01.T01.cds300687	SM00185	arm_5	0.041	AET1Gv20547200.1	SM00185	arm_5	0.0013	TRIDC1AG032880.2	SM00185	arm_5	3.4E-6	AT1G61850.1	SM00185	arm_5	67	Os09t0135800-02	SM00185	arm_5	28
TraesCS2B02G112400.2	SM00185	arm_5	1.6E-4	TuG1812G0200005218.01.T01.cds300687	SM00185	arm_5	140	AET1Gv20547200.1	SM00185	arm_5	3.4E-6	TRIDC1BG050410.1	SM00185	arm_5	0.0018	AT1G61850.1	SM00185	arm_5	12	Os09t0135800-02	SM00185	arm_5	1.3
TraesCS2B02G112400.2	SM00185	arm_5	4.5E-4	TuG1812G0200005218.01.T01.cds300687	SM00185	arm_5	81	AET1Gv20547200.1	SM00185	arm_5	0.0035	TRIDC1BG050410.1	SM00185	arm_5	170	AT1G61850.1	SM00185	arm_5	20	Os09t0135800-01	SM00185	arm_5	12
TraesCS2B02G112400.2	SM00185	arm_5	21	TuG1812G0200005218.01.T01.cds300687	SM00504	Ubox_2	5.3E-24	AET1Gv20547200.1	SM00367	LRR_CC_2	5	TRIDC1BG050410.1	SM00504	Ubox_2	3.7E-31	AT1G61850.1	SM00369	LRR_typ_2	7.5	Os09t0135800-01	SM00185	arm_5	260
TraesCS2B02G112400.2	SM00185	arm_5	4.2E-5	TuG1812G0100002299.01.T02	SM00185	arm_5	16	AET1Gv20547200.1	SM00367	LRR_CC_2	22	TRIDC2AG023690.10	SM01349	TOG_3	9.1E-12	AT1G61850.1	SM00369	LRR_typ_2	26	Os09t0135800-01	SM00185	arm_5	27
TraesCS2B02G112400.2	SM00185	arm_5	2.7E-6	TuG1812G0100002299.01.T02	SM00185	arm_5	1.7	AET1Gv20547200.1	SM00367	LRR_CC_2	210	TRIDC1AG016740.4	SM00185	arm_5	1.5E-10	AT1G61850.1	SM00369	LRR_typ_2	3.7	Os09t0135800-01	SM00185	arm_5	28
TraesCS2A02G205400.1	SM00185	arm_5	23	TuG1812G0100002299.01.T02	SM00185	arm_5	130	AET2Gv20193300.4	SM00185	arm_5	0.042	TRIDC1AG016740.4	SM00185	arm_5	2.0E-8	AT1G77460.1	SM00185	arm_5	14	Os09t0135800-01	SM00185	arm_5	1.3
TraesCS2A02G205400.1	SM00185	arm_5	0.85	TuG1812G0100002299.01.T02	SM00185	arm_5	0.022	AET2Gv20193300.4	SM00185	arm_5	2.7E-4	TRIDC1AG016740.4	SM00185	arm_5	0.13	AT1G77460.1	SM00185	arm_5	0.51	Os01t0956075-00	SM00185	arm_5	1.5
TraesCS2A02G205400.1	SM00185	arm_5	130	TuG1812G0100002299.01.T02	SM00185	arm_5	55	AET2Gv20193300.4	SM00185	arm_5	2.7E-4	TRIDC1AG016740.4	SM00185	arm_5	6.1E-6	AT1G77460.1	SM00185	arm_5	230	Os01t0956075-00	SM00185	arm_5	0.99
TraesCS2A02G205400.1	SM00185	arm_5	310	TuG1812G0100002299.01.T02	SM00185	arm_5	16	AET2Gv20193300.4	SM00185	arm_5	8.0E-7	TRIDC1AG016740.4	SM00185	arm_5	3.8	AT1G77460.1	SM00185	arm_5	4.6	Os01t0956075-00	SM00185	arm_5	250
TraesCS2A02G205400.1	SM00185	arm_5	3.8	TuG1812G0100002299.01.T02	SM00185	arm_5	5.3	AET2Gv20193300.4	SM00185	arm_5	4.5E-4	TRIDC1AG016740.4	SM00185	arm_5	2.8E-5	AT1G77460.1	SM00185	arm_5	87	Os01t0956075-00	SM00185	arm_5	50
TraesCS2A02G205400.1	SM00185	arm_5	180	TuG1812G0100002299.01.T02	SM00185	arm_5	120	AET2Gv20193300.4	SM00185	arm_5	18	TRIDC1AG016740.4	SM00185	arm_5	9.2E-9	AT1G77460.1	SM00185	arm_5	260	Os10t0147900-01	SM00185	arm_5	3.6
TraesCS2D02G093700.1	SM00220	serkin_6	9.8E-101	TuG1812S0001681600.01.T01	SM00504	Ubox_2	3.6E-19	AET2Gv20193300.4	SM00185	arm_5	14	TRIDC1AG016740.4	SM00185	arm_5	5.1E-8	AT1G77460.1	SM00185	arm_5	410	Os10t0147900-01	SM00185	arm_5	0.25
TraesCS2D02G093700.1	SM00185	arm_5	0.39	TuG1812S0001681600.01.T01	SM00185	arm_5	26	AET2Gv20193300.4	SM00185	arm_5	4.2E-5	TRIDC1AG037460.9	SM00185	arm_5	0.044	AT1G77460.1	SM00185	arm_5	3.3	Os10t0147900-01	SM00185	arm_5	4.5
TraesCS2D02G093700.1	SM00185	arm_5	4.5	TuG1812S0001681600.01.T01	SM00185	arm_5	42	AET1Gv20481000.1	SM00185	arm_5	1.7	TRIDC1AG037460.9	SM00185	arm_5	6.6E-6	AT1G77460.1	SM00185	arm_5	0.46	Os10t0147900-01	SM00185	arm_5	270
TraesCS2D02G093700.1	SM00185	arm_5	62	TuG1812S0001681600.01.T01	SM00185	arm_5	6.1	AET1Gv20481000.1	SM00185	arm_5	16	TRIDC1AG037460.9	SM00185	arm_5	8.8E-8	AT1G77460.1	SM00185	arm_5	0.002	Os10t0147900-01	SM00185	arm_5	81
TraesCS2D02G093700.1	SM00185	arm_5	58	TuG1812S0001681600.01.T01	SM00185	arm_5	8.6	AET1Gv20481000.1	SM00185	arm_5	55	TRIDC1AG037460.9	SM00185	arm_5	43	AT1G77460.1	SM00185	arm_5	200	Os10t0147900-02	SM00185	arm_5	3.6
TraesCS1A02G097400.1	SM00185	arm_5	1.5E-10	TuG1812S0001681600.01.T01	SM00185	arm_5	10	AET1Gv20481000.1	SM00185	arm_5	130	TRIDC1AG037460.9	SM00185	arm_5	0.19	AT1G77460.1	SM00185	arm_5	12	Os10t0147900-02	SM00185	arm_5	0.25
TraesCS1A02G097400.1	SM00185	arm_5	2.0E-8	TuG1812S0001681600.01.T01	SM00185	arm_5	260	AET1Gv20481000.1	SM00185	arm_5	5.3	TRIDC1AG037460.9	SM00185	arm_5	2.1	AT1G77460.1	SM00185	arm_5	200	Os10t0147900-02	SM00185	arm_5	4.5
TraesCS1A02G097400.1	SM00185	arm_5	0.13	TuG1812S0001681600.01.T01	SM00185	arm_5	0.094	AET1Gv20481000.1	SM00185	arm_5	0.022	TRIDC1AG037460.9	SM00185	arm_5	0.44	AT1G77460.1	SM00185	arm_5	34	Os10t0147900-02	SM00185	arm_5	270
TraesCS1A02G097400.1	SM00185	arm_5	6.1E-6	TuG1812G0500005516.01.T02	SM00256	fbox_2	1.3E-4	AET1Gv20481000.1	SM00185	arm_5	120	TRIDC1AG037460.9	SM00185	arm_5	260	AT1G77460.1	SM00185	arm_5	150	Os10t0147900-02	SM00185	arm_5	81
TraesCS1A02G097400.1	SM00185	arm_5	3.8	TuG1812G0500005516.01.T02	SM00185	arm_5	0.13	AET1Gv20481000.1	SM00185	arm_5	16	TRIDC1AG037460.9	SM00225	BTB_4	9.7E-26	AT1G77460.1	SM00185	arm_5	130	Os12t0277000-02	SM00185	arm_5	75
TraesCS1A02G097400.1	SM00185	arm_5	2.8E-5	TuG1812G0500005516.01.T02	SM00185	arm_5	1.5E-5	AET2Gv20193300.2	SM00185	arm_5	0.096	TRIDC1BG042510.3	SM00185	arm_5	260	AT1G77460.1	SM00185	arm_5	26	Os12t0277000-02	SM00185	arm_5	440
TraesCS1A02G097400.1	SM00185	arm_5	9.2E-9	TuG1812G0500005516.01.T02	SM00185	arm_5	0.015	AET2Gv20193300.2	SM00185	arm_5	2.7E-4	TRIDC1BG042510.3	SM00185	arm_5	43	AT1G77460.1	SM00185	arm_5	15	Os12t0277000-02	SM00185	arm_5	270
TraesCS1A02G097400.1	SM00185	arm_5	5.1E-8	TuG1812G0500005516.01.T02	SM00185	arm_5	0.022	AET2Gv20193300.2	SM00185	arm_5	4.2E-5	TRIDC1BG042510.3	SM00185	arm_5	3.6	AT1G77460.1	SM00239	C2_3c	5.0E-12	Os12t0277000-02	SM00185	arm_5	0.28
TraesCS1B02G126500.1	SM00185	arm_5	1.5E-10	TuG1812G0500005516.01.T02	SM00185	arm_5	0.02	AET1Gv20499200.11	SM00185	arm_5	17	TRIDC1BG042510.3	SM00225	BTB_4	9.7E-26	AT1G77460.2	SM00185	arm_5	14	Os12t0277000-02	SM00185	arm_5	20
TraesCS1B02G126500.1	SM00185	arm_5	2.0E-8	TuG1812G0500005516.01.T02	SM00185	arm_5	0.8	AET1Gv20499200.11	SM00185	arm_5	0.0015	TRIDC1BG069550.1	SM00185	arm_5	170	AT1G77460.2	SM00185	arm_5	0.51	Os12t0277000-02	SM00185	arm_5	350
TraesCS1B02G126500.1	SM00185	arm_5	0.13	TuG1812G0500005516.01.T02	SM00367	LRR_CC_2	0.76	AET1Gv20499200.18	SM00185	arm_5	17	TRIDC1BG069550.1	SM00185	arm_5	110	AT1G77460.2	SM00185	arm_5	230	Os02t0234300-01	SM00185	arm_5	37
TraesCS1B02G126500.1	SM00185	arm_5	6.1E-6	TuG1812G0500005516.01.T02	SM00367	LRR_CC_2	81	AET1Gv20499200.18	SM00185	arm_5	0.0015	TRIDC1BG069550.1	SM00185	arm_5	1.8	AT1G77460.2	SM00185	arm_5	4.6	Os02t0234300-01	SM00185	arm_5	170
TraesCS1B02G126500.1	SM00185	arm_5	3.8	TuG1812S0002728100.01.T01	SM00185	arm_5	170	AET2Gv20186800.4	SM00185	arm_5	4.5	TRIDC1AG016740.9	SM00185	arm_5	0.13	AT1G77460.2	SM00185	arm_5	87	Os02t0234300-01	SM00185	arm_5	3.6E-4
TraesCS1B02G126500.1	SM00185	arm_5	2.8E-5	TuG1812S0002728100.01.T01	SM00185	arm_5	0.0082	AET2Gv20186800.4	SM00185	arm_5	0.39	TRIDC1AG016740.9	SM00185	arm_5	3.8	AT1G77460.2	SM00185	arm_5	260	Os02t0234300-01	SM00185	arm_5	170
TraesCS1B02G126500.1	SM00185	arm_5	9.2E-9	TuG1812S0002728100.01.T01	SM00185	arm_5	10	AET2Gv20186800.4	SM00185	arm_5	62	TRIDC1AG016740.9	SM00185	arm_5	1.5E-10	AT1G77460.2	SM00185	arm_5	410	Os02t0234300-01	SM00185	arm_5	5.8
TraesCS1B02G126500.1	SM00185	arm_5	5.1E-8	TuG1812S0002728100.01.T01	SM00185	arm_5	20	AET2Gv20186800.4	SM00185	arm_5	58	TRIDC1AG016740.9	SM00185	arm_5	2.8E-5	AT1G77460.2	SM00185	arm_5	3.3	Os02t0234300-01	SM00504	Ubox_2	4.4E-28
TraesCS1A02G217900.1	SM00256	fbox_2	2.0E-4	TuG1812S0002728100.01.T01	SM00185	arm_5	43	AET0Gv20148500.13	SM00504	Ubox_2	2.3E-8	TRIDC1AG016740.9	SM00185	arm_5	5.1E-8	AT1G77460.2	SM00185	arm_5	0.46	Os01t0343200-02	SM00185	arm_5	0.0042
TraesCS1A02G217900.1	SM00185	arm_5	0.18	TuG1812S0002728100.01.T01	SM00504	Ubox_2	5.8E-32	AET0Gv20148500.13	SM00185	arm_5	0.0059	TRIDC1BG018240.12	SM00185	arm_5	1.5E-10	AT1G77460.2	SM00185	arm_5	0.002	Os09t0416900-00	SM00185	arm_5	430
TraesCS1A02G217900.1	SM00185	arm_5	6.8	TuG1812G0200003946.01.T02	SM00185	arm_5	16	AET0Gv20148500.13	SM00185	arm_5	83	TRIDC1BG018240.12	SM00185	arm_5	2.0E-8	AT1G77460.2	SM00185	arm_5	200	Os09t0416900-00	SM00185	arm_5	99
TraesCS1A02G217900.1	SM00185	arm_5	5.5	TuG1812G0200003946.01.T02	SM00185	arm_5	21	AET0Gv20148500.13	SM00185	arm_5	0.015	TRIDC1BG018240.12	SM00185	arm_5	5.1E-8	AT1G77460.2	SM00185	arm_5	12	Os09t0416900-00	SM00185	arm_5	110
TraesCS1A02G217900.1	SM00185	arm_5	0.072	TuG1812G0200003946.01.T02	SM00185	arm_5	11	AET0Gv20148500.13	SM00185	arm_5	1.4E-6	TRIDC1BG018240.12	SM00185	arm_5	0.13	AT1G77460.2	SM00185	arm_5	200	Os09t0416900-00	SM00185	arm_5	330
TraesCS1A02G217900.1	SM00185	arm_5	2.0E-4	TuG1812G0200003946.01.T02	SM00504	Ubox_2	7.5E-32	AET0Gv20148500.13	SM00185	arm_5	31	TRIDC1BG018240.12	SM00185	arm_5	3.8	AT1G77460.2	SM00185	arm_5	34	Os09t0416900-00	SM00185	arm_5	0.14
TraesCS1A02G217900.1	SM00185	arm_5	0.0013	TuG1812G0200003946.01.T03	SM00185	arm_5	16	AET2Gv20186800.2	SM00220	serkin_6	9.8E-101	TRIDC1BG018240.12	SM00185	arm_5	2.8E-5	AT1G77460.2	SM00185	arm_5	150	Os06t0223800-01	SM00239	C2_3c	1.8E-7
TraesCS1A02G217900.1	SM00185	arm_5	3.4E-6	TuG1812G0200003946.01.T03	SM00185	arm_5	21	AET2Gv20186800.2	SM00185	arm_5	0.39	TRIDC1AG037460.6	SM00225	BTB_4	9.7E-26	AT1G77460.2	SM00185	arm_5	130	Os06t0223800-01	SM00185	arm_5	14
TraesCS1A02G217900.1	SM00185	arm_5	0.0035	TuG1812G0200003946.01.T03	SM00185	arm_5	11	AET2Gv20186800.2	SM00185	arm_5	4.5	TRIDC1AG037460.6	SM00185	arm_5	8.8E-8	AT1G77460.2	SM00185	arm_5	26	Os06t0223800-01	SM00185	arm_5	260
TraesCS2D02G275400.1	SM00504	Ubox_2	2.7E-26	TuG1812G0200003946.01.T03	SM00504	Ubox_2	7.5E-32	AET2Gv20186800.2	SM00185	arm_5	62	TRIDC1AG037460.6	SM00185	arm_5	0.044	AT1G77460.2	SM00185	arm_5	15	Os06t0223800-01	SM00185	arm_5	8.5
TraesCS2A02G347800.1	SM00185	arm_5	16	TuG1812G0200003946.01.T01	SM00185	arm_5	16	AET2Gv20186800.2	SM00185	arm_5	58	TRIDC1AG037460.6	SM00185	arm_5	2.1	AT1G77460.2	SM00239	C2_3c	5.0E-12	Os06t0223800-01	SM00185	arm_5	47
TraesCS2A02G347800.1	SM00185	arm_5	21	TuG1812G0200003946.01.T01	SM00185	arm_5	21	AET1Gv20499200.17	SM00185	arm_5	0.0015	TRIDC1AG037460.6	SM00185	arm_5	0.19	AT1G77460.3	SM00185	arm_5	14	Os06t0223800-01	SM00185	arm_5	220
TraesCS2A02G347800.1	SM00185	arm_5	11	TuG1812G0200003946.01.T01	SM00185	arm_5	11	AET1Gv20547200.5	SM00185	arm_5	0.072	TRIDC1AG037460.6	SM00185	arm_5	43	AT1G77460.3	SM00185	arm_5	0.51	Os06t0223800-01	SM00185	arm_5	4.2
TraesCS2A02G347800.1	SM00504	Ubox_2	7.5E-32	TuG1812G0200003946.01.T01	SM00504	Ubox_2	7.5E-32	AET1Gv20547200.5	SM00185	arm_5	170	TRIDC1AG037460.6	SM00185	arm_5	2.4E-6	AT1G77460.3	SM00185	arm_5	230	Os06t0223800-01	SM00185	arm_5	120
TraesCS1A02G300000.1.cds1	SM00504	Ubox_2	5.8E-31	TuG1812G0300005244.01.T01	SM00185	arm_5	0.016	AET1Gv20547200.5	SM00185	arm_5	5.5	TRIDC1AG037460.6	SM00185	arm_5	260	AT1G77460.3	SM00185	arm_5	4.6	Os06t0223800-01	SM00185	arm_5	7.8
TraesCS1A02G300000.1.cds1	SM00185	arm_5	300	TuG1812G0300005244.01.T01	SM00185	arm_5	13	AET1Gv20547200.5	SM00185	arm_5	0.18	TRIDC1AG037460.6	SM00185	arm_5	6.6E-6	AT1G77460.3	SM00185	arm_5	87	Os10t0563200-01	SM00185	arm_5	4.4
TraesCS1A02G300000.1.cds1	SM00185	arm_5	9.0E-4	TuG1812G0300005244.01.T01	SM00185	arm_5	61	AET1Gv20547200.5	SM00185	arm_5	2.0E-4	TRIDC1AG037460.6	SM00185	arm_5	77	AT1G77460.3	SM00185	arm_5	260	Os10t0563200-01	SM00185	arm_5	0.029
TraesCS1B02G260100.1	SM00185	arm_5	8.8E-8	TuG1812G0300005244.01.T01	SM00185	arm_5	480	AET2Gv20193300.15	SM00185	arm_5	2.7E-4	TRIDC1BG018240.5	SM00185	arm_5	2.8E-5	AT1G77460.3	SM00185	arm_5	410	Os10t0563200-01	SM00185	arm_5	0.14
TraesCS1B02G260100.1	SM00185	arm_5	0.19	TuG1812G0300005244.01.T01	SM00185	arm_5	230	AET2Gv20193300.15	SM00185	arm_5	8.0E-7	TRIDC1BG018240.5	SM00185	arm_5	3.8	AT1G77460.3	SM00185	arm_5	3.3	Os10t0563200-01	SM00185	arm_5	0.24
TraesCS1B02G260100.1	SM00185	arm_5	3.6	TuG1812G0300005244.01.T01	SM00185	arm_5	59	AET2Gv20193300.15	SM00185	arm_5	0.042	TRIDC1BG018240.5	SM00185	arm_5	6.1E-6	AT1G77460.3	SM00185	arm_5	0.46	Os10t0563200-01	SM00185	arm_5	2.2E-4
TraesCS1B02G260100.1	SM00185	arm_5	6.8E-6	TuG1812G0100002899.01.T01	SM00225	BTB_4	9.7E-26	AET2Gv20193300.15	SM00185	arm_5	18	TRIDC1BG018240.5	SM00185	arm_5	0.13	AT1G77460.3	SM00185	arm_5	0.002	Os10t0563200-01	SM00185	arm_5	4.3E-4
TraesCS1B02G260100.1	SM00185	arm_5	37	TuG1812G0100002899.01.T01	SM00185	arm_5	6.6E-6	AET2Gv20193300.15	SM00185	arm_5	4.5E-4	TRIDC1BG018240.5	SM00185	arm_5	1.5E-10	AT1G77460.3	SM00185	arm_5	200	Os10t0563200-01	SM00185	arm_5	1.8E-6
TraesCS1B02G260100.1	SM00185	arm_5	6.6E-6	TuG1812G0100002899.01.T01	SM00185	arm_5	0.19	AET2Gv20193300.15	SM00185	arm_5	14	TRIDC1BG018240.5	SM00185	arm_5	2.0E-8	AT1G77460.3	SM00185	arm_5	12	Os10t0563200-01	SM00185	arm_5	17
TraesCS1B02G260100.1	SM00185	arm_5	0.044	TuG1812G0100002899.01.T01	SM00185	arm_5	2.1	AET1Gv20253500.9	SM00185	arm_5	9.2E-9	TRIDC1BG018240.5	SM00185	arm_5	5.1E-8	AT1G77460.3	SM00185	arm_5	200	Os01t0524700-01	SM00185	arm_5	17
TraesCS1B02G260100.1	SM00185	arm_5	260	TuG1812G0100002899.01.T01	SM00185	arm_5	260	AET1Gv20253500.9	SM00185	arm_5	6.1E-6	TRIDC1BG018240.5	SM00185	arm_5	9.2E-9	AT1G77460.3	SM00185	arm_5	34	Os01t0524700-01	SM00185	arm_5	260
TraesCS1B02G260100.1	SM00185	arm_5	43	TuG1812G0100002899.01.T01	SM00185	arm_5	39	AET1Gv20253500.9	SM00185	arm_5	1.5E-10	TRIDC2AG011230.1	SM00185	arm_5	30	AT1G77460.3	SM00185	arm_5	150	Os01t0524700-01	SM00185	arm_5	2.3
TraesCS1B02G260100.1	SM00225	BTB_4	9.7E-26	TuG1812G0100002899.01.T01	SM00185	arm_5	2.4E-6	AET1Gv20253500.9	SM00185	arm_5	2.0E-8	TRIDC2AG011230.1	SM00185	arm_5	6.6E-4	AT1G77460.3	SM00185	arm_5	130	Os01t0524700-01	SM00185	arm_5	0.0029
TraesCS2B02G112400.4	SM00185	arm_5	1.6E-4	TuG1812G0100002899.01.T01	SM00185	arm_5	8.8E-8	AET1Gv20253500.9	SM00185	arm_5	0.13	TRIDC2AG011230.1	SM00185	arm_5	13	AT1G77460.3	SM00185	arm_5	26	Os01t0524700-01	SM00185	arm_5	350
TraesCS2B02G112400.4	SM00185	arm_5	0.042	TuG1812G0100002899.01.T01	SM00185	arm_5	0.044	AET1Gv20253500.9	SM00185	arm_5	5.1E-8	TRIDC2AG011230.1	SM00185	arm_5	4.2E-5	AT1G77460.3	SM00185	arm_5	15	Os01t0524700-01	SM00185	arm_5	5
TraesCS2B02G112400.4	SM00185	arm_5	16	TuG1812G0100002899.01.T01	SM00185	arm_5	43	AET1Gv20253500.9	SM00185	arm_5	6.7	TRIDC2AG011230.1	SM00185	arm_5	0.042	AT1G77460.3	SM00239	C2_3c	5.0E-12	Os01t0524700-01	SM00185	arm_5	2
TraesCS2B02G112400.4	SM00185	arm_5	7.3E-5	TuG1812G0100001276.01.T01	SM00185	arm_5	1.5E-10	AET1Gv20253500.9	SM00185	arm_5	2.8E-5	TRIDC2AG011230.1	SM00185	arm_5	2.5E-4	AT1G77460.4	SM00185	arm_5	14	Os01t0524700-01	SM00185	arm_5	100
TraesCS2B02G112400.4	SM00185	arm_5	21	TuG1812G0100001276.01.T01	SM00185	arm_5	2.0E-8	AET2Gv20193300.14	SM00185	arm_5	18	TRIDC2AG011230.1	SM00185	arm_5	0.028	AT1G77460.4	SM00185	arm_5	0.51	Os07t0560300-01	SM00185	arm_5	450
TraesCS2B02G112400.4	SM00185	arm_5	2.7E-6	TuG1812G0100001276.01.T01	SM00185	arm_5	0.13	AET2Gv20193300.14	SM00185	arm_5	14	TRIDC2AG011230.1	SM00185	arm_5	8.0E-7	AT1G77460.4	SM00185	arm_5	230	Os07t0560300-01	SM00185	arm_5	200
TraesCS2B02G112400.4	SM00185	arm_5	3.1E-4	TuG1812G0100001276.01.T01	SM00185	arm_5	6.1E-6	AET2Gv20193300.14	SM00185	arm_5	2.7E-4	TRIDC2AG011230.5	SM00185	arm_5	13	AT1G77460.4	SM00185	arm_5	4.6	Os07t0560300-01	SM00185	arm_5	0.24
TraesCS1B02G207500.1	SM00185	arm_5	0.0015	TuG1812G0100001276.01.T01	SM00185	arm_5	3.8	AET2Gv20193300.14	SM00185	arm_5	250	TRIDC2AG011230.5	SM00185	arm_5	0.042	AT1G77460.4	SM00185	arm_5	87	Os07t0560300-01	SM00185	arm_5	70
TraesCS1B02G207500.1	SM00185	arm_5	16	TuG1812G0100001276.01.T01	SM00185	arm_5	2.8E-5	AET2Gv20193300.14	SM00185	arm_5	4.2E-5	TRIDC2AG011230.5	SM00185	arm_5	8.0E-7	AT1G77460.4	SM00185	arm_5	260	Os07t0560300-01	SM00185	arm_5	36
TraesCS1A02G249400.3	SM00185	arm_5	8.8E-8	TuG1812G0100001276.01.T01	SM00185	arm_5	9.2E-9	AET2Gv20193300.14	SM00185	arm_5	4.5E-4	TRIDC2AG011230.5	SM00185	arm_5	2.5E-4	AT1G77460.4	SM00185	arm_5	410	Os07t0560300-01	SM00185	arm_5	0.55
TraesCS1A02G249400.3	SM00185	arm_5	6.6E-6	TuG1812G0100001276.01.T01	SM00185	arm_5	5.1E-8	AET2Gv20193300.14	SM00185	arm_5	0.042	TRIDC2AG011230.5	SM00185	arm_5	30	AT1G77460.4	SM00185	arm_5	3.3	Os07t0560300-01	SM00185	arm_5	290
TraesCS1A02G249400.3	SM00185	arm_5	2.1	TuG1812G0300002051.01.T03	SM00185	arm_5	1.8E-9	AET2Gv20193300.13	SM00185	arm_5	8.0E-7	TRIDC1AG016740.7	SM00185	arm_5	5.1E-8	AT1G77460.4	SM00185	arm_5	0.46	Os06t0238200-00	SM00504	Ubox_2	3.7E-10
TraesCS1A02G249400.3	SM00185	arm_5	43	TuG1812G0300002051.01.T03	SM00185	arm_5	0.62	AET2Gv20193300.13	SM00185	arm_5	4.5E-4	TRIDC1AG016740.7	SM00185	arm_5	0.13	AT1G77460.4	SM00185	arm_5	0.002	Os06t0238200-00	SM00185	arm_5	2.9
TraesCS1A02G249400.3	SM00185	arm_5	260	TuG1812G0300002051.01.T03	SM00185	arm_5	3.9E-11	AET2Gv20193300.13	SM00185	arm_5	4.2E-5	TRIDC1AG016740.7	SM00185	arm_5	1.5E-10	AT1G77460.4	SM00185	arm_5	200	Os06t0238200-00	SM00185	arm_5	10
TraesCS1A02G249400.3	SM00185	arm_5	2.4E-6	TuG1812G0700001926.01.T01	SM00239	C2_3c	6.1E-7	AET2Gv20193300.13	SM00185	arm_5	14	TRIDC1AG016740.7	SM00185	arm_5	9.2E-9	AT1G77460.4	SM00185	arm_5	12	Os06t0238200-00	SM00185	arm_5	350
TraesCS1A02G249400.3	SM00185	arm_5	0.19	TuG1812G0700001926.01.T01	SM00185	arm_5	81	AET2Gv20193300.13	SM00185	arm_5	15	TRIDC1AG016740.7	SM00185	arm_5	2.8E-5	AT1G77460.4	SM00185	arm_5	200	Os06t0238200-00	SM00185	arm_5	41
TraesCS1A02G249400.3	SM00185	arm_5	0.044	TuG1812G0700001926.01.T01	SM00185	arm_5	13	AET2Gv20193300.13	SM00185	arm_5	18	TRIDC1AG016740.7	SM00185	arm_5	6.1E-6	AT1G77460.4	SM00185	arm_5	34	Os06t0238200-00	SM00185	arm_5	370
TraesCS1A02G249400.3	SM00225	BTB_4	9.7E-26	TuG1812G0700001926.01.T01	SM00185	arm_5	230	AET2Gv20193300.13	SM00185	arm_5	2.7E-4	TRIDC1AG016740.7	SM00185	arm_5	2.0E-8	AT1G77460.4	SM00185	arm_5	150	Os06t0102700-01	SM00504	Ubox_2	5.5E-38
TraesCS1D02G106200.1	SM00185	arm_5	0.13	TuG1812G0700001926.01.T01	SM00185	arm_5	290	AET2Gv20193300.13	SM00185	arm_5	2.7E-4	TRIDC1AG016740.7	SM00185	arm_5	3.8	AT1G77460.4	SM00185	arm_5	130	Os06t0102700-01	SM00185	arm_5	0.015
TraesCS1D02G106200.1	SM00185	arm_5	5.1E-8	TuG1812G0700001926.01.T01	SM00185	arm_5	7.8	AET2Gv20186800.18	SM00185	arm_5	58	TRIDC1BG034630.2	SM00185	arm_5	16	AT1G77460.4	SM00185	arm_5	26	Os06t0102700-01	SM00185	arm_5	0.079
TraesCS1D02G106200.1	SM00185	arm_5	2.0E-8	TuG1812G0700001926.01.T01	SM00185	arm_5	91	AET2Gv20186800.18	SM00185	arm_5	4.5	TRIDC1BG034630.2	SM00185	arm_5	0.038	AT1G77460.4	SM00185	arm_5	15	Os06t0102700-01	SM00185	arm_5	78
TraesCS1D02G106200.1	SM00185	arm_5	2.8E-5	TuG1812G0700001926.01.T01	SM00185	arm_5	8.5	AET2Gv20186800.18	SM00185	arm_5	0.39	TRIDC1BG042510.8	SM00185	arm_5	6.8E-6	AT1G77460.4	SM00239	C2_3c	5.0E-12	Os06t0102700-01	SM00185	arm_5	15
TraesCS1D02G106200.1	SM00185	arm_5	6.7	TuG1812G0700001926.01.T01	SM00185	arm_5	0.032	AET2Gv20186800.18	SM00185	arm_5	62	TRIDC1BG042510.8	SM00185	arm_5	41	AT1G29340.1	SM00185	arm_5	0.11	Os06t0102700-01	SM00185	arm_5	1.4E-6
TraesCS1D02G106200.1	SM00185	arm_5	9.2E-9	TuG1812G0700001926.01.T01	SM00185	arm_5	25	AET1Gv20481000.2	SM00185	arm_5	0.022	TRIDC1BG042510.8	SM00185	arm_5	8.8E-8	AT1G29340.1	SM00185	arm_5	140	Os12t0277400-01	SM00504	Ubox_2	3.8E-27
TraesCS1D02G106200.1	SM00185	arm_5	6.1E-6	TuG1812G0700001926.01.T01	SM00185	arm_5	5.8	AET1Gv20481000.2	SM00185	arm_5	16	TRIDC1BG018240.9	SM00185	arm_5	0.13	AT1G29340.1	SM00185	arm_5	0.0019	Os12t0277400-01	SM00185	arm_5	160
TraesCS1D02G106200.1	SM00185	arm_5	1.5E-10	TuG1812G0700001926.01.T01	SM00185	arm_5	2.9	AET1Gv20481000.2	SM00185	arm_5	130	TRIDC1BG018240.9	SM00185	arm_5	2.8E-5	AT1G29340.1	SM00185	arm_5	24	Os12t0277400-01	SM00185	arm_5	100
TraesCS2B02G216300.1	SM00185	arm_5	5.3	TuG1812G0700001926.01.T01	SM00185	arm_5	11	AET1Gv20481000.2	SM00185	arm_5	5.3	TRIDC1BG018240.9	SM00185	arm_5	1.5E-10	AT1G29340.1	SM00185	arm_5	0.032	Os12t0277400-01	SM00185	arm_5	6.9
TraesCS2B02G216300.1	SM00185	arm_5	19	TuG1812G0700001926.01.T01	SM00185	arm_5	130	AET1Gv20481000.2	SM00185	arm_5	120	TRIDC1BG018240.9	SM00185	arm_5	3.8	AT1G29340.1	SM00504	Ubox_2	9.5E-28	Os12t0277400-01	SM00185	arm_5	3
TraesCS2B02G216300.1	SM00185	arm_5	310	TuG1812G0700001926.01.T01	SM00185	arm_5	9.5	AET1Gv20481000.2	SM00185	arm_5	55	TRIDC1BG018240.9	SM00185	arm_5	2.0E-8	AT1G44120.1	SM00185	arm_5	250	Os12t0277400-01	SM00185	arm_5	12
TraesCS2B02G216300.1	SM00185	arm_5	0.23	TuG1812G0700001926.01.T01	SM00185	arm_5	70	AET1Gv20481000.2	SM00185	arm_5	1.7	TRIDC1BG018240.9	SM00185	arm_5	5.1E-8	AT1G44120.1	SM00185	arm_5	51	Os12t0277400-01	SM00185	arm_5	39
TraesCS2B02G216300.1	SM00185	arm_5	0.54	TuG1812G0700001926.01.T01	SM00185	arm_5	140	AET1Gv20481000.2	SM00185	arm_5	16	TRIDC1BG018240.9	SM00185	arm_5	9.2E-9	AT1G44120.1	SM00185	arm_5	2.1	Os12t0277400-01	SM00185	arm_5	32
TraesCS2B02G216300.1	SM00185	arm_5	7.7E-4	TuG1812G0700001926.01.T01	SM00185	arm_5	300	AET1Gv20481000.3	SM00185	arm_5	1.7	TRIDC1BG018240.9	SM00185	arm_5	6.1E-6	AT1G44120.1	SM00185	arm_5	150	Os12t0277400-01	SM00185	arm_5	23
TraesCS1D02G195900.1	SM00185	arm_5	0.0015	TuG1812G0400003098.01.T02	SM00129	kinesin_4	1.6E-25	AET1Gv20481000.3	SM00185	arm_5	16	TRIDC1AG016740.3	SM00185	arm_5	0.13	AT1G44120.1	SM00185	arm_5	41	Os07t0587500-01	SM00185	arm_5	0.86
TraesCS1D02G195900.1	SM00185	arm_5	17	TuG1812G0400003098.01.T02	SM00185	arm_5	8.3	AET1Gv20481000.3	SM00185	arm_5	0.022	TRIDC1AG016740.3	SM00185	arm_5	2.8E-5	AT1G44120.1	SM00185	arm_5	71	Os07t0587500-01	SM00185	arm_5	83
TraesCS1A02G192500.1	SM00185	arm_5	0.0015	TuG1812G0400003098.01.T02	SM00185	arm_5	330	AET1Gv20481000.3	SM00185	arm_5	130	TRIDC1AG016740.3	SM00185	arm_5	1.5E-10	AT1G44120.1	SM00185	arm_5	60	Os07t0587500-01	SM00185	arm_5	2.2E-5
TraesCS1A02G192500.1	SM00185	arm_5	17	TuG1812G0400003098.01.T02	SM00185	arm_5	0.011	AET1Gv20481000.3	SM00185	arm_5	16	TRIDC1AG016740.3	SM00185	arm_5	3.8	AT1G44120.1	SM00185	arm_5	430	Os07t0587500-01	SM00185	arm_5	9.1E-4
TraesCS2A02G097100.2	SM00185	arm_5	13	TuG1812G0400003098.01.T02	SM00185	arm_5	80	AET1Gv20481000.3	SM00185	arm_5	55	TRIDC1AG016740.3	SM00185	arm_5	2.0E-8	AT1G44120.1	SM00185	arm_5	9.7	Os07t0587500-01	SM00185	arm_5	72
TraesCS2A02G097100.2	SM00185	arm_5	2.5E-4	TuG1812G0500001975.01.T01.cds331850	SM00185	arm_5	0.018	AET1Gv20481000.3	SM00185	arm_5	120	TRIDC1AG016740.3	SM00185	arm_5	5.1E-8	AT1G44120.1	SM00185	arm_5	6.8	Os07t0587500-01	SM00185	arm_5	5.5
TraesCS2A02G097100.2	SM00185	arm_5	1.3E-8	TuG1812G0500001975.01.T01.cds331850	SM00185	arm_5	20	AET1Gv20481000.3	SM00185	arm_5	5.3	TRIDC1AG016740.3	SM00185	arm_5	9.2E-9	AT1G44120.1	SM00185	arm_5	9.9	Os06t0238000-00	SM00504	Ubox_2	2.8E-11
TraesCS2A02G097100.2	SM00185	arm_5	2.4E-4	TuG1812G0500001975.01.T01.cds331850	SM00185	arm_5	0.0088	AET1Gv20253500.10	SM00185	arm_5	1.5E-10	TRIDC1AG016740.3	SM00185	arm_5	6.1E-6	AT1G44120.1	SM00185	arm_5	320	Os06t0238000-00	SM00185	arm_5	6.1
TraesCS2A02G097100.2	SM00185	arm_5	9.9E-4	TuG1812G0200002067.01.T04	SM01349	TOG_3	9.1E-12	AET1Gv20253500.10	SM00185	arm_5	2.0E-8	TRIDC1BG018240.11	SM00185	arm_5	2.0E-8	AT1G44120.1	SM00185	arm_5	56	Os06t0238000-00	SM00185	arm_5	42
TraesCS2A02G097100.2	SM00185	arm_5	30	TuG1812G0100002299.01.T01.cds243456	SM00185	arm_5	1.7	AET1Gv20253500.10	SM00185	arm_5	9.2E-9	TRIDC1BG018240.11	SM00185	arm_5	5.1E-8	AT1G44120.1	SM00239	C2_3c	2.9E-12	Os06t0238000-00	SM00185	arm_5	0.18
TraesCS2A02G475600.1.cds1	SM00185	arm_5	0.041	TuG1812G0100002299.01.T01.cds243456	SM00185	arm_5	16	AET1Gv20253500.10	SM00185	arm_5	0.13	TRIDC1BG018240.11	SM00185	arm_5	1.5E-10	AT2G23140.5	SM00504	Ubox_2	2.9E-33	Os08t0110500-01	SM00504	Ubox_2	2.1E-28
TraesCS2A02G475600.1.cds1	SM00185	arm_5	140	TuG1812G0100002299.01.T01.cds243456	SM00185	arm_5	0.022	AET1Gv20253500.10	SM00185	arm_5	6.1E-6	TRIDC1BG018240.11	SM00185	arm_5	6.1E-6	AT2G23140.5	SM00185	arm_5	0.0032	Os08t0110500-01	SM00185	arm_5	0.07
TraesCS2A02G475600.1.cds1	SM00185	arm_5	81	TuG1812G0100002299.01.T01.cds243456	SM00185	arm_5	130	AET1Gv20253500.10	SM00185	arm_5	5.1E-8	TRIDC1BG018240.11	SM00185	arm_5	2.8E-5	AT2G23140.5	SM00185	arm_5	0.0044	Os08t0110500-01	SM00185	arm_5	3.8E-5
TraesCS2A02G475600.1.cds1	SM00504	Ubox_2	5.3E-24	TuG1812G0100002299.01.T01.cds243456	SM00185	arm_5	16	AET1Gv20253500.10	SM00185	arm_5	6.7	TRIDC1BG018240.11	SM00185	arm_5	9.2E-9	AT2G23140.5	SM00185	arm_5	0.21	Os08t0110500-01	SM00185	arm_5	2.1
TraesCS1A02G217900.2	SM00185	arm_5	2.0E-4	TuG1812G0100002299.01.T01.cds243456	SM00185	arm_5	120	AET1Gv20253500.10	SM00185	arm_5	2.8E-5	TRIDC1BG018240.11	SM00185	arm_5	0.13	AT2G23140.5	SM00185	arm_5	9.4E-4	Os08t0110500-01	SM00185	arm_5	0.15
TraesCS1A02G217900.2	SM00185	arm_5	0.072	TuG1812G0100002299.01.T01.cds243456	SM00185	arm_5	5.3	AET1Gv20714500.3	SM00185	arm_5	230	TRIDC1BG018240.11	SM00185	arm_5	3.8	AT2G23140.5	SM00185	arm_5	1.2	Os08t0110500-01	SM00185	arm_5	0.72
TraesCS1A02G217900.2	SM00185	arm_5	0.0035	TuG1812G0100002299.01.T01.cds243456	SM00185	arm_5	55	AET1Gv20714500.3	SM00185	arm_5	0.01	TRIDC1AG044530.2	SM00185	arm_5	300	AT2G23140.3	SM00504	Ubox_2	2.9E-33	Os08t0110500-01	SM00185	arm_5	390
TraesCS1A02G217900.2	SM00185	arm_5	5.5	TuG1812G0100002200.01.T01.cds454094	SM00185	arm_5	1.7	AET1Gv20714500.3	SM00504	Ubox_2	3.7E-31	TRIDC1AG044530.2	SM00185	arm_5	9.0E-4	AT2G23140.3	SM00185	arm_5	0.0032	Os03t0721200-01	SM01349	TOG_3	0.0073
TraesCS1A02G217900.2	SM00185	arm_5	6.8	TuG1812G0100002200.01.T01.cds454094	SM00185	arm_5	16	AET1Gv20253500.2	SM00185	arm_5	1.5E-10	TRIDC1AG044530.2	SM00504	Ubox_2	5.8E-31	AT2G23140.3	SM00185	arm_5	0.0044	Os03t0721200-01	SM01349	TOG_3	0.0091
TraesCS1A02G217900.2	SM00185	arm_5	3.4E-6	TuG1812G0100002200.01.T01.cds454094	SM00185	arm_5	0.022	AET1Gv20253500.2	SM00185	arm_5	0.13	TRIDC1AG016740.10	SM00185	arm_5	3.8	AT2G23140.3	SM00185	arm_5	0.21	Os03t0721200-01	SM01349	TOG_3	0.0013
TraesCS1A02G217900.2	SM00185	arm_5	0.18	TuG1812G0100002200.01.T01.cds454094	SM00185	arm_5	130	AET1Gv20253500.2	SM00185	arm_5	2.8E-5	TRIDC1AG016740.10	SM00185	arm_5	9.2E-9	AT2G23140.3	SM00185	arm_5	9.4E-4	Os12t0433500-01	SM00220	serkin_6	8.6E-100
TraesCS1A02G217900.2	SM00185	arm_5	1.7E-4	TuG1812G0100002200.01.T01.cds454094	SM00185	arm_5	16	AET1Gv20253500.2	SM00185	arm_5	9.2E-9	TRIDC1AG016740.10	SM00185	arm_5	5.1E-8	AT2G23140.3	SM00185	arm_5	1.2	Os12t0433500-01	SM00185	arm_5	120
TraesCS2B02G221600.3	SM01349	TOG_3	9.1E-12	TuG1812G0100002200.01.T01.cds454094	SM00185	arm_5	120	AET1Gv20253500.2	SM00185	arm_5	6.7	TRIDC1AG016740.10	SM00185	arm_5	0.13	AT1G20780.3	SM00185	arm_5	100	Os12t0433500-01	SM00185	arm_5	68
TraesCS2D02G096200.1	SM00185	arm_5	4.5E-4	TuG1812G0100002200.01.T01.cds454094	SM00185	arm_5	5.3	AET1Gv20253500.2	SM00185	arm_5	5.1E-8	TRIDC1AG016740.10	SM00185	arm_5	6.1E-6	AT1G20780.3	SM00185	arm_5	68	Os12t0433500-01	SM00185	arm_5	0.65
TraesCS2D02G096200.1	SM00185	arm_5	8.0E-7	TuG1812G0100002200.01.T01.cds454094	SM00185	arm_5	55	AET1Gv20253500.2	SM00185	arm_5	6.1E-6	TRIDC1AG016740.10	SM00185	arm_5	2.0E-8	AT1G20780.3	SM00185	arm_5	120	Os12t0433500-01	SM00185	arm_5	120
TraesCS2D02G096200.1	SM00185	arm_5	2.7E-4	TuG1812G0400001609.01.T02	SM00185	arm_5	200	AET1Gv20253500.2	SM00185	arm_5	2.0E-8	TRIDC1AG016740.10	SM00185	arm_5	1.5E-10	AT1G20780.3	SM00185	arm_5	200	Os07t0575100-00	SM01349	TOG_3	6.8E-12
TraesCS2D02G096200.1	SM00185	arm_5	6.9	TuG1812G0400001609.01.T02	SM00185	arm_5	18	AET0Gv20148500.16	SM00185	arm_5	1.4E-6	TRIDC1AG016740.10	SM00185	arm_5	2.8E-5	AT1G20780.3	SM00185	arm_5	300	Os06t0726900-00	SM00185	arm_5	4.8
TraesCS2D02G096200.1	SM00185	arm_5	0.042	TuG1812G0400001609.01.T02	SM00185	arm_5	2.2	AET0Gv20148500.16	SM00185	arm_5	0.015	TRIDC1AG029170.3	SM00185	arm_5	0.0015	AT1G20780.3	SM00185	arm_5	17	Os06t0726900-00	SM00185	arm_5	11
TraesCS2D02G096200.1	SM00185	arm_5	18	TuG1812G0400001609.01.T02	SM00185	arm_5	4.8	AET0Gv20148500.16	SM00185	arm_5	0.0059	TRIDC1AG029170.3	SM00185	arm_5	17	AT1G20780.3	SM00185	arm_5	0.3	Os06t0726900-00	SM00185	arm_5	0.016
TraesCS2D02G096200.1	SM00185	arm_5	4.2E-5	TuG1812G0400001609.01.T02	SM00185	arm_5	100	AET0Gv20148500.16	SM00185	arm_5	83	TRIDC2AG010980.5	SM00185	arm_5	86	AT1G20780.3	SM00185	arm_5	58	Os06t0726900-00	SM00185	arm_5	1.7
TraesCS2D02G096200.1	SM00185	arm_5	2.7E-4	TuG1812G0400001609.01.T02	SM00185	arm_5	240	AET0Gv20148500.16	SM00185	arm_5	31	TRIDC2AG010980.5	SM00185	arm_5	0.39	AT1G20780.3	SM00504	Ubox_2	1.0E-26	Os06t0726900-00	SM00504	Ubox_2	2.8E-7
TraesCS1B02G231300.2	SM00185	arm_5	5.5	TuG1812G0400001609.01.T02	SM00185	arm_5	280	AET0Gv20148500.16	SM00504	Ubox_2	8.1E-37	TRIDC2AG010980.5	SM00185	arm_5	4.5	AT1G20780.1	SM00185	arm_5	100	Os07t0584900-01	SM00185	arm_5	0.94
TraesCS1B02G231300.2	SM00185	arm_5	2.0E-4	TuG1812G0100002899.01.T02	SM00225	BTB_4	1.8E-25	AET2Gv20186800.16	SM00185	arm_5	62	TRIDC2AG010980.5	SM00185	arm_5	58	AT1G20780.1	SM00185	arm_5	68	Os07t0584900-01	SM00185	arm_5	0.0034
TraesCS1B02G231300.2	SM00185	arm_5	0.39	TuG1812G0100002899.01.T02	SM00185	arm_5	6.6E-6	AET2Gv20186800.16	SM00185	arm_5	4.5	TRIDC2AG010980.5	SM00220	serkin_6	1.9E-79	AT1G20780.1	SM00185	arm_5	120	Os07t0584900-01	SM00185	arm_5	7.7
TraesCS1B02G231300.2	SM00185	arm_5	6.8	TuG1812G0100002899.01.T02	SM00185	arm_5	0.19	AET2Gv20186800.16	SM00185	arm_5	0.39	TRIDC1BG034630.1	SM00185	arm_5	16	AT1G20780.1	SM00185	arm_5	200	Os07t0584900-01	SM00185	arm_5	0.012
TraesCS1B02G231300.2	SM00185	arm_5	0.0013	TuG1812G0100002899.01.T02	SM00185	arm_5	2.1	AET2Gv20186800.16	SM00185	arm_5	58	TRIDC1BG034630.1	SM00185	arm_5	0.038	AT1G20780.1	SM00185	arm_5	300	Os07t0584900-01	SM00185	arm_5	19
TraesCS1B02G231300.2	SM00185	arm_5	3.4E-6	TuG1812G0100002899.01.T02	SM00185	arm_5	260	AET2Gv20186800.14	SM00185	arm_5	62	TRIDC2AG011230.9	SM00185	arm_5	2.5E-4	AT1G20780.1	SM00185	arm_5	17	Os06t0683950-01	SM00185	arm_5	470
TraesCS1B02G231300.2	SM00185	arm_5	0.072	TuG1812G0100002899.01.T02	SM00185	arm_5	39	AET2Gv20186800.14	SM00185	arm_5	58	TRIDC2AG011230.9	SM00185	arm_5	4.2E-5	AT1G20780.1	SM00185	arm_5	0.3	Os06t0683950-01	SM00185	arm_5	12
TraesCS1B02G231300.2	SM00256	fbox_2	2.2E-4	TuG1812G0100002899.01.T02	SM00185	arm_5	2.4E-6	AET2Gv20186800.14	SM00185	arm_5	0.39	TRIDC2AG011230.9	SM00185	arm_5	8.0E-7	AT1G20780.1	SM00185	arm_5	58	Os06t0683950-01	SM00185	arm_5	7.6
TraesCS1A02G249400.4	SM00185	arm_5	6.6E-6	TuG1812G0100002899.01.T02	SM00185	arm_5	8.8E-8	AET2Gv20186800.14	SM00185	arm_5	4.5	TRIDC2AG011230.9	SM00185	arm_5	0.042	AT1G20780.1	SM00504	Ubox_2	1.0E-26	Os06t0683950-01	SM00185	arm_5	0.32
TraesCS1A02G249400.4	SM00185	arm_5	2.1	TuG1812G0100002899.01.T02	SM00185	arm_5	0.044	AET2Gv20186800.14	SM00220	serkin_6	1.6E-21	TRIDC2AG011230.9	SM00185	arm_5	30	AT1G20780.2	SM00185	arm_5	100	Os06t0683950-01	SM00185	arm_5	120
TraesCS1A02G249400.4	SM00185	arm_5	260	TuG1812G0100002899.01.T02	SM00185	arm_5	43	AET2Gv20186800.8	SM00185	arm_5	62	TRIDC2AG011230.9	SM00185	arm_5	13	AT1G20780.2	SM00185	arm_5	68	Os10t0522601-01	SM00185	arm_5	440
TraesCS1A02G249400.4	SM00185	arm_5	8.8E-8	TuG1812G0700001462.01.T01	SM00185	arm_5	5.5	AET2Gv20186800.8	SM00185	arm_5	4.5	TRIDC2AG011230.9	SM00185	arm_5	6.6E-4	AT1G20780.2	SM00185	arm_5	120	Os10t0522601-01	SM00185	arm_5	2.4
TraesCS1A02G249400.4	SM00185	arm_5	0.19	TuG1812G0700001462.01.T01	SM00185	arm_5	210	AET2Gv20186800.8	SM00185	arm_5	58	TRIDC2AG011230.7	SM00185	arm_5	4.2E-5	AT1G20780.2	SM00185	arm_5	200	Os10t0522601-01	SM00185	arm_5	12
TraesCS1A02G249400.4	SM00185	arm_5	39	TuG1812G0700001462.01.T01	SM00185	arm_5	0.023	AET2Gv20186800.8	SM00185	arm_5	0.39	TRIDC2AG011230.7	SM00185	arm_5	200	AT1G20780.2	SM00185	arm_5	300	Os10t0522601-01	SM00185	arm_5	0.27
TraesCS1A02G249400.4	SM00185	arm_5	43	TuG1812G0700001462.01.T01	SM00185	arm_5	0.0051	AET2Gv20186800.11	SM00185	arm_5	62	TRIDC2AG011230.7	SM00185	arm_5	0.028	AT1G20780.2	SM00185	arm_5	17	Os10t0522601-01	SM00185	arm_5	3.1
TraesCS1A02G249400.4	SM00185	arm_5	0.044	TuG1812G0700001462.01.T01	SM00185	arm_5	29	AET2Gv20186800.11	SM00185	arm_5	4.5	TRIDC2AG011230.7	SM00185	arm_5	6.6E-4	AT1G20780.2	SM00185	arm_5	0.3	Os10t0522601-01	SM00185	arm_5	0.16
TraesCS1A02G249400.4	SM00185	arm_5	2.4E-6	TuG1812G0700001462.01.T01	SM00185	arm_5	2.2E-5	AET2Gv20186800.11	SM00185	arm_5	58	TRIDC2AG011230.7	SM00185	arm_5	13	AT1G20780.2	SM00185	arm_5	58	Os10t0522601-01	SM00185	arm_5	290
TraesCS2D02G197200.1	SM00185	arm_5	310	TuG1812G0700001462.01.T01	SM00332	PP2C_4	2.9E-88	AET2Gv20186800.11	SM00185	arm_5	0.39	TRIDC2AG011230.7	SM00185	arm_5	30	AT1G20780.2	SM00504	Ubox_2	1.0E-26	Os10t0522601-01	SM00185	arm_5	55
TraesCS2D02G197200.1	SM00185	arm_5	5.3	TuG1812G0700002918.01.T01.cds262659	SM00185	arm_5	140	AET0Gv20148500.17	SM00504	Ubox_2	8.1E-37	TRIDC2AG011230.7	SM00185	arm_5	0.042	AT1G67530.1	SM00185	arm_5	200	Os11t0546200-01	SM00185	arm_5	0.017
TraesCS2D02G197200.1	SM00185	arm_5	19	TuG1812G0700002918.01.T01.cds262659	SM00185	arm_5	11	AET0Gv20148500.17	SM00185	arm_5	1.4E-6	TRIDC2AG011230.8	SM00185	arm_5	13	AT1G67530.1	SM00185	arm_5	13	Os11t0546200-01	SM00185	arm_5	34
TraesCS2D02G197200.1	SM00185	arm_5	0.15	TuG1812G0700002918.01.T01.cds262659	SM00185	arm_5	3.9	AET0Gv20148500.17	SM00185	arm_5	0.0059	TRIDC2AG011230.8	SM00185	arm_5	4.2E-5	AT1G67530.1	SM00185	arm_5	62	Os01t0823900-01	SM00185	arm_5	24
TraesCS2D02G197200.1	SM00185	arm_5	0.54	TuG1812G0700002918.01.T01.cds262659	SM00185	arm_5	220	AET0Gv20148500.17	SM00185	arm_5	0.015	TRIDC2AG011230.8	SM00185	arm_5	0.0032	AT1G67530.1	SM00185	arm_5	280	Os01t0823900-01	SM00185	arm_5	6.0E-5
TraesCS2D02G197200.1	SM00185	arm_5	7.7E-4	TuG1812G0700002918.01.T01.cds262659	SM00185	arm_5	10	AET0Gv20148500.17	SM00185	arm_5	31	TRIDC2AG011230.8	SM00185	arm_5	6.6E-4	AT1G67530.1	SM00185	arm_5	0.54	Os01t0823900-01	SM00504	Ubox_2	1.6E-30
TraesCS3A02G202100.1	SM00185	arm_5	470	TuG1812G0300002051.01.T02	SM00185	arm_5	2.8E-6	AET0Gv20148500.17	SM00185	arm_5	83	TRIDC2AG011230.8	SM00185	arm_5	30	AT1G67530.1	SM00504	Ubox_2	2.0E-34	Os05t0573800-00	SM00185	arm_5	140
TraesCS3A02G202100.1	SM00185	arm_5	0.46	TuG1812G0300002051.01.T02	SM00185	arm_5	0.014	AET2Gv20186800.9	SM00220	serkin_6	2.7E-4	TRIDC2AG011230.8	SM00185	arm_5	0.028	AT1G67530.4	SM00185	arm_5	200	Os05t0573800-00	SM00185	arm_5	5.6
TraesCS3A02G202100.1	SM00185	arm_5	34	TuG1812G0300002051.01.T02	SM00185	arm_5	1.8E-9	AET2Gv20186800.9	SM00185	arm_5	4.5	TRIDC1BG034630.4	SM00185	arm_5	16	AT1G67530.4	SM00185	arm_5	13	Os05t0573800-00	SM00185	arm_5	250
TraesCS3A02G202100.1	SM00185	arm_5	0.63	TuG1812G0300002051.01.T02	SM00185	arm_5	1.6E-5	AET2Gv20186800.9	SM00185	arm_5	58	TRIDC1BG034630.4	SM00185	arm_5	0.038	AT1G67530.4	SM00185	arm_5	62	Os05t0573800-00	SM00185	arm_5	19
TraesCS3A02G202100.1	SM00185	arm_5	82	TuG1812G0300002051.01.T02	SM00185	arm_5	3.9E-11	AET2Gv20186800.9	SM00185	arm_5	0.39	TRIDC1AG032880.6	SM00185	arm_5	6.8	AT1G67530.4	SM00185	arm_5	280	Os06t0275700-01	SM00504	Ubox_2	6.3E-20
TraesCS1B02G231300.1	SM00185	arm_5	0.39	TuG1812G0300002051.01.T02	SM00185	arm_5	0.62	AET2Gv20186800.9	SM00185	arm_5	62	TRIDC1AG032880.6	SM00185	arm_5	14	AT1G67530.4	SM00185	arm_5	0.54	Os06t0275700-01	SM00185	arm_5	1.7
TraesCS1B02G231300.1	SM00185	arm_5	2.0E-4	TuG1812G0400003098.01.T03	SM00185	arm_5	330	AET1Gv20481000.4	SM00185	arm_5	1.7	TRIDC2AG010980.7	SM00185	arm_5	4.5	AT1G67530.4	SM00504	Ubox_2	2.0E-34	Os06t0275700-01	SM00185	arm_5	25
TraesCS1B02G231300.1	SM00185	arm_5	0.0013	TuG1812G0400003098.01.T03	SM00185	arm_5	8.3	AET1Gv20481000.4	SM00185	arm_5	0.022	TRIDC2AG010980.7	SM00185	arm_5	0.39	AT1G67530.2	SM00185	arm_5	200	Os06t0275700-01	SM00185	arm_5	57
TraesCS1B02G231300.1	SM00185	arm_5	0.072	TuG1812G0400003098.01.T03	SM00185	arm_5	0.011	AET1Gv20481000.4	SM00185	arm_5	130	TRIDC2AG010980.7	SM00185	arm_5	58	AT1G67530.2	SM00185	arm_5	13	Os06t0275700-01	SM00185	arm_5	31
TraesCS1B02G231300.1	SM00185	arm_5	6.8	TuG1812G0400003098.01.T03	SM00185	arm_5	80	AET1Gv20481000.4	SM00185	arm_5	5.3	TRIDC1BG032860.1	SM00185	arm_5	36	AT1G67530.2	SM00185	arm_5	62	Os06t0275700-01	SM00185	arm_5	60
TraesCS1B02G231300.1	SM00185	arm_5	3.4E-6	TuG1812G0300000124.01.T01	SM00185	arm_5	190	AET1Gv20481000.4	SM00185	arm_5	55	TRIDC1BG032860.1	SM00185	arm_5	55	AT1G67530.2	SM00185	arm_5	280	Os06t0275700-01	SM00185	arm_5	8.8
TraesCS1B02G231300.1	SM00185	arm_5	0.0035	TuG1812G0300000124.01.T01	SM00185	arm_5	140	AET1Gv20481000.4	SM00185	arm_5	16	TRIDC1BG032860.1	SM00185	arm_5	94	AT1G67530.2	SM00185	arm_5	0.54	Os02t0488600-01	SM00504	Ubox_2	4.6E-30
TraesCS1B02G231300.1	SM00185	arm_5	5.5	TuG1812G0300000124.01.T01	SM00185	arm_5	0.0013	AET1Gv20481000.4	SM00185	arm_5	16	TRIDC1BG032860.1	SM00185	arm_5	130	AT1G67530.2	SM00504	Ubox_2	2.0E-34	Os06t0137100-01	SM00185	arm_5	0.017
TraesCS1B02G231300.1	SM00256	fbox_2	2.2E-4	TuG1812G0300000124.01.T01	SM00185	arm_5	260	AET1Gv20481000.4	SM00185	arm_5	120	TRIDC1BG032860.1	SM00185	arm_5	1.7	AT1G61350.1	SM00185	arm_5	0.029	Os06t0137100-01	SM00185	arm_5	44
TraesCS1A02G249400.5	SM00185	arm_5	6.6E-6	TuG1812G0300000124.01.T01	SM00185	arm_5	0.0052	AET2Gv20186800.23	SM00185	arm_5	4.5	TRIDC1BG032860.1	SM00185	arm_5	0.022	AT1G61350.1	SM00185	arm_5	260	Os06t0137100-01	SM00185	arm_5	5.6
TraesCS1A02G249400.5	SM00185	arm_5	2.1	TuG1812G0100002574.01.T01	SM00256	fbox_2	1.1E-4	AET2Gv20186800.23	SM00185	arm_5	0.39	TRIDC1BG032860.1	SM00185	arm_5	5.6	AT1G61350.1	SM00185	arm_5	310	Os06t0137100-01	SM00185	arm_5	14
TraesCS1A02G249400.5	SM00185	arm_5	260	TuG1812G0100002574.01.T01	SM00185	arm_5	0.18	AET1Gv20547200.3	SM00367	LRR_CC_2	5	TRIDC1BG032860.1	SM00185	arm_5	120	AT1G61350.1	SM00185	arm_5	0.77
TraesCS1A02G249400.5	SM00185	arm_5	8.8E-8	TuG1812G0100002574.01.T01	SM00185	arm_5	6.8	AET1Gv20547200.3	SM00367	LRR_CC_2	210	TRIDC2AG010980.3	SM00185	arm_5	0.39	AT1G60190.1	SM00185	arm_5	330
TraesCS1A02G249400.5	SM00185	arm_5	0.19	TuG1812G0100002574.01.T01	SM00185	arm_5	5.5	AET1Gv20547200.3	SM00367	LRR_CC_2	22	TRIDC2AG010980.3	SM00185	arm_5	58	AT1G60190.1	SM00185	arm_5	0.82
TraesCS1A02G249400.5	SM00185	arm_5	39	TuG1812G0100002574.01.T01	SM00185	arm_5	0.072	AET1Gv20547200.3	SM00185	arm_5	2.0E-4	TRIDC2AG010980.3	SM00185	arm_5	86	AT1G60190.1	SM00185	arm_5	41
TraesCS1A02G249400.5	SM00185	arm_5	43	TuG1812G0100002574.01.T01	SM00185	arm_5	2.0E-4	AET1Gv20547200.3	SM00185	arm_5	3.4E-6	TRIDC2AG010980.3	SM00185	arm_5	4.5	AT1G60190.1	SM00504	Ubox_2	5.0E-32
TraesCS1A02G249400.5	SM00185	arm_5	0.044	TuG1812G0100002574.01.T01	SM00185	arm_5	0.0013	AET1Gv20547200.3	SM00185	arm_5	0.0013	TRIDC2AG023690.6	SM01349	TOG_3	9.1E-12	AT1G10560.1	SM00185	arm_5	12
TraesCS1A02G249400.5	SM00185	arm_5	2.4E-6	TuG1812G0100002574.01.T01	SM00185	arm_5	3.4E-6	AET1Gv20547200.3	SM00185	arm_5	6.8	TRIDC1BG050410.2	SM00185	arm_5	0.0018	AT1G10560.1	SM00185	arm_5	0.034
TraesCS3A02G202100.2	SM00185	arm_5	470	TuG1812G0100002574.01.T01	SM00185	arm_5	0.0035	AET1Gv20547200.3	SM00185	arm_5	0.072	TRIDC1BG050410.2	SM00185	arm_5	170	AT1G10560.1	SM00185	arm_5	95
TraesCS3A02G202100.2	SM00185	arm_5	0.46	TuG1812G0200000945.01.T01	SM00220	serkin_6	9.8E-101	AET1Gv20547200.3	SM00185	arm_5	0.0035	TRIDC1BG050410.2	SM00504	Ubox_2	3.7E-31	AT1G10560.1	SM00185	arm_5	29
TraesCS3A02G202100.2	SM00185	arm_5	34	TuG1812G0200000945.01.T01	SM00185	arm_5	4.5	AET1Gv20547200.3	SM00185	arm_5	5.5	TRIDC1AG016740.8	SM00185	arm_5	0.13	AT1G10560.1	SM00504	Ubox_2	9.9E-28
TraesCS3A02G202100.2	SM00185	arm_5	0.63	TuG1812G0200000945.01.T01	SM00185	arm_5	0.39	AET1Gv20547200.3	SM00185	arm_5	0.18	TRIDC1AG016740.8	SM00185	arm_5	3.8	AT1G68940.2	SM00185	arm_5	130
TraesCS3A02G202100.2	SM00185	arm_5	82	TuG1812G0200000945.01.T01	SM00185	arm_5	86	AET1Gv20607100.8	SM00185	arm_5	0.044	TRIDC1AG016740.8	SM00185	arm_5	9.2E-9	AT1G68940.2	SM00185	arm_5	68
TraesCS3A02G345800.1.cds1	SM00185	arm_5	1.7E-4	TuG1812G0200000945.01.T01	SM00185	arm_5	58	AET1Gv20607100.8	SM00185	arm_5	8.8E-8	TRIDC1AG016740.8	SM00185	arm_5	6.1E-6	AT1G68940.2	SM00185	arm_5	0.17
TraesCS3A02G345800.1.cds1	SM00185	arm_5	140	TuG1812G0200002252.01.T01	SM00185	arm_5	0.95	AET1Gv20607100.8	SM00185	arm_5	43	TRIDC1AG016740.8	SM00185	arm_5	2.0E-8	AT1G68940.2	SM00185	arm_5	190
TraesCS3A02G345800.1.cds1	SM00504	Ubox_2	2.0E-30	TuG1812G0200002252.01.T01	SM00185	arm_5	3.8	AET1Gv20607100.8	SM00185	arm_5	6.6E-6	TRIDC1AG016740.8	SM00185	arm_5	1.5E-10	AT1G68940.2	SM00185	arm_5	11
TraesCS1A02G249400.1	SM00185	arm_5	6.6E-6	TuG1812G0200002252.01.T01	SM00185	arm_5	130	AET1Gv20607100.8	SM00185	arm_5	6.8E-6	TRIDC1AG016740.8	SM00185	arm_5	5.1E-8	AT1G68940.2	SM00185	arm_5	26
TraesCS1A02G249400.1	SM00185	arm_5	2.1	TuG1812G0200002252.01.T01	SM00185	arm_5	20	AET1Gv20607100.8	SM00185	arm_5	260	TRIDC1AG016740.8	SM00185	arm_5	2.8E-5	AT1G68940.2	SM00504	Ubox_2	2.2E-27
TraesCS1A02G249400.1	SM00185	arm_5	260	TuG1812G0200002252.01.T01	SM00185	arm_5	180	AET1Gv20607100.8	SM00185	arm_5	0.19	TRIDC1BG018240.7	SM00185	arm_5	1.5E-10	AT2G25130.1	SM00185	arm_5	48
TraesCS1A02G249400.1	SM00185	arm_5	8.8E-8	TuG1812S0000440900.01.T01	SM00185	arm_5	0.46	AET1Gv20607100.8	SM00185	arm_5	3.6	TRIDC1BG018240.7	SM00185	arm_5	2.0E-8	AT2G25130.1	SM00185	arm_5	49
TraesCS1A02G249400.1	SM00185	arm_5	0.19	TuG1812S0000440900.01.T01	SM00185	arm_5	6.2	AET1Gv20607100.8	SM00185	arm_5	37	TRIDC1BG018240.7	SM00185	arm_5	0.13	AT2G25130.1	SM00185	arm_5	1.6
TraesCS1A02G249400.1	SM00185	arm_5	39	TuG1812G0300004266.01.T02	SM00185	arm_5	0.0024	AET2Gv20193300.5	SM00185	arm_5	18	TRIDC1BG018240.7	SM00185	arm_5	6.1E-6	AT2G25130.1	SM00185	arm_5	350
TraesCS1A02G249400.1	SM00185	arm_5	43	TuG1812G0300004266.01.T02	SM00185	arm_5	0.15	AET2Gv20193300.5	SM00185	arm_5	2.7E-4	TRIDC1BG018240.7	SM00185	arm_5	3.8	AT2G25130.1	SM00185	arm_5	21
TraesCS1A02G249400.1	SM00185	arm_5	0.044	TuG1812G0300004266.01.T02	SM00185	arm_5	2.4E-6	AET2Gv20193300.5	SM00185	arm_5	8.0E-7	TRIDC1BG018240.7	SM00185	arm_5	2.8E-5	AT1G09270.2	SM00185	arm_5	0.008
TraesCS1A02G249400.1	SM00185	arm_5	2.4E-6	TuG1812G0300004266.01.T02	SM00185	arm_5	0.61	AET2Gv20193300.5	SM00185	arm_5	0.042	TRIDC1BG018240.7	SM00185	arm_5	9.2E-9	AT1G09270.2	SM00185	arm_5	1.1E-6
TraesCS1A02G249400.1	SM00225	BTB_4	9.7E-26	TuG1812G0300004266.01.T02	SM00185	arm_5	0.0064	AET2Gv20193300.5	SM00185	arm_5	14	TRIDC1BG018240.7	SM00185	arm_5	5.1E-8	AT1G09270.2	SM00185	arm_5	2.5E-10
TraesCS2A02G190800.1	SM00185	arm_5	0.15	TuG1812G0600003218.01.T01	SM00504	Ubox_2	1.6E-33	AET3Gv20394500.4	SM00185	arm_5	8.8E-6	TRIDC1AG044530.3	SM00504	Ubox_2	5.8E-31	AT1G09270.2	SM00185	arm_5	3.0E-7
TraesCS2A02G190800.1	SM00185	arm_5	19	TuG1812G0600003218.01.T01	SM00185	arm_5	110	AET3Gv20394500.4	SM00185	arm_5	2.8E-6	TRIDC1AG044530.3	SM00185	arm_5	300	AT1G09270.2	SM00185	arm_5	0.092
TraesCS2A02G190800.1	SM00185	arm_5	310	TuG1812G0600003218.01.T01	SM00185	arm_5	5	AET3Gv20394500.4	SM00185	arm_5	1.6E-5	TRIDC1AG044530.3	SM00185	arm_5	9.0E-4	AT1G09270.2	SM00185	arm_5	8.9E-8
TraesCS2A02G190800.1	SM00185	arm_5	7.7E-4	TuG1812G0600003218.01.T01	SM00185	arm_5	33	AET3Gv20394500.4	SM00185	arm_5	3.9E-11	TRIDC2BG013790.11	SM00185	arm_5	16	AT1G09270.2	SM00185	arm_5	2.6E-6
TraesCS2A02G190800.1	SM00185	arm_5	0.54	TuG1812G0600003218.01.T01	SM00185	arm_5	3.9	AET3Gv20394500.4	SM00185	arm_5	0.014	TRIDC2BG013790.11	SM00185	arm_5	1.6E-4	AT1G09270.2	SM00185	arm_5	2.1E-9
TraesCS2A02G190800.1	SM00185	arm_5	14	TuG1812G0600003218.01.T01	SM00185	arm_5	110	AET3Gv20394500.4	SM00185	arm_5	5.6E-8	TRIDC2BG013790.11	SM00185	arm_5	7.3E-5	AT1G09270.1	SM00185	arm_5	0.008
TraesCS3D02G527900.2	SM00504	Ubox_2	1.1E-28	TuG1812G0600003218.01.T01	SM00185	arm_5	8.7E-6	AET3Gv20394500.4	SM00185	arm_5	1.8E-9	TRIDC2BG013790.11	SM00185	arm_5	3.1E-4	AT1G09270.1	SM00185	arm_5	1.1E-6
TraesCS3D02G527900.2	SM00185	arm_5	2.3	TuG1812G0700000822.01.T01	SM00185	arm_5	76	AET3Gv20394500.4	SM00185	arm_5	0.62	TRIDC2BG013790.11	SM00185	arm_5	21	AT1G09270.1	SM00185	arm_5	2.5E-10
TraesCS3D02G527900.2	SM00185	arm_5	0.2	TuG1812G0700000822.01.T01	SM00185	arm_5	0.017	AET2Gv20626000.1	SM00504	Ubox_2	2.7E-26	TRIDC2BG013790.11	SM00185	arm_5	8.0E-7	AT1G09270.1	SM00185	arm_5	3.0E-7
TraesCS3D02G527900.2	SM00185	arm_5	2.1	TuG1812G0700000822.01.T01	SM00185	arm_5	33	AET3Gv20470000.7	SM00185	arm_5	5	TRIDC2BG013790.11	SM00185	arm_5	0.042	AT1G09270.1	SM00185	arm_5	0.092
TraesCS3D02G527900.2	SM00185	arm_5	0.23	TuG1812G0700000822.01.T01	SM00185	arm_5	6.1	AET3Gv20470000.7	SM00185	arm_5	340	TRIDC3AG002100.5	SM00185	arm_5	4.1	AT1G09270.1	SM00185	arm_5	8.9E-8
TraesCS3D02G527900.2	SM00185	arm_5	3.5E-6	TuG1812G0700000822.01.T01	SM00129	kinesin_4	3.1E-12	AET3Gv20470000.7	SM00185	arm_5	5.7	TRIDC3AG002100.5	SM00185	arm_5	190	AT1G09270.1	SM00185	arm_5	2.6E-6
TraesCS4B02G371400.1	SM00367	LRR_CC_2	0.76	TuG1812G0500005450.01.T01.cds242953	SM00185	arm_5	0.083	AET3Gv20470000.7	SM00185	arm_5	470	TRIDC3AG002100.5	SM00185	arm_5	0.008	AT1G09270.1	SM00185	arm_5	2.1E-9
TraesCS4B02G371400.1	SM00367	LRR_CC_2	81	TuG1812G0500005450.01.T01.cds242953	SM00185	arm_5	20	AET3Gv20470000.7	SM00185	arm_5	34	TRIDC3AG016700.1	SM00185	arm_5	14	AT1G02690.1	SM00185	arm_5	1.4E-8
TraesCS4B02G371400.1	SM00256	fbox_2	1.3E-4	TuG1812G0500005450.01.T01.cds242953	SM00185	arm_5	59	AET3Gv20470000.7	SM00185	arm_5	0.39	TRIDC3AG016700.1	SM00185	arm_5	21	AT1G02690.1	SM00185	arm_5	3.3E-5
TraesCS4B02G371400.1	SM00185	arm_5	1.5E-5	TuG1812G0500005450.01.T01.cds242953	SM00185	arm_5	91	AET3Gv20470000.16	SM00185	arm_5	0.39	TRIDC3AG016700.1	SM00185	arm_5	2	AT1G02690.1	SM00185	arm_5	2.5E-9
TraesCS4B02G371400.1	SM00185	arm_5	0.02	TuG1812G0500005450.01.T01.cds242953	SM00185	arm_5	0.48	AET3Gv20470000.16	SM00185	arm_5	470	TRIDC3AG016700.1	SM00185	arm_5	270	AT1G02690.1	SM00185	arm_5	1.6E-6
TraesCS4B02G371400.1	SM00185	arm_5	0.022	TuG1812G0500005450.01.T01.cds242953	SM00185	arm_5	0.039	AET3Gv20470000.16	SM00185	arm_5	340	TRIDC3AG016700.1	SM00185	arm_5	0.69	AT1G02690.1	SM00185	arm_5	1.1E-10
TraesCS4B02G371400.1	SM00185	arm_5	0.8	TuG1812G0500005450.01.T01.cds242953	SM00185	arm_5	20	AET3Gv20470000.16	SM00185	arm_5	5	TRIDC3AG016700.1	SM00185	arm_5	140	AT1G02690.1	SM00185	arm_5	22
TraesCS4B02G371400.1	SM00185	arm_5	0.13	TuG1812G0500005450.01.T01.cds242953	SM00185	arm_5	65	AET2Gv20393100.1	SM00185	arm_5	0.15	TRIDC3AG055610.4	SM00185	arm_5	1.0E-6	AT1G02690.1	SM00185	arm_5	0.007
TraesCS4B02G371400.1	SM00185	arm_5	86	TuG1812G0200003376.01.T01	SM00504	Ubox_2	1.8E-26	AET2Gv20393100.1	SM00185	arm_5	0.54	TRIDC3AG055610.4	SM00185	arm_5	0.0024	AT1G02690.1	SM00185	arm_5	2.7E-8
TraesCS4B02G371400.1	SM00185	arm_5	0.015	TuG1812G0200002067.01.T03	SM01349	TOG_3	9.1E-12	AET2Gv20393100.1	SM00185	arm_5	250	TRIDC3AG055610.4	SM00185	arm_5	0.15	AT2G23140.4	SM00504	Ubox_2	2.9E-33
TraesCS4B02G371400.1	SM00185	arm_5	3.6E-5	TuG1812G0200002067.01.T01	SM01349	TOG_3	9.1E-12	AET2Gv20393100.1	SM00185	arm_5	16	TRIDC3AG055610.4	SM00185	arm_5	0.61	AT2G23140.4	SM00185	arm_5	9.4E-4
TraesCS3B02G202800.3	SM00185	arm_5	5.6E-8	TuG1812G0200002067.01.T02	SM01349	TOG_3	9.1E-12	AET2Gv20393100.1	SM00185	arm_5	310	TRIDC3AG055610.4	SM00185	arm_5	0.0064	AT2G23140.4	SM00185	arm_5	0.0032
TraesCS3B02G202800.3	SM00185	arm_5	0.014					AET2Gv20393100.1	SM00185	arm_5	7.7E-4	TRIDC3AG055610.1	SM00185	arm_5	1.0E-6	AT2G23140.4	SM00185	arm_5	1.2
TraesCS3B02G202800.3	SM00185	arm_5	3.9E-11					AET2Gv20407200.16	SM01349	TOG_3	9.1E-12	TRIDC3AG055610.1	SM00185	arm_5	0.0024	AT2G23140.4	SM00185	arm_5	0.0044
TraesCS3B02G202800.3	SM00185	arm_5	2.8E-6					AET2Gv20781700.1	SM00185	arm_5	14	TRIDC3AG055610.1	SM00185	arm_5	0.15	AT2G23140.4	SM00185	arm_5	0.21
TraesCS3B02G202800.3	SM00185	arm_5	1.6E-5					AET2Gv20781700.1	SM00185	arm_5	21	TRIDC3AG055610.1	SM00185	arm_5	0.61	AT2G23140.2	SM00504	Ubox_2	2.9E-33
TraesCS3B02G202800.3	SM00185	arm_5	0.62					AET2Gv20781700.1	SM00185	arm_5	11	TRIDC3AG055610.1	SM00185	arm_5	0.0064	AT2G23140.2	SM00185	arm_5	9.4E-4
TraesCS3B02G202800.3	SM00185	arm_5	1.8E-9					AET2Gv20781700.1	SM00504	Ubox_2	7.5E-32	TRIDC3AG055610.2	SM00185	arm_5	1.0E-6	AT2G23140.2	SM00185	arm_5	0.0032
TraesCS3B02G443200.1	SM00185	arm_5	0.0058					AET3Gv20864400.3	SM00185	arm_5	2.6E-6	TRIDC3AG055610.2	SM00185	arm_5	0.0024	AT2G23140.2	SM00185	arm_5	1.2
TraesCS3B02G443200.1	SM00185	arm_5	21					AET3Gv20864400.3	SM00185	arm_5	0.0064	TRIDC3AG055610.2	SM00185	arm_5	0.15	AT2G23140.2	SM00185	arm_5	0.0044
TraesCS3B02G443200.1	SM00185	arm_5	0.04					AET3Gv20864400.3	SM00185	arm_5	0.0024	TRIDC3AG055610.2	SM00185	arm_5	0.61	AT2G23140.2	SM00185	arm_5	0.21
TraesCS3B02G443200.1	SM00185	arm_5	180					AET3Gv20864400.3	SM00185	arm_5	0.61	TRIDC3AG055610.2	SM00185	arm_5	0.0064	AT1G23180.1	SM00185	arm_5	0.0038
TraesCS3B02G443200.1	SM00185	arm_5	0.2					AET3Gv20864400.3	SM00185	arm_5	0.15	TRIDC3AG055610.6	SM00185	arm_5	1.0E-6	AT1G23180.1	SM00185	arm_5	0.0051
TraesCS3B02G443200.1	SM00185	arm_5	0.091					AET3Gv20864400.3	SM00185	arm_5	450	TRIDC3AG055610.6	SM00185	arm_5	0.0024	AT1G23180.1	SM00185	arm_5	0.63
TraesCS3D02G201100.1	SM00185	arm_5	23					AET3Gv20864400.6	SM00185	arm_5	2.6E-6	TRIDC3AG055610.6	SM00185	arm_5	0.15	AT1G23180.1	SM00185	arm_5	24
TraesCS3D02G201100.1	SM00185	arm_5	25					AET3Gv20864400.6	SM00185	arm_5	0.0064	TRIDC3AG055610.6	SM00185	arm_5	0.61	AT1G23180.1	SM00185	arm_5	0.033
TraesCS3D02G201100.1	SM00185	arm_5	0.39					AET3Gv20864400.6	SM00185	arm_5	0.0024	TRIDC3AG055610.6	SM00185	arm_5	0.0064	AT1G23180.1	SM00185	arm_5	140
TraesCS3D02G201100.1	SM00185	arm_5	34					AET3Gv20864400.6	SM00185	arm_5	0.61	TRIDC3AG055610.3	SM00185	arm_5	1.0E-6	AT1G23180.1	SM00185	arm_5	200
TraesCS3D02G201100.1	SM00185	arm_5	340					AET3Gv20864400.6	SM00185	arm_5	0.15	TRIDC3AG055610.3	SM00185	arm_5	0.0024	AT1G23180.1	SM00185	arm_5	3.2
TraesCS3D02G201100.1	SM00185	arm_5	5.7					AET3Gv20864400.6	SM00185	arm_5	450	TRIDC3AG055610.3	SM00185	arm_5	0.15	AT1G23180.1	SM00185	arm_5	73
TraesCS3D02G201100.1	SM00185	arm_5	470					AET3Gv20864400.2	SM00185	arm_5	2.6E-6	TRIDC3AG055610.3	SM00185	arm_5	0.61	AT1G76390.1	SM00504	Ubox_2	4.9E-29
TraesCS3D02G201100.1	SM00185	arm_5	5					AET3Gv20864400.2	SM00185	arm_5	0.0064	TRIDC3AG055610.3	SM00185	arm_5	0.0064	AT1G76390.1	SM00185	arm_5	160
TraesCS4B02G226400.1.cds1	SM00185	arm_5	7.1					AET3Gv20864400.2	SM00185	arm_5	0.0024	TRIDC2BG013790.5	SM00185	arm_5	0.042	AT1G76390.1	SM00185	arm_5	140
TraesCS4B02G226400.1.cds1	SM00185	arm_5	470					AET3Gv20864400.2	SM00185	arm_5	0.61	TRIDC2BG013790.5	SM00185	arm_5	3.1E-4	AT1G76390.1	SM00185	arm_5	12
TraesCS4B02G226400.1.cds1	SM00185	arm_5	3.3					AET3Gv20864400.2	SM00185	arm_5	0.15	TRIDC2BG013790.5	SM00185	arm_5	8.0E-7	AT1G76390.1	SM00185	arm_5	210
TraesCS4B02G226400.1.cds1	SM00185	arm_5	150					AET3Gv20864400.2	SM00185	arm_5	450	TRIDC3AG049850.1	SM00504	Ubox_2	2.0E-30	AT1G76390.1	SM00185	arm_5	150
TraesCS5A02G482400.1	SM01349	TOG_3	5.6E-5					AET3Gv20864400.4	SM00185	arm_5	2.6E-6	TRIDC3AG049850.1	SM00185	arm_5	140	AT1G76390.1	SM00185	arm_5	35
TraesCS4B02G269800.2	SM00185	arm_5	120					AET3Gv20864400.4	SM00185	arm_5	0.0064	TRIDC3AG049850.1	SM00185	arm_5	1.7E-4	AT1G76390.1	SM00185	arm_5	15
TraesCS4B02G269800.2	SM00185	arm_5	8.3					AET3Gv20864400.4	SM00185	arm_5	0.0024	TRIDC2BG043020.1	SM00504	Ubox_2	7.0E-21	AT1G76390.1	SM00185	arm_5	25
TraesCS4B02G269800.2	SM00185	arm_5	0.011					AET3Gv20864400.4	SM00185	arm_5	0.61	TRIDC2AG050270.8	SM00185	arm_5	11	AT1G76390.2	SM00504	Ubox_2	4.9E-29
TraesCS4B02G269800.2	SM00185	arm_5	130					AET3Gv20864400.4	SM00185	arm_5	0.15	TRIDC2AG050270.8	SM00185	arm_5	21	AT1G76390.2	SM00185	arm_5	160
TraesCS4B02G269800.2	SM00129	kinesin_4	5.9E-50					AET3Gv20864400.4	SM00185	arm_5	450	TRIDC2AG050270.8	SM00185	arm_5	16	AT1G76390.2	SM00185	arm_5	140
TraesCS4B02G269800.1	SM00129	kinesin_4	2.1E-115					AET2Gv20393100.2	SM00185	arm_5	7.7E-4	TRIDC2AG050270.8	SM00504	Ubox_2	7.5E-32	AT1G76390.2	SM00185	arm_5	12
TraesCS4B02G269800.1	SM00185	arm_5	0.011					AET2Gv20393100.2	SM00185	arm_5	16	TRIDC2BG013790.12	SM00185	arm_5	16	AT1G76390.2	SM00185	arm_5	210
TraesCS4B02G269800.1	SM00185	arm_5	130					AET2Gv20393100.2	SM00185	arm_5	5.3	TRIDC2BG013790.12	SM00185	arm_5	4.5E-4	AT1G76390.2	SM00185	arm_5	150
TraesCS4B02G269800.1	SM00185	arm_5	8.3					AET2Gv20393100.2	SM00185	arm_5	310	TRIDC2BG013790.12	SM00185	arm_5	8.0E-7	AT1G76390.2	SM00185	arm_5	35
TraesCS4B02G269800.1	SM00185	arm_5	330					AET2Gv20393100.2	SM00185	arm_5	0.15	TRIDC2BG013790.12	SM00185	arm_5	3.1E-4	AT1G76390.2	SM00185	arm_5	15
TraesCS3D02G382500.1	SM00185	arm_5	2.6E-6					AET2Gv20393100.2	SM00185	arm_5	0.54	TRIDC2BG013790.12	SM00185	arm_5	21	AT1G76390.2	SM00185	arm_5	25
TraesCS3D02G382500.1	SM00185	arm_5	0.0064					AET3Gv20470000.19	SM00185	arm_5	5	TRIDC2BG013790.12	SM00185	arm_5	4.2E-5	AT1G12430.2	SM00185	arm_5	0.0032
TraesCS3D02G382500.1	SM00185	arm_5	0.0024					AET3Gv20470000.19	SM00185	arm_5	0.39	TRIDC2BG013790.12	SM00185	arm_5	0.042	AT1G12430.2	SM00185	arm_5	5.7
TraesCS3D02G382500.1	SM00185	arm_5	0.61					AET3Gv20470000.17	SM00185	arm_5	5	TRIDC2BG013790.12	SM00185	arm_5	1.6E-4	AT1G12430.2	SM00185	arm_5	21
TraesCS3D02G382500.1	SM00185	arm_5	0.15					AET3Gv20470000.17	SM00185	arm_5	0.39	TRIDC2BG013790.10	SM00185	arm_5	21	AT1G12430.2	SM00185	arm_5	15
TraesCS3D02G382500.1	SM00185	arm_5	450					AET3Gv20394500.3	SM00185	arm_5	1.8E-9	TRIDC2BG013790.10	SM00185	arm_5	4.5E-4	AT1G12430.2	SM00129	kinesin_4	3.5E-123
TraesCS3B02G202800.1	SM00185	arm_5	2.8E-6					AET3Gv20394500.3	SM00185	arm_5	0.014	TRIDC2BG013790.10	SM00185	arm_5	3.1E-4	AT1G01950.4	SM00185	arm_5	35
TraesCS3B02G202800.1	SM00185	arm_5	0.014					AET3Gv20394500.3	SM00185	arm_5	0.62	TRIDC2BG013790.10	SM00185	arm_5	8.0E-7	AT1G01950.4	SM00185	arm_5	32
TraesCS3B02G202800.1	SM00185	arm_5	1.8E-9					AET3Gv20394500.3	SM00185	arm_5	3.9E-11	TRIDC2BG013790.10	SM00185	arm_5	0.042	AT1G01950.4	SM00185	arm_5	3.9
TraesCS3B02G202800.1	SM00185	arm_5	1.6E-5					AET3Gv20394500.3	SM00185	arm_5	1.6E-5	TRIDC2BG013790.10	SM00185	arm_5	16	AT1G01950.4	SM00185	arm_5	0.022
TraesCS3B02G202800.1	SM00185	arm_5	3.9E-11					AET3Gv20394500.3	SM00185	arm_5	2.8E-6	TRIDC2BG031060.2	SM00185	arm_5	220	AT1G01950.4	SM00129	kinesin_4	5.0E-48
TraesCS3B02G202800.1	SM00185	arm_5	0.62					AET3Gv20394500.3	SM00185	arm_5	5.6E-8	TRIDC2BG031060.2	SM00185	arm_5	17	AT1G68940.1	SM00185	arm_5	130
TraesCS3B02G443500.1	SM00367	LRR_CC_2	17					AET3Gv20394500.3	SM00185	arm_5	8.8E-6	TRIDC2BG031060.2	SM00185	arm_5	3.8	AT1G68940.1	SM00185	arm_5	68
TraesCS3B02G443500.1	SM00367	LRR_CC_2	11					AET2Gv20387800.2	SM00185	arm_5	4.8	TRIDC2BG031060.2	SM00185	arm_5	130	AT1G68940.1	SM00185	arm_5	0.17
TraesCS3B02G443500.1	SM00367	LRR_CC_2	460					AET2Gv20387800.2	SM00185	arm_5	0.0014	TRIDC2BG031060.2	SM00185	arm_5	32	AT1G68940.1	SM00185	arm_5	190
TraesCS3B02G443500.1	SM00185	arm_5	0.04					AET2Gv20387800.2	SM00185	arm_5	1.9E-5	TRIDC2BG031060.2	SM00185	arm_5	0.87	AT1G68940.1	SM00185	arm_5	11
TraesCS3B02G443500.1	SM00185	arm_5	0.0015					AET2Gv20387800.2	SM00185	arm_5	0.18	TRIDC2BG013430.7	SM00220	serkin_6	3.7E-36	AT1G68940.1	SM00185	arm_5	26
TraesCS3B02G443500.1	SM00185	arm_5	4.9					AET2Gv20387800.2	SM00185	arm_5	63	TRIDC2BG013430.7	SM00185	arm_5	58	AT1G68940.1	SM00504	Ubox_2	2.2E-27
TraesCS3B02G443500.1	SM00185	arm_5	0.18					AET2Gv20387800.2	SM00185	arm_5	93	TRIDC2BG013430.7	SM00185	arm_5	86	AT1G71020.2	SM00185	arm_5	30
TraesCS4A02G036800.2	SM00129	kinesin_4	1.6E-48					AET3Gv20864400.7	SM00185	arm_5	0.0064	TRIDC2BG013430.7	SM00185	arm_5	4.5	AT1G71020.2	SM00185	arm_5	0.14
TraesCS4A02G036800.2	SM00185	arm_5	8.3					AET3Gv20864400.7	SM00185	arm_5	270	TRIDC2BG013430.7	SM00185	arm_5	0.14	AT1G71020.2	SM00185	arm_5	18
TraesCS4A02G036800.2	SM00185	arm_5	0.004					AET3Gv20864400.7	SM00185	arm_5	0.61	TRIDC3AG023850.2	SM00185	arm_5	0.014	AT1G71020.2	SM00185	arm_5	0.004
TraesCS4A02G036800.2	SM00185	arm_5	80					AET3Gv20864400.7	SM00185	arm_5	0.0024	TRIDC3AG023850.2	SM00185	arm_5	5.6E-8	AT1G71020.2	SM00185	arm_5	1.1E-6
TraesCS4B02G355300.1.cds1	SM00185	arm_5	0.084					AET3Gv20864400.7	SM00185	arm_5	0.15	TRIDC3AG023850.2	SM00185	arm_5	8.8E-6	AT1G71020.2	SM00504	Ubox_2	7.0E-31
TraesCS4B02G355300.1.cds1	SM00185	arm_5	59					AET3Gv20864400.7	SM00185	arm_5	2.6E-6	TRIDC3AG023850.2	SM00185	arm_5	2.8E-6	AT1G68940.3	SM00504	Ubox_2	2.2E-27
TraesCS4B02G355300.1.cds1	SM00185	arm_5	20					AET3Gv20470000.2	SM00185	arm_5	340	TRIDC3AG023850.2	SM00185	arm_5	1.6E-5	AT1G68940.3	SM00185	arm_5	11
TraesCS4B02G355300.1.cds1	SM00185	arm_5	13					AET3Gv20470000.2	SM00185	arm_5	5.7	TRIDC3AG023850.5	SM00185	arm_5	0.014	AT1G68940.3	SM00185	arm_5	68
TraesCS4B02G355300.1.cds1	SM00185	arm_5	2.4					AET3Gv20470000.2	SM00185	arm_5	34	TRIDC3AG023850.5	SM00185	arm_5	5.6E-8	AT1G68940.3	SM00185	arm_5	130
TraesCS4B02G355300.1.cds1	SM00185	arm_5	0.48					AET2Gv20407200.14	SM01349	TOG_3	9.1E-12	TRIDC3AG023850.5	SM00185	arm_5	8.8E-6	AT1G68940.3	SM00185	arm_5	190
TraesCS4B02G355300.1.cds1	SM00185	arm_5	94					AET2Gv20407200.15	SM01349	TOG_3	9.1E-12	TRIDC3AG023850.5	SM00185	arm_5	2.8E-6	AT1G68940.3	SM00185	arm_5	26
TraesCS4B02G355300.1.cds1	SM00185	arm_5	65					AET3Gv20293400.3	SM00185	arm_5	270	TRIDC3AG023850.5	SM00185	arm_5	1.6E-5	AT1G68940.3	SM00185	arm_5	0.17
TraesCS5A02G198800.1.cds1	SM00504	Ubox_2	1.6E-20					AET3Gv20293400.3	SM00185	arm_5	14	TRIDC3AG016700.7	SM00185	arm_5	0.69	AT2G44900.2	SM00256	fbox_2	3.7E-5
TraesCS5A02G198800.1.cds1	SM00185	arm_5	8.3					AET3Gv20293400.3	SM00185	arm_5	1.0E-5	TRIDC3AG016700.7	SM00185	arm_5	2	AT2G44900.2	SM00185	arm_5	1.5
TraesCS5A02G198800.1.cds1	SM00185	arm_5	17					AET3Gv20293400.3	SM00185	arm_5	0.69	TRIDC3AG016700.7	SM00185	arm_5	1.0E-5	AT2G44900.2	SM00185	arm_5	17
TraesCS5A02G198800.1.cds1	SM00185	arm_5	25					AET3Gv20293400.3	SM00185	arm_5	120	TRIDC3AG016700.7	SM00185	arm_5	270	AT2G44900.2	SM00185	arm_5	2.5E-5
TraesCS4D02G152700.1	SM00185	arm_5	4.8					AET3Gv20394500.7	SM00185	arm_5	0.014	TRIDC3AG016700.7	SM00185	arm_5	21	AT2G44900.2	SM00185	arm_5	0.0018
TraesCS4D02G152700.1	SM00185	arm_5	18					AET3Gv20394500.7	SM00185	arm_5	5.6E-8	TRIDC3AG016700.7	SM00185	arm_5	14	AT2G44900.2	SM00185	arm_5	1.9E-6
TraesCS4D02G152700.1	SM00185	arm_5	280					AET3Gv20394500.7	SM00185	arm_5	8.8E-6	TRIDC2BG013790.2	SM00185	arm_5	3.1E-4	AT2G44900.2	SM00185	arm_5	1.7
TraesCS4D02G152700.1	SM00185	arm_5	2.2					AET3Gv20394500.7	SM00185	arm_5	2.8E-6	TRIDC2BG013790.2	SM00185	arm_5	0.042	AT2G44900.2	SM00185	arm_5	0.83
TraesCS4D02G152700.1	SM00185	arm_5	100					AET3Gv20394500.7	SM00185	arm_5	1.6E-5	TRIDC2BG013790.2	SM00185	arm_5	8.0E-7	AT2G44900.2	SM00185	arm_5	5.7E-4
TraesCS4D02G152700.1	SM00185	arm_5	340					AET3Gv20394500.1	SM00185	arm_5	0.014	TRIDC2AG050270.6	SM00185	arm_5	11	AT2G44900.2	SM00367	LRR_CC_2	28
TraesCS4D02G152700.1	SM00185	arm_5	370					AET3Gv20394500.1	SM00185	arm_5	5.6E-8	TRIDC2AG050270.6	SM00185	arm_5	21	AT2G44900.2	SM00367	LRR_CC_2	0.0038
TraesCS3B02G591000.1	SM00185	arm_5	410					AET3Gv20394500.1	SM00185	arm_5	8.8E-6	TRIDC2AG050270.6	SM00185	arm_5	16	AT2G44900.1	SM00256	fbox_2	3.7E-5
TraesCS3B02G591000.1	SM00185	arm_5	0.51					AET3Gv20394500.1	SM00185	arm_5	2.8E-6	TRIDC2AG050270.6	SM00504	Ubox_2	7.5E-32	AT2G44900.1	SM00185	arm_5	1.5
TraesCS3B02G591000.1	SM00185	arm_5	2.3					AET3Gv20394500.1	SM00185	arm_5	1.6E-5	TRIDC2BG013790.18	SM00185	arm_5	4.2E-5	AT2G44900.1	SM00185	arm_5	17
TraesCS3B02G591000.1	SM00185	arm_5	3.5E-6					AET2Gv21051600.1	SM00504	Ubox_2	1.2E-22	TRIDC2BG013790.18	SM00185	arm_5	0.096	AT2G44900.1	SM00185	arm_5	2.5E-5
TraesCS3B02G591000.1	SM00185	arm_5	0.23					AET3Gv20470000.9	SM00185	arm_5	340	TRIDC2BG013790.18	SM00185	arm_5	1.6E-4	AT2G44900.1	SM00185	arm_5	0.0018
TraesCS3B02G591000.1	SM00185	arm_5	2.1					AET3Gv20470000.9	SM00185	arm_5	0.39	TRIDC3AG058350.2	SM00185	arm_5	1.7E-4	AT2G44900.1	SM00185	arm_5	1.9E-6
TraesCS3B02G591000.1	SM00504	Ubox_2	1.1E-28					AET3Gv20470000.9	SM00185	arm_5	5.7	TRIDC3AG058350.2	SM00185	arm_5	30	AT2G44900.1	SM00185	arm_5	1.7
TraesCS5A02G111000.2	SM00504	Ubox_2	3.7E-26					AET3Gv20470000.9	SM00185	arm_5	5	TRIDC3AG058350.2	SM00185	arm_5	5.5	AT2G44900.1	SM00185	arm_5	0.83
TraesCS5A02G111000.2	SM00185	arm_5	190					AET3Gv20470000.9	SM00185	arm_5	34	TRIDC3AG058350.2	SM00185	arm_5	5.8	AT2G44900.1	SM00185	arm_5	5.7E-4
TraesCS5A02G111000.2	SM00185	arm_5	8.7					AET2Gv20193300.6	SM00185	arm_5	18	TRIDC3AG058350.2	SM00185	arm_5	180	AT2G44900.1	SM00367	LRR_CC_2	28
TraesCS5A02G111000.2	SM00185	arm_5	81					AET2Gv20193300.6	SM00185	arm_5	8.0E-7	TRIDC3AG058350.2	SM00185	arm_5	0.0043	AT2G44900.1	SM00367	LRR_CC_2	0.0038
TraesCS5A02G111000.2	SM00185	arm_5	22					AET2Gv20193300.6	SM00185	arm_5	2.7E-4	TRIDC2BG013430.2	SM00220	serkin_6	9.8E-101	AT5G62560.1	SM00185	arm_5	35
TraesCS5A02G111000.2	SM00185	arm_5	17					AET2Gv20193300.6	SM00185	arm_5	0.042	TRIDC2BG013430.2	SM00185	arm_5	4.5	AT5G62560.1	SM00185	arm_5	3.7
TraesCS5A02G111000.2	SM00185	arm_5	180					AET2Gv20193300.6	SM00185	arm_5	14	TRIDC2BG013430.2	SM00185	arm_5	58	AT5G62560.1	SM00185	arm_5	46
TraesCS5A02G111000.2	SM00185	arm_5	53					AET3Gv20293400.6	SM00185	arm_5	0.69	TRIDC2BG013430.2	SM00185	arm_5	0.14	AT5G62560.1	SM00185	arm_5	1.8
TraesCS3D02G135500.2	SM00185	arm_5	1.0E-5					AET3Gv20293400.6	SM00185	arm_5	2	TRIDC2BG013430.2	SM00185	arm_5	86	AT5G62560.1	SM00504	Ubox_2	1.5E-13
TraesCS3D02G135500.2	SM00185	arm_5	0.69					AET3Gv20293400.6	SM00185	arm_5	1.0E-5	TRIDC2BG013430.3	SM00220	serkin_6	1.6E-39	AT5G19330.1	SM00225	BTB_4	3.5E-23
TraesCS3D02G135500.2	SM00185	arm_5	2					AET3Gv20293400.6	SM00185	arm_5	270	TRIDC2BG013430.3	SM00185	arm_5	0.14	AT5G19330.1	SM00185	arm_5	36
TraesCS3D02G135500.2	SM00185	arm_5	14					AET3Gv20293400.6	SM00185	arm_5	21	TRIDC2BG013430.3	SM00185	arm_5	4.5	AT5G19330.1	SM00185	arm_5	2.2E-7
TraesCS3D02G135500.2	SM00185	arm_5	270					AET3Gv20293400.6	SM00185	arm_5	14	TRIDC2BG013430.3	SM00185	arm_5	86	AT5G19330.1	SM00185	arm_5	11
TraesCS3D02G135500.2	SM00185	arm_5	21					AET3Gv20470000.24	SM00185	arm_5	470	TRIDC2BG013790.6	SM00185	arm_5	16	AT5G19330.1	SM00185	arm_5	370
TraesCS3D02G135500.2	SM00185	arm_5	120					AET3Gv20470000.24	SM00185	arm_5	25	TRIDC2BG013790.6	SM00185	arm_5	0.004	AT5G19330.1	SM00185	arm_5	5.4
TraesCS4A02G069200.1.cds1	SM00185	arm_5	7.1					AET3Gv20470000.24	SM00185	arm_5	0.39	TRIDC2BG013790.6	SM00185	arm_5	21	AT5G19330.1	SM00185	arm_5	6.3E-6
TraesCS4A02G069200.1.cds1	SM00185	arm_5	0.97					AET3Gv20470000.24	SM00185	arm_5	5	TRIDC2BG013790.6	SM00185	arm_5	4.5E-4	AT5G19330.1	SM00185	arm_5	0.22
TraesCS4A02G069200.1.cds1	SM00185	arm_5	470					AET2Gv20407200.13	SM01349	TOG_3	9.1E-12	TRIDC2BG013790.13	SM00185	arm_5	16	AT5G19330.1	SM00185	arm_5	0.015
TraesCS4A02G069200.1.cds1	SM00185	arm_5	150					AET3Gv20470000.5	SM00185	arm_5	470	TRIDC2BG013790.13	SM00185	arm_5	0.004	AT5G19330.1	SM00185	arm_5	5.0E-6
TraesCS4A02G149700.1	SM00185	arm_5	200					AET3Gv20470000.5	SM00185	arm_5	0.39	TRIDC2BG013790.13	SM00185	arm_5	21	AT3G54870.3	SM00129	kinesin_4	1.9E-121
TraesCS4A02G149700.1	SM00185	arm_5	18					AET3Gv20470000.5	SM00185	arm_5	23	TRIDC2BG013790.13	SM00185	arm_5	4.5E-4	AT3G54870.3	SM00185	arm_5	13
TraesCS4A02G149700.1	SM00185	arm_5	2.2					AET3Gv20470000.5	SM00185	arm_5	34	TRIDC2AG050270.7	SM00185	arm_5	11	AT3G54870.3	SM00185	arm_5	4.6
TraesCS4A02G149700.1	SM00185	arm_5	4.8					AET3Gv20470000.5	SM00185	arm_5	25	TRIDC2AG050270.7	SM00185	arm_5	21	AT3G54870.3	SM00185	arm_5	13
TraesCS4A02G149700.1	SM00185	arm_5	100					AET3Gv20470000.5	SM00185	arm_5	340	TRIDC2AG050270.7	SM00185	arm_5	16	AT5G42340.1	SM00185	arm_5	42
TraesCS4A02G149700.1	SM00185	arm_5	240					AET3Gv20470000.5	SM00185	arm_5	5	TRIDC2AG050270.7	SM00504	Ubox_2	7.5E-32	AT5G42340.1	SM00185	arm_5	190
TraesCS4A02G149700.1	SM00185	arm_5	280					AET3Gv20470000.5	SM00185	arm_5	5.7	TRIDC2BG028390.2	SM00185	arm_5	4.8	AT5G42340.1	SM00185	arm_5	0.02
TraesCS5A02G225800.1	SM00185	arm_5	0.41					AET3Gv20864400.5	SM00185	arm_5	2.6E-6	TRIDC2BG028390.2	SM00185	arm_5	63	AT5G42340.1	SM00185	arm_5	4.4E-7
TraesCS5A02G225800.1	SM00185	arm_5	43					AET3Gv20864400.5	SM00185	arm_5	450	TRIDC2BG028390.2	SM00185	arm_5	0.12	AT5G42340.1	SM00185	arm_5	0.24
TraesCS5A02G225800.1	SM00185	arm_5	320					AET3Gv20864400.5	SM00185	arm_5	0.0024	TRIDC2BG028390.2	SM00185	arm_5	0.0014	AT5G42340.1	SM00504	Ubox_2	1.4E-32
TraesCS5A02G225800.1	SM00185	arm_5	460					AET3Gv20864400.5	SM00185	arm_5	0.0064	TRIDC2BG028390.2	SM00185	arm_5	2.2E-5	AT3G20170.1	SM00185	arm_5	290
TraesCS5A02G225800.1	SM00185	arm_5	36					AET3Gv20864400.5	SM00185	arm_5	0.15	TRIDC2BG028390.2	SM00185	arm_5	93	AT3G20170.1	SM00185	arm_5	0.45
TraesCS5A02G078400.1	SM00185	arm_5	0.57					AET3Gv20864400.5	SM00185	arm_5	0.61	TRIDC2BG013790.4	SM00185	arm_5	4.5E-4	AT3G20170.1	SM00185	arm_5	0.67
TraesCS5A02G078400.1	SM00185	arm_5	1.6E-5					AET3Gv20470000.11	SM00185	arm_5	34	TRIDC2BG013790.4	SM00185	arm_5	0.004	AT3G20170.1	SM00185	arm_5	61
TraesCS5A02G078400.1	SM00185	arm_5	29					AET3Gv20470000.11	SM00185	arm_5	5	TRIDC2BG013790.4	SM00185	arm_5	1.6E-4	AT3G20170.1	SM00185	arm_5	200
TraesCS5A02G078400.1	SM00185	arm_5	2.5					AET3Gv20470000.11	SM00185	arm_5	340	TRIDC2BG013790.4	SM00185	arm_5	21	AT3G20170.1	SM00185	arm_5	5.9
TraesCS5A02G078400.1	SM00504	Ubox_2	3.0E-34					AET3Gv20470000.11	SM00185	arm_5	5.7	TRIDC2BG013790.4	SM00185	arm_5	16	AT5G49305.2	SM00185	arm_5	0.0052
TraesCS4D02G207700.2	SM00185	arm_5	100					AET3Gv20470000.11	SM00185	arm_5	0.39	TRIDC2BG013790.4	SM00185	arm_5	4.2E-5	AT5G49305.2	SM00185	arm_5	6.3
TraesCS4D02G207700.2	SM00185	arm_5	7.4					AET3Gv20470000.3	SM00185	arm_5	34	TRIDC2BG013790.3	SM00185	arm_5	4.5E-4	AT5G49305.2	SM00185	arm_5	6.6
TraesCS4D02G207700.2	SM00185	arm_5	0.017					AET3Gv20470000.3	SM00185	arm_5	5	TRIDC2BG013790.3	SM00185	arm_5	0.004	AT5G49305.2	SM00185	arm_5	4.3
TraesCS4D02G207700.2	SM00185	arm_5	180					AET3Gv20470000.3	SM00185	arm_5	340	TRIDC2BG013790.3	SM00185	arm_5	1.6E-4	AT5G49305.2	SM00185	arm_5	59
TraesCS4D02G207700.2	SM00185	arm_5	490					AET3Gv20470000.3	SM00185	arm_5	5.7	TRIDC2BG013790.3	SM00185	arm_5	21	AT5G49305.2	SM00185	arm_5	6.9
TraesCS4D02G207700.2	SM00185	arm_5	5.2					AET3Gv20470000.3	SM00185	arm_5	0.39	TRIDC2BG013790.3	SM00185	arm_5	16	AT5G49305.3	SM00185	arm_5	0.0052
TraesCS4D02G207700.2	SM00185	arm_5	8.3E-6					AET3Gv20470000.27	SM00185	arm_5	340	TRIDC2BG013790.3	SM00185	arm_5	4.2E-5	AT5G49305.3	SM00185	arm_5	6.3
TraesCS4D02G207700.2	SM00504	Ubox_2	1.1E-33					AET3Gv20470000.27	SM00185	arm_5	34	TRIDC2AG024750.2	SM00185	arm_5	4.8	AT5G49305.3	SM00185	arm_5	6.6
TraesCS3D02G178500.1	SM00185	arm_5	2.8E-6					AET3Gv20470000.27	SM00185	arm_5	5.7	TRIDC2AG024750.2	SM00185	arm_5	93	AT5G49305.3	SM00185	arm_5	4.3
TraesCS3D02G178500.1	SM00185	arm_5	8.8E-6					AET3Gv20470000.27	SM00185	arm_5	470	TRIDC2AG024750.2	SM00185	arm_5	89	AT5G49305.3	SM00185	arm_5	59
TraesCS3D02G178500.1	SM00185	arm_5	1.8E-9					AET3Gv20470000.27	SM00185	arm_5	0.39	TRIDC2AG024750.2	SM00185	arm_5	0.18	AT5G49305.3	SM00185	arm_5	6.9
TraesCS3D02G178500.1	SM00185	arm_5	0.014					AET3Gv20470000.27	SM00185	arm_5	5	TRIDC2AG024750.2	SM00185	arm_5	3.6E-5	AT5G49305.4	SM00185	arm_5	0.0052
TraesCS3D02G178500.1	SM00185	arm_5	3.9E-11					AET2Gv20432300.3	SM00185	arm_5	23	TRIDC2AG024750.2	SM00185	arm_5	0.0014	AT5G49305.4	SM00185	arm_5	6.3
TraesCS3D02G178500.1	SM00185	arm_5	0.62					AET2Gv20432300.3	SM00185	arm_5	12	TRIDC2AG039890.1	SM00504	Ubox_2	1.8E-26	AT5G49305.4	SM00185	arm_5	6.6
TraesCS3D02G178500.1	SM00185	arm_5	1.6E-5					AET2Gv20432300.3	SM00185	arm_5	22	TRIDC3AG023850.1	SM00185	arm_5	2.8E-6	AT5G49305.4	SM00185	arm_5	4.3
TraesCS3D02G178500.1	SM00185	arm_5	5.6E-8					AET2Gv20432300.3	SM00185	arm_5	0.85	TRIDC3AG023850.1	SM00185	arm_5	8.8E-6	AT5G49305.4	SM00185	arm_5	59
TraesCS4D02G207700.1	SM00504	Ubox_2	1.1E-33					AET2Gv20432300.3	SM00185	arm_5	310	TRIDC3AG023850.1	SM00185	arm_5	1.8E-9	AT5G49305.4	SM00185	arm_5	6.9
TraesCS4D02G207700.1	SM00185	arm_5	180					AET2Gv20432300.3	SM00185	arm_5	53	TRIDC3AG023850.1	SM00185	arm_5	0.014	AT5G49305.5	SM00185	arm_5	0.0052
TraesCS4D02G207700.1	SM00185	arm_5	8.3E-6					AET2Gv20432300.2	SM00185	arm_5	310	TRIDC3AG023850.1	SM00185	arm_5	3.9E-11	AT5G49305.5	SM00185	arm_5	6.3
TraesCS4D02G207700.1	SM00185	arm_5	0.017					AET2Gv20432300.2	SM00185	arm_5	22	TRIDC3AG023850.1	SM00185	arm_5	0.62	AT5G49305.5	SM00185	arm_5	6.6
TraesCS4D02G207700.1	SM00185	arm_5	100					AET2Gv20432300.2	SM00185	arm_5	53	TRIDC3AG023850.1	SM00185	arm_5	1.6E-5	AT5G49305.5	SM00185	arm_5	4.3
TraesCS4D02G207700.1	SM00185	arm_5	7.4					AET2Gv20432300.2	SM00185	arm_5	23	TRIDC3AG023850.1	SM00185	arm_5	5.6E-8	AT5G49305.5	SM00185	arm_5	59
TraesCS4D02G207700.1	SM00185	arm_5	5.2					AET2Gv20432300.2	SM00185	arm_5	0.85	TRIDC3AG002100.2	SM00185	arm_5	0.022	AT5G49305.5	SM00185	arm_5	6.9
TraesCS4D02G207700.1	SM00185	arm_5	490					AET2Gv20432300.2	SM00185	arm_5	12	TRIDC3AG002100.2	SM00185	arm_5	190	AT5G49305.1	SM00185	arm_5	0.0052
TraesCS5A02G201400.1.cds1	SM00185	arm_5	0.03					AET3Gv20293400.2	SM00185	arm_5	1.0E-5	TRIDC3AG002100.2	SM00185	arm_5	0.008	AT5G49305.1	SM00185	arm_5	6.3
TraesCS5A02G201400.1.cds1	SM00185	arm_5	0.044					AET3Gv20293400.2	SM00185	arm_5	0.69	TRIDC2AG026570.2	SM00185	arm_5	3.8	AT5G49305.1	SM00185	arm_5	6.6
TraesCS5A02G201400.1.cds1	SM00185	arm_5	100					AET3Gv20293400.2	SM00185	arm_5	14	TRIDC2AG026570.2	SM00185	arm_5	23	AT5G49305.1	SM00185	arm_5	4.3
TraesCS5A02G201400.1.cds1	SM00504	Ubox_2	2.6E-10					AET3Gv20293400.2	SM00185	arm_5	120	TRIDC2AG026570.2	SM00185	arm_5	180	AT5G49305.1	SM00185	arm_5	59
TraesCS4B02G097800.1	SM00239	C2_3c	4.7E-10					AET3Gv20293400.2	SM00185	arm_5	21	TRIDC2AG026570.2	SM00185	arm_5	310	AT5G49305.1	SM00185	arm_5	6.9
TraesCS4B02G097800.1	SM00185	arm_5	0.0064					AET3Gv20293400.2	SM00185	arm_5	2	TRIDC2AG026570.2	SM00185	arm_5	130	AT3G26600.2	SM00185	arm_5	0.087
TraesCS4B02G097800.1	SM00185	arm_5	55					AET3Gv20293400.2	SM00185	arm_5	270	TRIDC2AG026570.2	SM00185	arm_5	0.076	AT3G26600.2	SM00185	arm_5	1.9E-5
TraesCS4B02G097800.1	SM00185	arm_5	23					AET3Gv20293400.9	SM00185	arm_5	14	TRIDC2BG013430.5	SM00185	arm_5	0.14	AT5G40140.1	SM00504	Ubox_2	1.1E-10
TraesCS4B02G097800.1	SM00185	arm_5	66					AET3Gv20293400.9	SM00185	arm_5	1.0E-5	TRIDC2BG013430.5	SM00185	arm_5	4.5	AT5G40140.1	SM00185	arm_5	2.7
TraesCS4B02G097800.1	SM00185	arm_5	1.6					AET3Gv20293400.9	SM00185	arm_5	0.69	TRIDC2BG013430.5	SM00185	arm_5	86	AT5G40140.1	SM00185	arm_5	220
TraesCS4B02G097800.1	SM00185	arm_5	43					AET3Gv20394500.6	SM00185	arm_5	0.62	TRIDC2BG043020.2	SM00504	Ubox_2	6.0E-4	AT5G40140.1	SM00185	arm_5	37
TraesCS4B02G097800.1	SM00185	arm_5	180					AET3Gv20394500.6	SM00185	arm_5	1.6E-5	TRIDC3AG016700.2	SM00185	arm_5	1.0E-5	AT5G40140.1	SM00185	arm_5	8.6
TraesCS4B02G097800.1	SM00185	arm_5	0.012					AET3Gv20394500.6	SM00185	arm_5	8.8E-6	TRIDC3AG016700.2	SM00185	arm_5	2	AT5G37290.2	SM00185	arm_5	1.5
TraesCS4B02G097800.1	SM00185	arm_5	43					AET3Gv20394500.6	SM00185	arm_5	3.9E-11	TRIDC3AG016700.2	SM00185	arm_5	0.69	AT5G37290.2	SM00185	arm_5	1.9
TraesCS4B02G097800.1	SM00185	arm_5	230					AET3Gv20394500.6	SM00185	arm_5	5.6E-8	TRIDC3AG016700.2	SM00185	arm_5	14	AT5G37290.1	SM00185	arm_5	1.5
TraesCS4B02G097800.1	SM00185	arm_5	200					AET3Gv20394500.6	SM00185	arm_5	2.8E-6	TRIDC3AG016700.2	SM00185	arm_5	21	AT5G37290.1	SM00185	arm_5	1.9
TraesCS4B02G097800.1	SM00185	arm_5	7.7					AET3Gv20394500.6	SM00185	arm_5	0.014	TRIDC3AG016700.2	SM00185	arm_5	270	AT5G49310.1	SM00185	arm_5	0.042
TraesCS4B02G097800.1	SM00185	arm_5	25					AET3Gv20394500.6	SM00185	arm_5	1.8E-9	TRIDC3AG016700.2	SM00185	arm_5	140	AT5G49310.1	SM00185	arm_5	8
TraesCS4B02G097800.1	SM00185	arm_5	280					AET3Gv20470000.12	SM00185	arm_5	340	TRIDC2BG013790.8	SM00185	arm_5	21	AT5G49310.1	SM00185	arm_5	8.8E-7
TraesCS4B02G097800.1	SM00185	arm_5	9.1					AET3Gv20470000.12	SM00185	arm_5	34	TRIDC2BG013790.8	SM00185	arm_5	1.6E-4	AT5G49310.1	SM00185	arm_5	3.6E-9
TraesCS4B02G097800.1	SM00185	arm_5	0.28					AET3Gv20470000.12	SM00185	arm_5	5.7	TRIDC2BG013790.8	SM00185	arm_5	16	AT5G49310.1	SM00185	arm_5	1.5E-9
TraesCS4B02G097800.1	SM00185	arm_5	32					AET3Gv20470000.12	SM00185	arm_5	470	TRIDC2BG013790.8	SM00185	arm_5	3.1E-4	AT5G49310.1	SM00185	arm_5	4.1E-8
TraesCS4B02G097800.1	SM00185	arm_5	20					AET3Gv20470000.12	SM00185	arm_5	0.39	TRIDC2BG013790.8	SM00185	arm_5	4.5E-4	AT5G49310.1	SM00185	arm_5	1.3
TraesCS4B02G097800.1	SM00185	arm_5	210					AET3Gv20470000.12	SM00185	arm_5	5	TRIDC2BG013790.8	SM00185	arm_5	8.0E-7	AT5G49310.1	SM00185	arm_5	4.3E-6
TraesCS3D02G135500.1	SM00185	arm_5	1.0E-5					AET3Gv20470000.20	SM00185	arm_5	25	TRIDC2BG013790.8	SM00185	arm_5	4.2E-5	AT3G54790.1	SM00185	arm_5	2
TraesCS3D02G135500.1	SM00185	arm_5	0.69					AET3Gv20470000.20	SM00185	arm_5	23	TRIDC2BG013790.8	SM00185	arm_5	0.042	AT3G54790.1	SM00185	arm_5	7.7
TraesCS3D02G135500.1	SM00185	arm_5	14					AET3Gv20470000.20	SM00185	arm_5	0.39	TRIDC2BG013790.14	SM00185	arm_5	21	AT3G54790.1	SM00185	arm_5	0.14
TraesCS3D02G135500.1	SM00185	arm_5	120					AET3Gv20470000.20	SM00185	arm_5	470	TRIDC2BG013790.14	SM00185	arm_5	1.6E-4	AT3G54790.1	SM00185	arm_5	0.96
TraesCS3D02G135500.1	SM00185	arm_5	21					AET3Gv20470000.20	SM00185	arm_5	5	TRIDC2BG013790.14	SM00185	arm_5	16	AT3G54790.1	SM00185	arm_5	2.2E-4
TraesCS3D02G135500.1	SM00185	arm_5	2					AET2Gv20193300.9	SM00185	arm_5	2.7E-4	TRIDC2BG013790.14	SM00185	arm_5	3.1E-4	AT3G54790.1	SM00504	Ubox_2	8.3E-30
TraesCS3D02G135500.1	SM00185	arm_5	270					AET2Gv20193300.9	SM00185	arm_5	7.1E-9	TRIDC2BG013790.14	SM00185	arm_5	4.5E-4	AT3G54790.3	SM00185	arm_5	2
TraesCS4B02G145300.3	SM00185	arm_5	240					AET2Gv20193300.9	SM00185	arm_5	14	TRIDC2BG013790.14	SM00185	arm_5	8.0E-7	AT3G54790.3	SM00185	arm_5	7.7
TraesCS4B02G145300.3	SM00185	arm_5	370					AET2Gv20193300.9	SM00185	arm_5	4.5E-4	TRIDC2BG013790.14	SM00185	arm_5	4.2E-5	AT3G54790.3	SM00185	arm_5	0.14
TraesCS4B02G145300.3	SM00185	arm_5	340					AET2Gv20193300.9	SM00185	arm_5	18	TRIDC2BG013790.14	SM00185	arm_5	0.042	AT3G54790.3	SM00185	arm_5	0.96
TraesCS4B02G145300.3	SM00185	arm_5	2.2					AET2Gv20193300.9	SM00185	arm_5	2.7E-4	TRIDC3AG002100.4	SM00185	arm_5	0.008	AT3G54790.3	SM00185	arm_5	2.2E-4
TraesCS4B02G145300.3	SM00185	arm_5	430					AET2Gv20193300.9	SM00185	arm_5	4.2E-5	TRIDC3AG002100.4	SM00185	arm_5	190	AT3G54790.3	SM00504	Ubox_2	8.3E-30
TraesCS4B02G145300.3	SM00185	arm_5	18					AET2Gv20432300.4	SM00185	arm_5	12	TRIDC3AG002100.4	SM00185	arm_5	0.042	AT5G19330.2	SM00185	arm_5	2.2E-7
TraesCS4D02G366000.1	SM00367	LRR_CC_2	0.76					AET2Gv20432300.4	SM00185	arm_5	22	TRIDC2BG072370.1	SM00504	Ubox_2	2.1E-22	AT5G19330.2	SM00185	arm_5	68
TraesCS4D02G366000.1	SM00367	LRR_CC_2	81					AET2Gv20432300.4	SM00185	arm_5	53	TRIDC3AG016700.4	SM00185	arm_5	21	AT5G19330.2	SM00185	arm_5	6.3E-6
TraesCS4D02G366000.1	SM00256	fbox_2	1.3E-4					AET2Gv20432300.4	SM00185	arm_5	310	TRIDC3AG016700.4	SM00185	arm_5	140	AT5G19330.2	SM00185	arm_5	5.0E-6
TraesCS4D02G366000.1	SM00185	arm_5	1.5E-5					AET2Gv20432300.4	SM00185	arm_5	23	TRIDC3AG016700.4	SM00185	arm_5	270	AT5G19330.2	SM00185	arm_5	5.4
TraesCS4D02G366000.1	SM00185	arm_5	0.02					AET2Gv20432300.4	SM00185	arm_5	0.85	TRIDC3AG016700.4	SM00185	arm_5	2	AT5G19330.2	SM00185	arm_5	0.22
TraesCS4D02G366000.1	SM00185	arm_5	0.022					AET2Gv20387800.3	SM00185	arm_5	0.0014	TRIDC2BG013430.8	SM00185	arm_5	58	AT5G19330.2	SM00185	arm_5	0.015
TraesCS4D02G366000.1	SM00185	arm_5	0.8					AET2Gv20407200.11	SM01349	TOG_3	9.1E-12	TRIDC2BG013430.8	SM00185	arm_5	0.14	AT5G19330.2	SM00225	BTB_4	2.7E-10
TraesCS4D02G366000.1	SM00185	arm_5	0.13					AET3Gv20470000.21	SM00185	arm_5	0.39	TRIDC2BG013430.8	SM00185	arm_5	4.5	AT3G54850.1	SM00185	arm_5	1.9E-5
TraesCS4D02G366000.1	SM00185	arm_5	86					AET3Gv20470000.21	SM00185	arm_5	5.7	TRIDC2BG013430.8	SM00185	arm_5	86	AT3G54850.1	SM00185	arm_5	6.3
TraesCS4D02G366000.1	SM00185	arm_5	0.015					AET3Gv20470000.21	SM00185	arm_5	340	TRIDC2BG013430.8	SM00220	serkin_6	0.0058	AT3G54850.1	SM00185	arm_5	270
TraesCS4D02G366000.1	SM00185	arm_5	3.6E-5					AET3Gv20470000.21	SM00185	arm_5	34	TRIDC3AG055610.5	SM00185	arm_5	1.0E-6	AT3G54850.1	SM00185	arm_5	4.2
TraesCS3B02G377600.1.cds1	SM00504	Ubox_2	2.0E-30					AET3Gv20470000.21	SM00185	arm_5	5	TRIDC3AG055610.5	SM00185	arm_5	0.0024	AT3G54850.1	SM00185	arm_5	0.42
TraesCS3B02G377600.1.cds1	SM00185	arm_5	1.7E-4					AET2Gv20393100.3	SM00185	arm_5	16	TRIDC3AG055610.5	SM00185	arm_5	0.15	AT3G54850.1	SM00504	Ubox_2	1.5E-32
TraesCS3B02G377600.1.cds1	SM00185	arm_5	67					AET2Gv20393100.3	SM00185	arm_5	0.15	TRIDC3AG055610.5	SM00185	arm_5	0.61	AT3G60350.1	SM00185	arm_5	1.3E-5
TraesCS3B02G152900.1	SM00185	arm_5	1.8E-5					AET2Gv20393100.3	SM00185	arm_5	0.54	TRIDC3AG055610.5	SM00185	arm_5	0.0064	AT3G60350.1	SM00185	arm_5	18
TraesCS3B02G152900.1	SM00185	arm_5	0.69					AET2Gv20393100.3	SM00185	arm_5	310	TRIDC3AG055610.7	SM00185	arm_5	1.0E-6	AT3G60350.1	SM00185	arm_5	3.5E-4
TraesCS3B02G152900.1	SM00185	arm_5	120					AET2Gv20393100.3	SM00185	arm_5	7.7E-4	TRIDC3AG055610.7	SM00185	arm_5	0.0024	AT3G60350.1	SM00185	arm_5	0.14
TraesCS3B02G152900.1	SM00185	arm_5	14					AET2Gv20781700.10	SM00185	arm_5	21	TRIDC3AG055610.7	SM00185	arm_5	0.15	AT3G60350.1	SM00185	arm_5	0.17
TraesCS3B02G152900.1	SM00185	arm_5	21					AET2Gv20781700.10	SM00185	arm_5	11	TRIDC3AG055610.7	SM00185	arm_5	0.61	AT3G60350.1	SM00185	arm_5	2.0E-5
TraesCS3B02G152900.1	SM00185	arm_5	2					AET2Gv20781700.10	SM00185	arm_5	14	TRIDC3AG055610.7	SM00185	arm_5	0.0064	AT3G60350.1	SM00185	arm_5	20
TraesCS3B02G152900.1	SM00185	arm_5	270					AET2Gv20781700.10	SM00504	Ubox_2	7.5E-32	TRIDC2AG067190.2	SM00185	arm_5	140	AT3G60350.1	SM00185	arm_5	0.032
TraesCS4D02G094000.1	SM00239	C2_3c	4.7E-10					AET3Gv20470000.25	SM00185	arm_5	5	TRIDC2AG067190.2	SM00185	arm_5	81	AT3G60350.1	SM00367	LRR_CC_2	43
TraesCS4D02G094000.1	SM00185	arm_5	9.1					AET3Gv20470000.25	SM00185	arm_5	340	TRIDC2AG067190.2	SM00185	arm_5	0.041	AT3G60350.1	SM00367	LRR_CC_2	0.053
TraesCS4D02G094000.1	SM00185	arm_5	43					AET3Gv20470000.25	SM00185	arm_5	0.39	TRIDC2BG013790.9	SM00185	arm_5	8.0E-7	AT3G60350.1	SM00256	fbox_2	2.4E-5
TraesCS4D02G094000.1	SM00185	arm_5	0.0064					AET3Gv20470000.10	SM00185	arm_5	5	TRIDC2BG013790.9	SM00185	arm_5	16	AT3G60350.2	SM00185	arm_5	1.3E-5
TraesCS4D02G094000.1	SM00185	arm_5	0.28					AET3Gv20470000.10	SM00185	arm_5	340	TRIDC2BG013790.9	SM00185	arm_5	3.1E-4	AT3G60350.2	SM00185	arm_5	18
TraesCS4D02G094000.1	SM00185	arm_5	52					AET3Gv20470000.10	SM00185	arm_5	0.39	TRIDC2BG013790.9	SM00185	arm_5	0.042	AT3G60350.2	SM00185	arm_5	3.5E-4
TraesCS4D02G094000.1	SM00185	arm_5	20					AET3Gv20293400.5	SM00185	arm_5	1.0E-5	TRIDC2BG013790.9	SM00185	arm_5	21	AT3G60350.2	SM00185	arm_5	0.14
TraesCS4D02G094000.1	SM00185	arm_5	25					AET3Gv20293400.5	SM00185	arm_5	2	TRIDC2BG013790.9	SM00185	arm_5	4.5E-4	AT3G60350.2	SM00185	arm_5	0.17
TraesCS4D02G094000.1	SM00185	arm_5	280					AET3Gv20293400.5	SM00185	arm_5	0.69	TRIDC2BG013790.1	SM00185	arm_5	250	AT3G60350.2	SM00185	arm_5	2.0E-5
TraesCS4D02G094000.1	SM00185	arm_5	43					AET3Gv20293400.5	SM00185	arm_5	14	TRIDC2BG013790.1	SM00185	arm_5	21	AT3G60350.2	SM00185	arm_5	20
TraesCS4D02G094000.1	SM00185	arm_5	23					AET3Gv20293400.5	SM00185	arm_5	120	TRIDC2BG013790.1	SM00185	arm_5	4.2E-5	AT3G60350.2	SM00185	arm_5	0.032
TraesCS4D02G094000.1	SM00185	arm_5	1.6					AET3Gv20293400.5	SM00185	arm_5	21	TRIDC2BG013790.1	SM00185	arm_5	0.042	AT3G60350.2	SM00367	LRR_CC_2	43
TraesCS4D02G094000.1	SM00185	arm_5	180					AET3Gv20293400.5	SM00185	arm_5	270	TRIDC2BG013790.1	SM00185	arm_5	1.6E-4	AT3G60350.2	SM00367	LRR_CC_2	0.053
TraesCS4D02G094000.1	SM00185	arm_5	250					AET3Gv20394500.5	SM00185	arm_5	2.8E-6	TRIDC2BG013790.1	SM00185	arm_5	4.5E-4	AT3G60350.2	SM00256	fbox_2	2.4E-5
TraesCS4D02G094000.1	SM00185	arm_5	55					AET3Gv20394500.5	SM00185	arm_5	1.6E-5	TRIDC2BG013790.1	SM00185	arm_5	16	AT4G16143.2	SM00185	arm_5	3.5E-11
TraesCS4D02G094000.1	SM00185	arm_5	0.012					AET3Gv20394500.5	SM00185	arm_5	3.9E-11	TRIDC3AG016700.5	SM00185	arm_5	14	AT4G16143.2	SM00185	arm_5	0.055
TraesCS4D02G094000.1	SM00185	arm_5	7.7					AET3Gv20394500.5	SM00185	arm_5	5.6E-8	TRIDC3AG016700.5	SM00185	arm_5	270	AT4G16143.2	SM00185	arm_5	8.8E-10
TraesCS4D02G094000.1	SM00185	arm_5	230					AET3Gv20394500.5	SM00185	arm_5	1.8E-9	TRIDC3AG016700.5	SM00185	arm_5	0.69	AT4G16143.2	SM00185	arm_5	1.2E-6
TraesCS4D02G094000.1	SM00185	arm_5	26					AET3Gv20394500.5	SM00185	arm_5	0.62	TRIDC3AG016700.5	SM00185	arm_5	1.0E-5	AT4G16143.2	SM00185	arm_5	4.1E-9
TraesCS4A02G097700.1	SM00185	arm_5	480					AET3Gv20394500.5	SM00185	arm_5	0.014	TRIDC3AG016700.5	SM00185	arm_5	140	AT4G16143.2	SM00185	arm_5	0.029
TraesCS4A02G097700.1	SM00185	arm_5	170					AET3Gv20394500.5	SM00185	arm_5	8.8E-6	TRIDC2BG029440.3	SM01349	TOG_3	9.1E-12	AT4G16143.2	SM00185	arm_5	1.2E-5
TraesCS4A02G097700.1	SM00185	arm_5	180					AET3Gv20470000.13	SM00185	arm_5	0.39	TRIDC2BG078020.2	SM00185	arm_5	0.18	AT4G16143.2	SM00185	arm_5	3.4E-6
TraesCS4A02G097700.1	SM00185	arm_5	8.3E-6					AET3Gv20470000.13	SM00185	arm_5	470	TRIDC2BG078020.2	SM00185	arm_5	76	AT4G16143.1	SM00185	arm_5	3.5E-11
TraesCS4A02G097700.1	SM00185	arm_5	5.2					AET3Gv20470000.13	SM00185	arm_5	340	TRIDC2BG078020.2	SM00185	arm_5	0.15	AT4G16143.1	SM00185	arm_5	0.055
TraesCS4A02G097700.1	SM00185	arm_5	7.4					AET3Gv20470000.13	SM00185	arm_5	25	TRIDC2BG078020.2	SM00185	arm_5	0.001	AT4G16143.1	SM00185	arm_5	8.8E-10
TraesCS4A02G097700.1	SM00185	arm_5	0.017					AET3Gv20470000.13	SM00185	arm_5	5	TRIDC2BG013430.1	SM00185	arm_5	0.14	AT4G16143.1	SM00185	arm_5	1.2E-6
TraesCS4A02G097700.1	SM00504	Ubox_2	8.7E-33					AET3Gv20470000.8	SM00185	arm_5	340	TRIDC2BG013430.1	SM00185	arm_5	4.5	AT4G16143.1	SM00185	arm_5	4.1E-9
TraesCS4D02G227100.1.cds1	SM00185	arm_5	7.1					AET3Gv20470000.8	SM00185	arm_5	5	TRIDC2BG013430.1	SM00185	arm_5	58	AT4G16143.1	SM00185	arm_5	0.029
TraesCS4D02G227100.1.cds1	SM00185	arm_5	470					AET3Gv20470000.8	SM00185	arm_5	0.39	TRIDC2BG013430.1	SM00185	arm_5	86	AT4G16143.1	SM00185	arm_5	1.2E-5
TraesCS4D02G227100.1.cds1	SM00185	arm_5	3.3					AET3Gv20470000.14	SM00185	arm_5	25	TRIDC3AG023850.3	SM00185	arm_5	1.6E-5	AT4G16143.1	SM00185	arm_5	3.4E-6
TraesCS4D02G227100.1.cds1	SM00185	arm_5	150					AET3Gv20470000.14	SM00185	arm_5	340	TRIDC3AG023850.3	SM00185	arm_5	8.8E-6	AT5G65200.1	SM00185	arm_5	8.2
TraesCS5A02G111000.3	SM00504	Ubox_2	3.7E-26					AET3Gv20470000.14	SM00185	arm_5	23	TRIDC3AG023850.3	SM00185	arm_5	5.6E-8	AT5G65200.1	SM00185	arm_5	43
TraesCS5A02G111000.3	SM00185	arm_5	190					AET3Gv20470000.14	SM00185	arm_5	5	TRIDC3AG023850.3	SM00185	arm_5	3.9E-11	AT5G65200.1	SM00185	arm_5	0.12
TraesCS5A02G111000.3	SM00185	arm_5	53					AET3Gv20470000.14	SM00185	arm_5	0.39	TRIDC3AG023850.3	SM00185	arm_5	0.014	AT5G65200.1	SM00185	arm_5	26
TraesCS5A02G111000.3	SM00185	arm_5	8.7					AET3Gv20470000.14	SM00185	arm_5	470	TRIDC3AG023850.3	SM00185	arm_5	0.62	AT5G65200.1	SM00504	Ubox_2	2.2E-14
TraesCS5A02G111000.3	SM00185	arm_5	17					AET3Gv20470000.18	SM00185	arm_5	5	TRIDC3AG023850.3	SM00185	arm_5	1.8E-9	AT3G54870.1	SM00129	kinesin_4	1.9E-121
TraesCS5A02G111000.3	SM00185	arm_5	180					AET3Gv20470000.18	SM00185	arm_5	0.39	TRIDC3AG023850.3	SM00185	arm_5	2.8E-6	AT3G54870.1	SM00185	arm_5	13
TraesCS5A02G111000.3	SM00185	arm_5	81					AET3Gv20470000.18	SM00185	arm_5	340	TRIDC2BG028710.4	SM00185	arm_5	7.7E-4	AT3G54870.1	SM00185	arm_5	13
TraesCS5A02G111000.3	SM00185	arm_5	22					AET3Gv20470000.18	SM00185	arm_5	470	TRIDC2BG028710.4	SM00185	arm_5	0.23	AT3G54870.1	SM00185	arm_5	4.6
TraesCS5A02G111000.3	SM00185	arm_5	55					AET3Gv20470000.28	SM00185	arm_5	0.21	TRIDC2BG028710.4	SM00185	arm_5	19	AT5G52000.1	SM00185	arm_5	1.7E-6
TraesCS3D02G178500.2	SM00185	arm_5	5.6E-8					AET3Gv20470000.28	SM00185	arm_5	340	TRIDC2BG028710.4	SM00185	arm_5	0.54	AT5G52000.1	SM00185	arm_5	8.7E-7
TraesCS3D02G178500.2	SM00185	arm_5	0.014					AET3Gv20470000.28	SM00185	arm_5	34	TRIDC2BG028710.4	SM00185	arm_5	310	AT5G52000.1	SM00185	arm_5	0.54
TraesCS3D02G178500.2	SM00185	arm_5	3.9E-11					AET3Gv20470000.28	SM00185	arm_5	5.7	TRIDC3AG023850.7	SM00185	arm_5	2.8E-6	AT5G52000.1	SM00185	arm_5	0.0095
TraesCS3D02G178500.2	SM00185	arm_5	2.8E-6					AET3Gv20470000.28	SM00185	arm_5	5	TRIDC3AG023850.7	SM00185	arm_5	1.6E-5	AT5G52000.1	SM00185	arm_5	0.086
TraesCS3D02G178500.2	SM00185	arm_5	1.6E-5					AET3Gv20204900.2	SM00504	Ubox_2	5.6E-21	TRIDC3AG023850.7	SM00185	arm_5	3.9E-11	AT5G52000.1	SM00185	arm_5	0.022
TraesCS3D02G178500.2	SM00185	arm_5	0.62					AET3Gv20204900.2	SM00185	arm_5	0.86	TRIDC3AG023850.7	SM00185	arm_5	5.6E-8	AT5G52000.1	SM00185	arm_5	13
TraesCS3D02G178500.2	SM00185	arm_5	1.8E-9					AET3Gv20204900.2	SM00185	arm_5	79	TRIDC3AG023850.7	SM00185	arm_5	1.8E-9	AT5G52000.1	SM00185	arm_5	6.0E-7
TraesCS4A02G036800.1	SM00185	arm_5	0.011					AET3Gv20204900.2	SM00185	arm_5	110	TRIDC3AG023850.7	SM00185	arm_5	0.62	AT3G26600.1	SM00185	arm_5	7.5
TraesCS4A02G036800.1	SM00185	arm_5	330					AET3Gv20204900.2	SM00185	arm_5	40	TRIDC3AG023850.7	SM00185	arm_5	0.014	AT3G26600.1	SM00185	arm_5	0.087
TraesCS4A02G036800.1	SM00185	arm_5	80					AET3Gv20204900.2	SM00220	serkin_6	2.3E-22	TRIDC3AG023850.7	SM00185	arm_5	8.8E-6	AT3G26600.1	SM00185	arm_5	1.9E-5
TraesCS4A02G036800.1	SM00185	arm_5	8.3					AET3Gv20293400.8	SM00185	arm_5	0.69	TRIDC3AG058350.1	SM00185	arm_5	1.7E-4	AT4G16490.1	SM00185	arm_5	0.013
TraesCS4A02G036800.1	SM00129	kinesin_4	6.5E-114					AET3Gv20293400.8	SM00185	arm_5	1.0E-5	TRIDC3AG058350.1	SM00185	arm_5	5.8	AT4G16490.1	SM00185	arm_5	12
TraesCS5A02G328200.1.cds1	SM00185	arm_5	0.14					AET3Gv20293400.8	SM00185	arm_5	2	TRIDC3AG058350.1	SM00185	arm_5	5.5	AT4G16490.1	SM00185	arm_5	0.52
TraesCS5A02G328200.1.cds1	SM00185	arm_5	3.9					AET3Gv20293400.8	SM00185	arm_5	21	TRIDC3AG058350.1	SM00185	arm_5	0.0043	AT4G16490.1	SM00185	arm_5	66
TraesCS5A02G328200.1.cds1	SM00185	arm_5	0.07					AET3Gv20293400.8	SM00185	arm_5	14	TRIDC3AG058350.1	SM00185	arm_5	30	AT4G16490.1	SM00185	arm_5	6.9
TraesCS5A02G328200.1.cds1	SM00185	arm_5	140					AET3Gv20293400.8	SM00185	arm_5	120	TRIDC2BG013790.15	SM00185	arm_5	16	AT4G16490.1	SM00185	arm_5	5.8
TraesCS4A02G375000.1	SM00129	kinesin_4	8.9E-114					AET3Gv20293400.8	SM00185	arm_5	270	TRIDC2BG013790.15	SM00185	arm_5	4.5E-4	AT4G02150.1	SM00185	arm_5	0.19
TraesCS4A02G375000.1	SM00185	arm_5	33					AET3Gv20470000.22	SM00185	arm_5	0.39	TRIDC2BG013430.4	SM00185	arm_5	0.14	AT4G02150.1	SM00185	arm_5	2.8E-10
TraesCS4A02G375000.1	SM00185	arm_5	0.017					AET3Gv20470000.22	SM00185	arm_5	11	TRIDC2BG013430.4	SM00185	arm_5	86	AT4G02150.1	SM00185	arm_5	1
TraesCS4A02G375000.1	SM00185	arm_5	6.1					AET3Gv20470000.22	SM00185	arm_5	23	TRIDC2BG013430.4	SM00185	arm_5	4.5	AT4G02150.1	SM00185	arm_5	4.8E-6
TraesCS4A02G375000.1	SM00185	arm_5	76					AET3Gv20470000.22	SM00185	arm_5	340	TRIDC2BG013430.4	SM00185	arm_5	58	AT4G02150.1	SM00185	arm_5	2.7E-8
TraesCS3D02G527900.1	SM00185	arm_5	3.5E-6					AET3Gv20470000.22	SM00185	arm_5	34	TRIDC2BG053530.3	SM00504	Ubox_2	7.5E-32	AT4G02150.1	SM00185	arm_5	2.1E-8
TraesCS3D02G527900.1	SM00185	arm_5	0.23					AET3Gv20470000.22	SM00185	arm_5	5	TRIDC2BG053530.3	SM00185	arm_5	6	AT4G02150.1	SM00185	arm_5	5.9E-9
TraesCS3D02G527900.1	SM00185	arm_5	410					AET3Gv20470000.22	SM00185	arm_5	470	TRIDC2BG053530.3	SM00185	arm_5	11	AT4G02150.1	SM00185	arm_5	8.2E-8
TraesCS3D02G527900.1	SM00185	arm_5	0.2					AET3Gv20470000.22	SM00185	arm_5	5.7	TRIDC2BG053530.3	SM00185	arm_5	21	AT3G54790.2	SM00504	Ubox_2	8.3E-30
TraesCS3D02G527900.1	SM00185	arm_5	2.3					AET2Gv20781700.2	SM00504	Ubox_2	7.5E-32	TRIDC2BG013790.16	SM00185	arm_5	7.3E-5	AT3G54790.2	SM00185	arm_5	0.14
TraesCS3D02G527900.1	SM00185	arm_5	2.1					AET2Gv20781700.2	SM00185	arm_5	11	TRIDC2BG013790.16	SM00185	arm_5	1.6E-4	AT3G54790.2	SM00185	arm_5	2
TraesCS3D02G527900.1	SM00504	Ubox_2	1.1E-28					AET2Gv20781700.2	SM00185	arm_5	21	TRIDC3AG023850.4	SM00185	arm_5	3.9E-11	AT3G54790.2	SM00185	arm_5	2.2E-4
TraesCS4B02G206900.1	SM00185	arm_5	210					AET2Gv20781700.2	SM00185	arm_5	14	TRIDC3AG023850.4	SM00185	arm_5	0.62	AT3G54790.2	SM00185	arm_5	0.96
TraesCS4B02G206900.1	SM00185	arm_5	5.2					AET2Gv20781700.8	SM00504	Ubox_2	7.5E-32	TRIDC3AG023850.4	SM00185	arm_5	5.6E-8	AT3G54790.2	SM00185	arm_5	7.7
TraesCS4B02G206900.1	SM00185	arm_5	0.017					AET2Gv20781700.8	SM00185	arm_5	11	TRIDC3AG023850.4	SM00185	arm_5	2.8E-6	AT5G02880.1	SM00119	hect_3	2.0E-109
TraesCS4B02G206900.1	SM00185	arm_5	8.3E-6					AET2Gv20781700.8	SM00185	arm_5	21	TRIDC3AG023850.4	SM00185	arm_5	0.014	AT3G47820.1	SM00185	arm_5	0.31
TraesCS4B02G206900.1	SM00185	arm_5	7.4					AET2Gv20781700.8	SM00185	arm_5	14	TRIDC3AG023850.4	SM00185	arm_5	8.8E-6	AT3G47820.1	SM00185	arm_5	2.7
TraesCS4B02G206900.1	SM00504	Ubox_2	3.1E-33					AET2Gv20626000.2	SM00504	Ubox_2	2.7E-26	TRIDC3AG023850.4	SM00185	arm_5	1.6E-5	AT3G47820.1	SM00185	arm_5	290
TraesCS4A02G218900.1	SM00185	arm_5	66					AET3Gv20019700.1	SM00185	arm_5	180	TRIDC3AG023850.4	SM00185	arm_5	1.8E-9	AT3G47820.1	SM00185	arm_5	12
TraesCS4A02G218900.1	SM00185	arm_5	280					AET3Gv20019700.1	SM00185	arm_5	250	TRIDC2BG013790.7	SM00185	arm_5	16	AT3G47820.1	SM00504	Ubox_2	5.9E-21
TraesCS4A02G218900.1	SM00185	arm_5	0.28					AET3Gv20019700.1	SM00185	arm_5	0.0018	TRIDC2BG013790.7	SM00185	arm_5	21	AT4G21350.1	SM00504	Ubox_2	6.2E-34
TraesCS4A02G218900.1	SM00185	arm_5	7.7					AET3Gv20019700.1	SM00185	arm_5	7.2E-4	TRIDC2BG013790.7	SM00185	arm_5	3.1E-4	AT4G21350.1	SM00185	arm_5	82
TraesCS4A02G218900.1	SM00185	arm_5	9.1					AET3Gv20019700.1	SM00185	arm_5	140	TRIDC2BG013790.7	SM00185	arm_5	4.5E-4	AT4G21350.1	SM00185	arm_5	67
TraesCS4A02G218900.1	SM00185	arm_5	23					AET2Gv20393100.4	SM00185	arm_5	7.7E-4	TRIDC2BG013790.7	SM00185	arm_5	0.042	AT4G21350.1	SM00185	arm_5	16
TraesCS4A02G218900.1	SM00185	arm_5	43					AET2Gv20393100.4	SM00185	arm_5	0.15	TRIDC2BG013790.7	SM00185	arm_5	0.0011	AT4G21350.1	SM00185	arm_5	21
TraesCS4A02G218900.1	SM00185	arm_5	43					AET2Gv20393100.4	SM00185	arm_5	16	TRIDC3AG016700.6	SM00185	arm_5	1.0E-5	AT3G46510.1	SM00504	Ubox_2	3.9E-37
TraesCS4A02G218900.1	SM00185	arm_5	25					AET2Gv20393100.4	SM00185	arm_5	310	TRIDC3AG016700.6	SM00185	arm_5	140	AT3G46510.1	SM00185	arm_5	9.7
TraesCS4A02G218900.1	SM00185	arm_5	210					AET2Gv20393100.4	SM00185	arm_5	0.54	TRIDC3AG016700.6	SM00185	arm_5	0.69	AT3G46510.1	SM00185	arm_5	0.8
TraesCS4A02G218900.1	SM00185	arm_5	27					AET3Gv20781900.2	SM00504	Ubox_2	2.0E-30	TRIDC3AG016700.6	SM00185	arm_5	2	AT3G46510.1	SM00185	arm_5	17
TraesCS4A02G218900.1	SM00185	arm_5	20					AET3Gv20781900.2	SM00185	arm_5	140	TRIDC3AG016700.6	SM00185	arm_5	21	AT3G46510.1	SM00185	arm_5	0.064
TraesCS4A02G218900.1	SM00185	arm_5	180					AET3Gv20781900.2	SM00185	arm_5	1.7E-4	TRIDC3AG016700.6	SM00185	arm_5	14	AT3G46510.1	SM00185	arm_5	96
TraesCS4A02G218900.1	SM00185	arm_5	190					AET2Gv20387800.1	SM00185	arm_5	1.9E-5	TRIDC3AG016700.6	SM00185	arm_5	270	AT3G46510.1	SM00185	arm_5	3.0E-6
TraesCS4A02G218900.1	SM00185	arm_5	230					AET2Gv20387800.1	SM00185	arm_5	300	TRIDC3AG002100.1	SM00185	arm_5	190	AT5G13060.1	SM00225	BTB_4	6.8E-23
TraesCS4A02G218900.1	SM00185	arm_5	0.012					AET2Gv20387800.1	SM00185	arm_5	0.0014	TRIDC3AG002100.1	SM00185	arm_5	0.008	AT5G13060.1	SM00185	arm_5	0.021
TraesCS4A02G218900.1	SM00185	arm_5	1.6					AET2Gv20387800.1	SM00185	arm_5	4.8	TRIDC3AG002100.1	SM00185	arm_5	0.0013	AT5G13060.1	SM00185	arm_5	4.4
TraesCS4A02G218900.1	SM00185	arm_5	55					AET2Gv20387800.1	SM00185	arm_5	93	TRIDC2AG050270.4	SM00504	Ubox_2	7.5E-32	AT5G13060.1	SM00185	arm_5	0.007
TraesCS4A02G218900.1	SM00185	arm_5	0.0064					AET2Gv20387800.1	SM00185	arm_5	0.18	TRIDC2AG050270.4	SM00185	arm_5	16	AT5G13060.1	SM00185	arm_5	5
TraesCS4A02G218900.1	SM00239	C2_3c	4.7E-10					AET2Gv20781700.9	SM00185	arm_5	21	TRIDC2AG050270.4	SM00185	arm_5	21	AT5G13060.1	SM00185	arm_5	8.6E-6
TraesCS3B02G422200.1	SM00185	arm_5	0.62					AET2Gv20781700.9	SM00185	arm_5	11	TRIDC2AG050270.4	SM00185	arm_5	11	AT5G13060.1	SM00185	arm_5	9.8
TraesCS3B02G422200.1	SM00185	arm_5	2.6E-6					AET2Gv20781700.9	SM00185	arm_5	14	TRIDC2BG078020.1	SM00185	arm_5	72	AT5G13060.1	SM00185	arm_5	1.0E-5
TraesCS3B02G422200.1	SM00185	arm_5	0.0042					AET2Gv20781700.9	SM00504	Ubox_2	7.5E-32	TRIDC2BG078020.1	SM00185	arm_5	0.001	AT5G13060.1	SM00185	arm_5	22
TraesCS3B02G422200.1	SM00185	arm_5	0.0058					AET3Gv20470000.23	SM00185	arm_5	470	TRIDC2AG024390.2	SM00185	arm_5	0.15	AT5G58680.1	SM00185	arm_5	440
TraesCS3B02G422200.1	SM00185	arm_5	0.53					AET3Gv20470000.23	SM00185	arm_5	5	TRIDC2AG024390.2	SM00185	arm_5	7.7E-4	AT5G58680.1	SM00185	arm_5	4.3E-4
TraesCS3B02G230500.1	SM00185	arm_5	15					AET3Gv20470000.23	SM00185	arm_5	34	TRIDC2AG024390.2	SM00185	arm_5	0.54	AT5G58680.1	SM00185	arm_5	27
TraesCS3B02G230500.1	SM00185	arm_5	0.46					AET3Gv20470000.23	SM00185	arm_5	5.7	TRIDC2AG024390.2	SM00185	arm_5	310	AT5G58680.1	SM00185	arm_5	1.1E-4
TraesCS3B02G230500.1	SM00185	arm_5	6.9					AET3Gv20470000.23	SM00185	arm_5	340	TRIDC2AG024390.2	SM00185	arm_5	19	AT5G58680.1	SM00185	arm_5	0.22
TraesCS3B02G230500.1	SM00185	arm_5	38					AET3Gv20470000.23	SM00185	arm_5	0.39	TRIDC2AG024390.2	SM00185	arm_5	110	AT5G58680.1	SM00185	arm_5	12
TraesCS3B02G230500.1	SM00185	arm_5	470					AET3Gv20470000.23	SM00185	arm_5	25	TRIDC2AG024390.3	SM00185	arm_5	7.7E-4	AT4G34940.1	SM00185	arm_5	370
TraesCS3B02G230500.1	SM00185	arm_5	5					AET2Gv20193300.8	SM00185	arm_5	2.7E-4	TRIDC2AG024390.3	SM00185	arm_5	0.15	AT4G34940.1	SM00185	arm_5	0.0029
TraesCS3B02G230500.1	SM00185	arm_5	11					AET2Gv20193300.8	SM00185	arm_5	8.0E-7	TRIDC2AG024390.3	SM00185	arm_5	0.54	AT4G34940.1	SM00185	arm_5	1.3
TraesCS3B02G537800.1	SM00185	arm_5	15					AET2Gv20193300.8	SM00185	arm_5	0.042	TRIDC2AG024390.3	SM00185	arm_5	310	AT4G34940.1	SM00185	arm_5	3.4
TraesCS3B02G537800.1	SM00185	arm_5	410					AET3Gv20470000.26	SM00185	arm_5	0.39	TRIDC2AG024390.3	SM00185	arm_5	14	AT4G31890.2	SM00185	arm_5	110
TraesCS3B02G537800.1	SM00185	arm_5	61					AET3Gv20470000.26	SM00185	arm_5	5	TRIDC2AG024390.3	SM00185	arm_5	19	AT4G31890.2	SM00185	arm_5	13
TraesCS3B02G537800.1	SM00185	arm_5	480					AET3Gv20470000.26	SM00185	arm_5	470	TRIDC3AG016700.10	SM00185	arm_5	2	AT4G31890.2	SM00185	arm_5	1.5
TraesCS3B02G537800.1	SM00185	arm_5	360					AET2Gv20407200.20	SM01349	TOG_3	9.1E-12	TRIDC3AG016700.10	SM00185	arm_5	21	AT4G31890.2	SM00185	arm_5	1.6
TraesCS3B02G537800.1	SM00185	arm_5	13					AET3Gv20293400.4	SM00185	arm_5	0.69	TRIDC2BG013790.19	SM00185	arm_5	1.6E-4	AT4G31890.3	SM00185	arm_5	110
TraesCS3B02G537800.1	SM00185	arm_5	0.016					AET3Gv20293400.4	SM00185	arm_5	2	TRIDC2BG028710.3	SM00185	arm_5	5.3	AT4G31890.3	SM00185	arm_5	13
TraesCS3D02G001900.1	SM00185	arm_5	0.0035					AET3Gv20293400.4	SM00185	arm_5	21	TRIDC2BG028710.3	SM00185	arm_5	19	AT4G31890.3	SM00185	arm_5	1.5
TraesCS3D02G001900.1	SM00185	arm_5	7.2E-4					AET3Gv20293400.4	SM00185	arm_5	1.0E-5	TRIDC2BG028710.3	SM00185	arm_5	310	AT4G31890.3	SM00185	arm_5	1.6
TraesCS3D02G001900.1	SM00185	arm_5	140					AET3Gv20293400.4	SM00185	arm_5	270	TRIDC2BG028710.3	SM00185	arm_5	0.23	AT4G31890.1	SM00185	arm_5	110
TraesCS3D02G001900.1	SM00185	arm_5	180					AET3Gv20293400.4	SM00185	arm_5	14	TRIDC2BG028710.3	SM00185	arm_5	0.54	AT4G31890.1	SM00185	arm_5	13
TraesCS3D02G001900.1	SM00185	arm_5	190					AET3Gv20293400.4	SM00185	arm_5	120	TRIDC2BG028710.3	SM00185	arm_5	7.7E-4	AT4G31890.1	SM00185	arm_5	1.5
TraesCS3B02G012500.1	SM00185	arm_5	230					AET3Gv20781900.1	SM00185	arm_5	1.7E-4	TRIDC3AG016700.3	SM00185	arm_5	14	AT4G31890.1	SM00185	arm_5	1.6
TraesCS3B02G012500.1	SM00185	arm_5	140					AET3Gv20781900.1	SM00185	arm_5	140	TRIDC3AG016700.3	SM00185	arm_5	270	AT5G67340.1	SM00504	Ubox_2	7.2E-28
TraesCS3B02G012500.1	SM00185	arm_5	0.028					AET3Gv20781900.1	SM00504	Ubox_2	2.0E-30	TRIDC3AG016700.3	SM00185	arm_5	0.69	AT5G67340.1	SM00185	arm_5	0.0039
TraesCS3B02G012500.1	SM00185	arm_5	7.2E-4					AET2Gv20781700.5	SM00185	arm_5	21	TRIDC3AG016700.3	SM00185	arm_5	1.0E-5	AT5G67340.1	SM00185	arm_5	46
TraesCS3B02G012500.1	SM00185	arm_5	180					AET2Gv20781700.5	SM00185	arm_5	11	TRIDC3AG016700.3	SM00185	arm_5	140	AT5G67340.1	SM00185	arm_5	4.7
TraesCS4D02G152700.2	SM00185	arm_5	280					AET2Gv20781700.5	SM00185	arm_5	14	TRIDC2BG013790.17	SM00185	arm_5	4.2E-5	AT5G67340.1	SM00185	arm_5	5.2E-5
TraesCS4D02G152700.2	SM00185	arm_5	340					AET2Gv20781700.5	SM00504	Ubox_2	7.5E-32	TRIDC2BG013790.17	SM00185	arm_5	4.5E-4	AT5G67340.1	SM00185	arm_5	0.0024
TraesCS4D02G152700.2	SM00185	arm_5	100					AET3Gv20470000.4	SM00185	arm_5	5	TRIDC2BG013790.17	SM00185	arm_5	1.6E-4	AT5G67340.2	SM00504	Ubox_2	7.2E-28
TraesCS4D02G152700.2	SM00185	arm_5	18					AET3Gv20470000.4	SM00185	arm_5	340	TRIDC3AG049850.2	SM00504	Ubox_2	2.0E-30	AT5G67340.2	SM00185	arm_5	0.0039
TraesCS4D02G152700.2	SM00185	arm_5	370					AET3Gv20470000.4	SM00185	arm_5	0.39	TRIDC3AG049850.2	SM00185	arm_5	1.7E-4	AT5G67340.2	SM00185	arm_5	46
TraesCS4D02G152700.2	SM00185	arm_5	2.2					AET2Gv20193300.7	SM00185	arm_5	2.7E-4	TRIDC3AG049850.2	SM00185	arm_5	140	AT5G67340.2	SM00185	arm_5	4.7
TraesCS4D02G269100.1	SM00185	arm_5	130					AET2Gv20193300.7	SM00185	arm_5	4.2E-5	TRIDC2AG067190.1	SM00185	arm_5	0.041	AT5G67340.2	SM00185	arm_5	5.2E-5
TraesCS4D02G269100.1	SM00185	arm_5	0.011					AET2Gv20193300.7	SM00185	arm_5	4.5E-4	TRIDC2AG067190.1	SM00185	arm_5	140	AT5G67340.2	SM00185	arm_5	0.0024
TraesCS4D02G269100.1	SM00185	arm_5	330					AET2Gv20781700.11	SM00504	Ubox_2	7.5E-32	TRIDC2AG067190.1	SM00185	arm_5	81	AT5G02880.2	SM00119	hect_3	2.6E-89
TraesCS4D02G269100.1	SM00185	arm_5	8.3					AET2Gv20781700.11	SM00185	arm_5	11	TRIDC2AG067190.1	SM00504	Ubox_2	5.3E-24	AT5G50900.1	SM00185	arm_5	0.6
TraesCS4D02G269100.1	SM00129	kinesin_4	1.5E-113					AET2Gv20781700.11	SM00185	arm_5	14	TRIDC3AG016700.8	SM00185	arm_5	0.69	AT5G50900.1	SM00185	arm_5	380
TraesCS4D02G269100.2	SM00185	arm_5	120					AET2Gv20781700.11	SM00185	arm_5	21	TRIDC3AG016700.8	SM00185	arm_5	1.0E-5	AT5G50900.1	SM00185	arm_5	49
TraesCS4D02G269100.2	SM00185	arm_5	8.3					AET3Gv20293400.1	SM00185	arm_5	14	TRIDC3AG016700.8	SM00185	arm_5	140	AT5G50900.1	SM00185	arm_5	6.2
TraesCS4D02G269100.2	SM00185	arm_5	0.011					AET3Gv20293400.1	SM00185	arm_5	0.69	TRIDC3AG016700.8	SM00185	arm_5	2	AT5G50900.1	SM00185	arm_5	21
TraesCS4D02G269100.2	SM00185	arm_5	130					AET3Gv20293400.1	SM00185	arm_5	1.0E-5	TRIDC3AG016700.8	SM00185	arm_5	21	AT5G50900.1	SM00185	arm_5	5.5
TraesCS4D02G269100.2	SM00129	kinesin_4	8.1E-48					AET4Gv20662700.9	SM00185	arm_5	330	TRIDC3AG016700.8	SM00185	arm_5	14	AT5G50900.1	SM00185	arm_5	250
TraesCS4B02G145300.4	SM00185	arm_5	370					AET4Gv20662700.9	SM00185	arm_5	130	TRIDC3AG016700.8	SM00185	arm_5	270	AT5G18320.1	SM00504	Ubox_2	2.8E-20
TraesCS4B02G145300.4	SM00185	arm_5	2.2					AET4Gv20662700.9	SM00185	arm_5	8.3	TRIDC3AG023850.6	SM00185	arm_5	1.8E-9	AT3G09350.4	SM01349	TOG_3	1.7E-4
TraesCS4B02G145300.4	SM00185	arm_5	340					AET4Gv20662700.9	SM00185	arm_5	0.011	TRIDC3AG023850.6	SM00185	arm_5	1.6E-5	AT3G09350.2	SM01349	TOG_3	1.7E-4
TraesCS4B02G145300.4	SM00185	arm_5	18					AET4Gv20662700.9	SM00129	kinesin_4	1.5E-25	TRIDC3AG023850.6	SM00185	arm_5	0.014	AT3G09350.3	SM01349	TOG_3	1.7E-4
TraesCS4B02G145300.4	SM00185	arm_5	430					AET4Gv20201600.3	SM00239	C2_3c	4.7E-10	TRIDC3AG023850.6	SM00185	arm_5	5.6E-8	AT5G66200.1	SM00185	arm_5	30
TraesCS4B02G145300.4	SM00185	arm_5	240					AET4Gv20201600.3	SM00185	arm_5	0.0064	TRIDC3AG023850.6	SM00185	arm_5	2.8E-6	AT5G66200.1	SM00185	arm_5	0.0039
TraesCS4D02G348700.1.cds1	SM00185	arm_5	39					AET4Gv20201600.3	SM00185	arm_5	52	TRIDC3AG023850.6	SM00185	arm_5	3.9E-11	AT5G66200.1	SM00185	arm_5	35
TraesCS4D02G348700.1.cds1	SM00185	arm_5	0.025					AET4Gv20201600.3	SM00185	arm_5	9.1	TRIDC3AG023850.6	SM00185	arm_5	0.62	AT5G66200.1	SM00185	arm_5	48
TraesCS4D02G348700.1.cds1	SM00185	arm_5	59					AET4Gv20201600.3	SM00185	arm_5	23	TRIDC3AG023850.6	SM00185	arm_5	8.8E-6	AT5G66200.1	SM00185	arm_5	180
TraesCS4D02G348700.1.cds1	SM00185	arm_5	68					AET4Gv20201600.3	SM00185	arm_5	1.6	TRIDC3AG058350.4	SM00185	arm_5	30	AT5G14510.1	SM00185	arm_5	250
TraesCS4D02G348700.1.cds1	SM00185	arm_5	13					AET4Gv20201600.3	SM00185	arm_5	7.7	TRIDC3AG058350.4	SM00185	arm_5	180	AT5G14510.1	SM00185	arm_5	340
TraesCS4D02G348700.1.cds1	SM00185	arm_5	20					AET4Gv20201600.3	SM00185	arm_5	55	TRIDC3AG058350.4	SM00185	arm_5	0.0043	AT5G14510.1	SM00185	arm_5	22
TraesCS4D02G348700.1.cds1	SM00185	arm_5	0.6					AET4Gv20201600.3	SM00185	arm_5	20	TRIDC3AG058350.4	SM00185	arm_5	5.5	AT5G14510.1	SM00185	arm_5	17
TraesCS4D02G348700.1.cds1	SM00185	arm_5	0.045					AET4Gv20201600.3	SM00185	arm_5	26	TRIDC3AG058350.4	SM00185	arm_5	5.8	AT4G36030.1	SM00185	arm_5	2.2
TraesCS3A02G521300.1	SM00185	arm_5	0.56					AET4Gv20201600.3	SM00185	arm_5	230	TRIDC3AG058350.4	SM00185	arm_5	1.7E-4	AT4G36030.1	SM00185	arm_5	24
TraesCS3A02G521300.1	SM00185	arm_5	410					AET4Gv20201600.3	SM00185	arm_5	43	TRIDC4AG023050.6	SM00185	arm_5	240	AT4G36030.1	SM00185	arm_5	0.45
TraesCS3A02G521300.1	SM00185	arm_5	2.3					AET4Gv20201600.3	SM00185	arm_5	280	TRIDC4AG023050.6	SM00185	arm_5	280	AT4G36030.1	SM00185	arm_5	500
TraesCS3A02G521300.1	SM00185	arm_5	2.1					AET4Gv20201600.3	SM00185	arm_5	180	TRIDC4AG023050.6	SM00185	arm_5	2.2	AT3G06720.1	SM00185	arm_5	7.8E-9
TraesCS3A02G521300.1	SM00185	arm_5	3.5E-6					AET4Gv20201600.3	SM00185	arm_5	0.28	TRIDC4AG023050.6	SM00185	arm_5	18	AT3G06720.1	SM00185	arm_5	8.4E-9
TraesCS3A02G521300.1	SM00185	arm_5	0.23					AET4Gv20201600.3	SM00185	arm_5	43	TRIDC4AG023050.6	SM00185	arm_5	100	AT3G06720.1	SM00185	arm_5	1.7E-6
TraesCS3A02G521300.1	SM00504	Ubox_2	1.1E-28					AET4Gv20201600.3	SM00185	arm_5	25	TRIDC4AG023050.6	SM00185	arm_5	200	AT3G06720.1	SM00185	arm_5	2.1E-10
TraesCS4B02G145300.2	SM00185	arm_5	340					AET4Gv20201600.3	SM00185	arm_5	250	TRIDC3BG034060.6	SM00185	arm_5	470	AT3G06720.1	SM00185	arm_5	0.0037
TraesCS4B02G145300.2	SM00185	arm_5	370					AET4Gv20201600.3	SM00185	arm_5	0.012	TRIDC3BG034060.6	SM00185	arm_5	38	AT3G06720.1	SM00185	arm_5	0.15
TraesCS4B02G145300.2	SM00185	arm_5	18					AET3Gv20915900.7	SM00185	arm_5	0.03	TRIDC3BG034060.6	SM00185	arm_5	24	AT3G06720.1	SM00185	arm_5	1.7E-7
TraesCS4B02G145300.2	SM00185	arm_5	240					AET3Gv20915900.7	SM00185	arm_5	11	TRIDC3BG034060.6	SM00185	arm_5	5	AT3G06720.1	SM00185	arm_5	3.6E-8
TraesCS4B02G145300.2	SM00185	arm_5	4.8					AET3Gv20915900.7	SM00185	arm_5	3.1E-5	TRIDC3BG034060.6	SM00185	arm_5	0.46	AT3G06720.2	SM00185	arm_5	7.8E-9
TraesCS4B02G145300.2	SM00185	arm_5	430					AET3Gv20915900.7	SM00185	arm_5	17	TRIDC3BG034060.6	SM00185	arm_5	15	AT3G06720.2	SM00185	arm_5	8.4E-9
TraesCS4B02G145300.2	SM00185	arm_5	2.2					AET3Gv20915900.7	SM00185	arm_5	28	TRIDC3BG034060.6	SM00185	arm_5	11	AT3G06720.2	SM00185	arm_5	1.7E-6
TraesCS5A02G475900.1.cds1	SM00185	arm_5	130					AET4Gv20662700.26	SM00185	arm_5	8.3	TRIDC3BG034060.5	SM00185	arm_5	6.9	AT3G06720.2	SM00185	arm_5	2.1E-10
TraesCS5A02G475900.1.cds1	SM00185	arm_5	270					AET4Gv20662700.26	SM00185	arm_5	130	TRIDC3BG034060.5	SM00185	arm_5	470	AT3G06720.2	SM00185	arm_5	0.0037
TraesCS5A02G475900.1.cds1	SM00185	arm_5	310					AET4Gv20662700.26	SM00185	arm_5	0.011	TRIDC3BG034060.5	SM00185	arm_5	11	AT3G06720.2	SM00185	arm_5	0.15
TraesCS5A02G475900.1.cds1	SM00185	arm_5	3.2E-5					AET4Gv20662700.26	SM00185	arm_5	330	TRIDC3BG034060.5	SM00185	arm_5	0.46	AT3G06720.2	SM00185	arm_5	1.7E-7
TraesCS3D02G095000.1	SM00504	Ubox_2	1.6E-21					AET4Gv20852600.3	SM00185	arm_5	0.8	TRIDC3BG034060.5	SM00185	arm_5	5	AT3G06720.2	SM00185	arm_5	3.6E-8
TraesCS3D02G095000.1	SM00185	arm_5	460					AET4Gv20852600.3	SM00185	arm_5	0.02	TRIDC3BG021590.5	SM00185	arm_5	270	AT3G05720.1	SM00185	arm_5	5.8E-9
TraesCS3D02G095000.1	SM00185	arm_5	91					AET4Gv20852600.3	SM00367	LRR_CC_2	0.76	TRIDC3BG021590.5	SM00185	arm_5	0.69	AT3G05720.1	SM00185	arm_5	1.1E-5
TraesCS3D02G095000.1	SM00185	arm_5	26					AET4Gv20852600.3	SM00367	LRR_CC_2	7.9	TRIDC3BG021590.5	SM00185	arm_5	21	AT3G05720.1	SM00185	arm_5	0.51
TraesCS3D02G095000.1	SM00185	arm_5	0.57					AET4Gv20852600.3	SM00256	fbox_2	1.3E-4	TRIDC3BG021590.5	SM00185	arm_5	3.3E-5	AT3G05720.1	SM00185	arm_5	6.3E-9
TraesCS4B02G145300.1	SM00185	arm_5	340					AET4Gv20333100.3	SM00185	arm_5	340	TRIDC3BG021590.5	SM00185	arm_5	120	AT3G05720.1	SM00185	arm_5	1.8E-7
TraesCS4B02G145300.1	SM00185	arm_5	370					AET4Gv20333100.3	SM00185	arm_5	300	TRIDC3BG021590.5	SM00185	arm_5	2	AT3G05720.1	SM00185	arm_5	0.0012
TraesCS4B02G145300.1	SM00185	arm_5	18					AET4Gv20333100.3	SM00185	arm_5	4.8	TRIDC3BG021590.5	SM00185	arm_5	14	AT3G05720.1	SM00185	arm_5	2.2
TraesCS4B02G145300.1	SM00185	arm_5	240					AET4Gv20333100.3	SM00185	arm_5	2.2	TRIDC3BG021590.8	SM00185	arm_5	14	AT3G05720.1	SM00185	arm_5	5.1
TraesCS4B02G145300.1	SM00185	arm_5	4.8					AET4Gv20333100.3	SM00185	arm_5	18	TRIDC3BG021590.8	SM00185	arm_5	270	AT3G05720.2	SM00185	arm_5	5.8E-9
TraesCS4B02G145300.1	SM00185	arm_5	430					AET4Gv20333100.3	SM00185	arm_5	280	TRIDC3BG021590.8	SM00185	arm_5	21	AT3G05720.2	SM00185	arm_5	1.1E-5
TraesCS4B02G145300.1	SM00185	arm_5	2.2					AET4Gv20333100.3	SM00185	arm_5	100	TRIDC3BG021590.8	SM00185	arm_5	0.69	AT3G05720.2	SM00185	arm_5	0.51
TraesCS3D02G339600.1.cds1	SM00185	arm_5	1.7E-4					AET4Gv20852600.6	SM00185	arm_5	0.02	TRIDC3BG021590.8	SM00185	arm_5	120	AT3G05720.2	SM00185	arm_5	6.3E-9
TraesCS3D02G339600.1.cds1	SM00185	arm_5	140					AET4Gv20852600.6	SM00185	arm_5	0.022	TRIDC3BG021590.8	SM00185	arm_5	2	AT3G05720.2	SM00185	arm_5	1.8E-7
TraesCS3D02G339600.1.cds1	SM00504	Ubox_2	2.0E-30					AET4Gv20852600.6	SM00185	arm_5	0.015	TRIDC3BG034060.17	SM00185	arm_5	0.46	AT3G05720.2	SM00185	arm_5	0.0012
TraesCS4A02G149700.3	SM00185	arm_5	100					AET4Gv20852600.6	SM00185	arm_5	0.8	TRIDC3BG034060.17	SM00185	arm_5	5	AT3G05720.2	SM00185	arm_5	2.2
TraesCS4A02G149700.3	SM00185	arm_5	280					AET4Gv20852600.6	SM00185	arm_5	1.5E-5	TRIDC3BG034060.17	SM00185	arm_5	470	AT3G05720.2	SM00185	arm_5	5.1
TraesCS4A02G149700.3	SM00185	arm_5	18					AET5Gv20224700.6	SM00504	Ubox_2	7.1E-33	TRIDC3BG034060.16	SM00185	arm_5	0.46	AT3G54870.2	SM00129	kinesin_4	1.9E-121
TraesCS4A02G149700.3	SM00185	arm_5	2.2					AET5Gv20224700.6	SM00185	arm_5	1.6E-5	TRIDC3BG034060.16	SM00185	arm_5	5	AT3G54870.2	SM00185	arm_5	13
TraesCS4A02G149700.3	SM00185	arm_5	240					AET5Gv20224700.6	SM00185	arm_5	29	TRIDC3BG034060.16	SM00185	arm_5	470	AT3G54870.2	SM00185	arm_5	13
TraesCS4A02G149700.3	SM00185	arm_5	200					AET5Gv20224700.6	SM00185	arm_5	1.1	TRIDC3BG034060.16	SM00185	arm_5	15	AT3G54870.2	SM00185	arm_5	4.6
TraesCS4B02G371400.3	SM00367	LRR_CC_2	0.76					AET5Gv20224700.6	SM00185	arm_5	0.57	TRIDC3BG034060.16	SM00185	arm_5	38	AT4G02150.2	SM00185	arm_5	2.1E-8
TraesCS4B02G371400.3	SM00367	LRR_CC_2	81					AET5Gv20224700.3	SM00504	Ubox_2	7.1E-33	TRIDC3AG058350.3	SM00185	arm_5	1.7E-4	AT4G02150.2	SM00185	arm_5	5.9E-9
TraesCS4B02G371400.3	SM00256	fbox_2	1.3E-4					AET5Gv20224700.3	SM00185	arm_5	1.6E-5	TRIDC3AG058350.3	SM00185	arm_5	5.8	AT4G02150.2	SM00185	arm_5	1
TraesCS4B02G371400.3	SM00185	arm_5	1.5E-5					AET5Gv20224700.3	SM00185	arm_5	29	TRIDC3AG058350.3	SM00185	arm_5	0.0043	AT4G02150.2	SM00185	arm_5	2.7E-8
TraesCS4B02G371400.3	SM00185	arm_5	0.02					AET5Gv20224700.3	SM00185	arm_5	1.1	TRIDC3AG058350.3	SM00185	arm_5	30	AT4G02150.2	SM00185	arm_5	0.19
TraesCS4B02G371400.3	SM00185	arm_5	0.022					AET5Gv20224700.3	SM00185	arm_5	0.57	TRIDC3AG058350.3	SM00185	arm_5	180	AT4G02150.2	SM00185	arm_5	2.8E-10
TraesCS4B02G371400.3	SM00185	arm_5	0.8					AET4Gv20662700.16	SM00129	kinesin_4	8.5E-50	TRIDC3AG058350.3	SM00185	arm_5	5.5	AT4G02150.2	SM00185	arm_5	8.2E-8
TraesCS4B02G371400.3	SM00185	arm_5	0.13					AET4Gv20662700.16	SM00185	arm_5	0.011	TRIDC3AG068850.4	SM00185	arm_5	230	AT5G03070.1	SM00185	arm_5	19
TraesCS4B02G371400.3	SM00185	arm_5	86					AET4Gv20662700.16	SM00185	arm_5	130	TRIDC3AG068850.4	SM00185	arm_5	14	AT5G03070.1	SM00185	arm_5	0.0023
TraesCS4B02G371400.3	SM00185	arm_5	0.015					AET4Gv20662700.16	SM00185	arm_5	8.3	TRIDC3AG068850.4	SM00185	arm_5	13	AT5G03070.1	SM00185	arm_5	18
TraesCS4B02G371400.3	SM00185	arm_5	3.6E-5					AET4Gv20662700.16	SM00185	arm_5	330	TRIDC3AG068850.4	SM00185	arm_5	59	AT5G03070.1	SM00185	arm_5	17
TraesCS5A02G111000.1	SM00185	arm_5	55					AET4Gv20201600.6	SM00185	arm_5	43	TRIDC3AG068850.4	SM00185	arm_5	61	AT5G03070.1	SM00185	arm_5	320
TraesCS5A02G111000.1	SM00185	arm_5	22					AET4Gv20201600.6	SM00185	arm_5	230	TRIDC3AG068850.4	SM00185	arm_5	480	AT5G03070.1	SM00185	arm_5	4.4
TraesCS5A02G111000.1	SM00185	arm_5	180					AET4Gv20201600.6	SM00185	arm_5	9.1	TRIDC3BG027790.1	SM00185	arm_5	5.6E-8	AT5G03070.1	SM00185	arm_5	0.014
TraesCS5A02G111000.1	SM00185	arm_5	190					AET4Gv20201600.6	SM00185	arm_5	0.28	TRIDC3BG027790.1	SM00185	arm_5	1.6E-5	AT5G19820.1	SM01349	TOG_3	2.2E-11
TraesCS5A02G111000.1	SM00185	arm_5	17					AET4Gv20201600.6	SM00185	arm_5	25	TRIDC3BG027790.1	SM00185	arm_5	2.8E-6	AT5G01830.1	SM00504	Ubox_2	5.7E-33
TraesCS5A02G111000.1	SM00185	arm_5	81					AET4Gv20201600.6	SM00185	arm_5	280	TRIDC3BG027790.1	SM00185	arm_5	3.9E-11	AT5G01830.1	SM00185	arm_5	370
TraesCS5A02G111000.1	SM00185	arm_5	8.7					AET4Gv20201600.6	SM00185	arm_5	0.012	TRIDC3BG027790.1	SM00185	arm_5	1.8E-9	AT5G01830.1	SM00185	arm_5	0.0062
TraesCS5A02G111000.1	SM00504	Ubox_2	3.7E-26					AET4Gv20201600.6	SM00185	arm_5	23	TRIDC3BG027790.1	SM00185	arm_5	0.62	AT4G12710.1	SM00185	arm_5	0.044
TraesCS4B02G371400.2	SM00185	arm_5	0.13					AET4Gv20201600.6	SM00185	arm_5	1.6	TRIDC3BG027790.1	SM00185	arm_5	8.8E-6	AT4G12710.1	SM00185	arm_5	320
TraesCS4B02G371400.2	SM00185	arm_5	0.8					AET4Gv20201600.6	SM00185	arm_5	180	TRIDC3BG027790.1	SM00185	arm_5	0.014	AT4G12710.1	SM00185	arm_5	1.9E-4
TraesCS4B02G371400.2	SM00185	arm_5	3.6E-5					AET4Gv20201600.6	SM00185	arm_5	0.0064	TRIDC3BG027790.6	SM00185	arm_5	2.8E-6	AT4G12710.1	SM00185	arm_5	0.0015
TraesCS4B02G371400.2	SM00185	arm_5	86					AET4Gv20201600.6	SM00185	arm_5	250	TRIDC3BG027790.6	SM00185	arm_5	0.014	AT4G12710.1	SM00185	arm_5	150
TraesCS4B02G371400.2	SM00185	arm_5	2.1					AET5Gv20224700.4	SM00185	arm_5	1.1	TRIDC3BG027790.6	SM00185	arm_5	8.8E-6	AT3G07360.1	SM00504	Ubox_2	5.6E-34
TraesCS4B02G371400.2	SM00185	arm_5	0.022					AET5Gv20224700.4	SM00185	arm_5	1.6E-5	TRIDC3BG027790.6	SM00185	arm_5	3.9E-11
TraesCS4B02G371400.2	SM00185	arm_5	1.5E-5					AET5Gv20224700.4	SM00185	arm_5	29	TRIDC3BG027790.6	SM00185	arm_5	1.6E-5
TraesCS4B02G371400.2	SM00185	arm_5	0.02					AET5Gv20224700.4	SM00185	arm_5	0.57	TRIDC3BG027790.6	SM00185	arm_5	5.6E-8
TraesCS3B02G202800.2	SM00185	arm_5	2.8E-6					AET3Gv20915900.8	SM00185	arm_5	3.1E-5	TRIDC3BG027790.6	SM00185	arm_5	0.62
TraesCS3B02G202800.2	SM00185	arm_5	8.8E-6					AET3Gv20915900.8	SM00185	arm_5	11	TRIDC3BG027790.6	SM00185	arm_5	1.8E-9
TraesCS3B02G202800.2	SM00185	arm_5	1.8E-9					AET3Gv20915900.8	SM00185	arm_5	0.03	TRIDC3BG034060.12	SM00185	arm_5	38
TraesCS3B02G202800.2	SM00185	arm_5	0.014					AET3Gv20915900.8	SM00185	arm_5	28	TRIDC3BG034060.12	SM00185	arm_5	470
TraesCS3B02G202800.2	SM00185	arm_5	3.9E-11					AET3Gv20915900.8	SM00185	arm_5	17	TRIDC3BG034060.12	SM00185	arm_5	0.46
TraesCS3B02G202800.2	SM00185	arm_5	0.62					AET4Gv20662700.29	SM00185	arm_5	120	TRIDC3BG034060.12	SM00185	arm_5	15
TraesCS3B02G202800.2	SM00185	arm_5	1.6E-5					AET4Gv20662700.29	SM00185	arm_5	130	TRIDC3BG034060.12	SM00185	arm_5	5
TraesCS3B02G202800.2	SM00185	arm_5	5.6E-8					AET4Gv20662700.29	SM00185	arm_5	8.3	TRIDC4AG061250.1	SM00185	arm_5	76
TraesCS5A02G165000.1.cds1	SM00185	arm_5	0.018					AET4Gv20662700.29	SM00185	arm_5	0.011	TRIDC4AG061250.1	SM00185	arm_5	6.1
TraesCS5A02G165000.1.cds1	SM00185	arm_5	20					AET3Gv21222500.2	SM00504	Ubox_2	1.1E-28	TRIDC4AG061250.1	SM00185	arm_5	0.017
TraesCS5A02G165000.1.cds1	SM00185	arm_5	0.0088					AET3Gv21222500.2	SM00185	arm_5	2.3	TRIDC4AG061250.1	SM00185	arm_5	33
TraesCS3A02G410100.1	SM00185	arm_5	0.11					AET3Gv21222500.2	SM00185	arm_5	3.5E-6	TRIDC4AG005110.7	SM00185	arm_5	80
TraesCS3A02G410100.1	SM00185	arm_5	0.46					AET3Gv21222500.2	SM00185	arm_5	0.23	TRIDC4AG005110.7	SM00185	arm_5	8.3
TraesCS3A02G410100.1	SM00185	arm_5	1.7E-4					AET3Gv21222500.2	SM00185	arm_5	0.2	TRIDC4AG005110.7	SM00185	arm_5	0.004
TraesCS3A02G410100.1	SM00185	arm_5	6.1					AET3Gv21222500.2	SM00185	arm_5	2.1	TRIDC4AG005110.8	SM00185	arm_5	80
TraesCS4A02G498700.1	SM00504	Ubox_2	4.0E-34					AET3Gv21222500.2	SM00185	arm_5	410	TRIDC4AG005110.8	SM00185	arm_5	8.3
TraesCS4A02G498700.1	SM00185	arm_5	31					AET3Gv21222500.3	SM00185	arm_5	0.23	TRIDC4AG005110.8	SM00185	arm_5	0.004
TraesCS4A02G498700.1	SM00185	arm_5	1.4E-6					AET3Gv21222500.3	SM00185	arm_5	3.5E-6	TRIDC3BG034060.13	SM00185	arm_5	11
TraesCS4A02G498700.1	SM00185	arm_5	99					AET3Gv21222500.3	SM00185	arm_5	2.1	TRIDC3BG034060.13	SM00185	arm_5	24
TraesCS4A02G498700.1	SM00185	arm_5	0.0059					AET3Gv21222500.3	SM00185	arm_5	0.2	TRIDC3BG034060.13	SM00185	arm_5	0.46
TraesCS4A02G498700.1	SM00185	arm_5	0.015					AET3Gv21222500.3	SM00185	arm_5	2.3	TRIDC3AG073760.2	SM00185	arm_5	2.3
TraesCS4A02G149700.2	SM00185	arm_5	200					AET3Gv21222500.3	SM00185	arm_5	410	TRIDC3AG073760.2	SM00185	arm_5	3.5E-6
TraesCS4A02G149700.2	SM00185	arm_5	18					AET3Gv21222500.3	SM00504	Ubox_2	1.1E-28	TRIDC3AG073760.2	SM00185	arm_5	0.23
TraesCS4A02G149700.2	SM00185	arm_5	2.2					AET4Gv20333100.4	SM00185	arm_5	340	TRIDC3AG073760.2	SM00185	arm_5	2.1
TraesCS4A02G149700.2	SM00185	arm_5	4.8					AET4Gv20333100.4	SM00185	arm_5	300	TRIDC3AG073760.2	SM00185	arm_5	0.56
TraesCS4A02G149700.2	SM00185	arm_5	100					AET4Gv20333100.4	SM00185	arm_5	4.8	TRIDC3AG073760.2	SM00185	arm_5	410
TraesCS4A02G149700.2	SM00185	arm_5	240					AET4Gv20333100.4	SM00185	arm_5	2.2	TRIDC3AG073760.2	SM00504	Ubox_2	1.1E-28
TraesCS4A02G149700.2	SM00185	arm_5	280					AET4Gv20333100.4	SM00185	arm_5	18	TRIDC3BG027790.9	SM00185	arm_5	0.014
TraesCS3D02G483600.1	SM00185	arm_5	480					AET4Gv20333100.4	SM00185	arm_5	280	TRIDC3BG027790.9	SM00185	arm_5	5.6E-8
TraesCS3D02G483600.1	SM00185	arm_5	13					AET4Gv20333100.4	SM00185	arm_5	100	TRIDC3BG027790.9	SM00185	arm_5	8.8E-6
TraesCS3D02G483600.1	SM00185	arm_5	180					AET4Gv20852600.2	SM00256	fbox_2	1.3E-4	TRIDC3BG027790.9	SM00185	arm_5	2.8E-6
TraesCS3D02G483600.1	SM00185	arm_5	0.08					AET4Gv20852600.2	SM00367	LRR_CC_2	0.76	TRIDC3BG027790.9	SM00185	arm_5	1.6E-5
TraesCS3D02G483600.1	SM00185	arm_5	14					AET4Gv20852600.2	SM00367	LRR_CC_2	7.9	TRIDC3BG027790.2	SM00185	arm_5	0.014
TraesCS3D02G483600.1	SM00185	arm_5	60					AET4Gv20852600.2	SM00185	arm_5	1.5E-5	TRIDC3BG027790.2	SM00185	arm_5	5.6E-8
TraesCS7D02G213600.1	SM00504	Ubox_2	5.5E-19					AET4Gv20852600.2	SM00185	arm_5	0.02	TRIDC3BG027790.2	SM00185	arm_5	8.8E-6
TraesCS7D02G213600.1	SM00185	arm_5	8.6					AET4Gv20852600.2	SM00185	arm_5	0.022	TRIDC3BG027790.2	SM00185	arm_5	2.8E-6
TraesCS7D02G213600.1	SM00185	arm_5	260					AET4Gv20852600.2	SM00185	arm_5	0.8	TRIDC3BG027790.2	SM00185	arm_5	1.6E-5
TraesCS7D02G213600.1	SM00185	arm_5	43					AET4Gv20852600.2	SM00185	arm_5	0.13	TRIDC3BG027790.8	SM00185	arm_5	0.014
TraesCS7D02G213600.1	SM00185	arm_5	6.1					AET4Gv20852600.2	SM00185	arm_5	86	TRIDC3BG027790.8	SM00185	arm_5	5.6E-8
TraesCS7D02G213600.1	SM00185	arm_5	10					AET4Gv20852600.2	SM00185	arm_5	0.015	TRIDC3BG027790.8	SM00185	arm_5	8.8E-6
TraesCS7D02G213600.1	SM00185	arm_5	42					AET4Gv20852600.2	SM00185	arm_5	3.6E-5	TRIDC3BG027790.8	SM00185	arm_5	2.8E-6
TraesCS7D02G213600.1	SM00185	arm_5	0.15					AET4Gv20529400.3	SM00185	arm_5	180	TRIDC3BG027790.8	SM00185	arm_5	1.6E-5
TraesCS7D02G229000.1.cds1	SM00185	arm_5	110					AET4Gv20529400.3	SM00185	arm_5	170	TRIDC4AG034680.4	SM00185	arm_5	66
TraesCS7D02G229000.1.cds1	SM00185	arm_5	6.8					AET4Gv20529400.3	SM00185	arm_5	0.017	TRIDC4AG034680.4	SM00185	arm_5	280
TraesCS7D02G229000.1.cds1	SM00185	arm_5	12					AET4Gv20529400.3	SM00185	arm_5	480	TRIDC4AG034680.4	SM00185	arm_5	0.28
TraesCS7D02G229000.1.cds1	SM00185	arm_5	0.64					AET4Gv20529400.3	SM00185	arm_5	8.3E-6	TRIDC4AG034680.4	SM00185	arm_5	7.7
TraesCS7D02G229000.1.cds1	SM00504	Ubox_2	1.3E-7					AET4Gv20529400.3	SM00185	arm_5	5.2	TRIDC4AG034680.4	SM00185	arm_5	9.1
TraesCS5B02G087500.1	SM00504	Ubox_2	7.1E-33					AET4Gv20529400.3	SM00185	arm_5	7.4	TRIDC4AG034680.4	SM00185	arm_5	23
TraesCS5B02G087500.1	SM00185	arm_5	29					AET4Gv20529400.3	SM00504	Ubox_2	1.1E-33	TRIDC4AG034680.4	SM00185	arm_5	43
TraesCS5B02G087500.1	SM00185	arm_5	0.57					AET4Gv20662700.1	SM00129	kinesin_4	1.5E-113	TRIDC4AG034680.4	SM00185	arm_5	43
TraesCS5B02G087500.1	SM00185	arm_5	1.6E-5					AET4Gv20662700.1	SM00185	arm_5	0.011	TRIDC4AG034680.4	SM00185	arm_5	25
TraesCS5B02G087500.1	SM00185	arm_5	1.1					AET4Gv20662700.1	SM00185	arm_5	330	TRIDC4AG034680.4	SM00185	arm_5	210
TraesCS7D02G072300.1	SM00185	arm_5	76					AET5Gv20224700.5	SM00185	arm_5	1.1	TRIDC4AG034680.4	SM00185	arm_5	27
TraesCS7D02G072300.1	SM00185	arm_5	6.1					AET5Gv20224700.5	SM00185	arm_5	1.6E-5	TRIDC4AG034680.4	SM00185	arm_5	20
TraesCS7D02G072300.1	SM00185	arm_5	0.017					AET5Gv20224700.5	SM00185	arm_5	0.57	TRIDC4AG034680.4	SM00185	arm_5	180
TraesCS7D02G072300.1	SM00185	arm_5	33					AET5Gv20224700.5	SM00504	Ubox_2	7.1E-33	TRIDC4AG034680.4	SM00185	arm_5	190
TraesCS7D02G072300.1	SM00129	kinesin_4	8.9E-114					AET4Gv20852600.7	SM00185	arm_5	86	TRIDC4AG034680.4	SM00185	arm_5	230
TraesCS7A02G076600.3	SM00129	kinesin_4	8.9E-114					AET4Gv20852600.7	SM00185	arm_5	0.13	TRIDC4AG034680.4	SM00185	arm_5	0.012
TraesCS7A02G076600.3	SM00185	arm_5	0.0066					AET4Gv20852600.7	SM00185	arm_5	0.02	TRIDC4AG034680.4	SM00185	arm_5	1.6
TraesCS7A02G076600.3	SM00185	arm_5	33					AET4Gv20852600.7	SM00185	arm_5	0.015	TRIDC4AG034680.4	SM00185	arm_5	55
TraesCS7A02G076600.3	SM00185	arm_5	76					AET4Gv20852600.7	SM00185	arm_5	1.5E-5	TRIDC4AG034680.4	SM00185	arm_5	0.0064
TraesCS7A02G076600.3	SM00185	arm_5	4.9					AET4Gv20852600.7	SM00185	arm_5	0.022	TRIDC3BG021590.1	SM00185	arm_5	270
TraesCS6A02G288500.1	SM00185	arm_5	63					AET4Gv20852600.7	SM00185	arm_5	3.6E-5	TRIDC3BG021590.1	SM00185	arm_5	21
TraesCS6A02G288500.1	SM00185	arm_5	160					AET4Gv20852600.4	SM00185	arm_5	0.015	TRIDC3BG021590.1	SM00185	arm_5	120
TraesCS6A02G288500.1	SM00185	arm_5	31					AET4Gv20852600.4	SM00185	arm_5	3.6E-5	TRIDC3BG021590.1	SM00185	arm_5	2
TraesCS6A02G288500.1	SM00185	arm_5	20					AET4Gv20852600.4	SM00185	arm_5	86	TRIDC4AG010670.2	SM00185	arm_5	7.1
TraesCS6A02G288500.1	SM00185	arm_5	54					AET4Gv20852600.4	SM00185	arm_5	0.13	TRIDC4AG010670.2	SM00185	arm_5	0.97
TraesCS6A02G288500.1	SM00185	arm_5	100					AET4Gv20852600.4	SM00185	arm_5	0.8	TRIDC4AG010670.2	SM00185	arm_5	470
TraesCS6A02G288500.1	SM00504	Ubox_2	5.8E-19					AET4Gv20852600.4	SM00185	arm_5	1.5E-5	TRIDC4AG010670.2	SM00185	arm_5	150
TraesCS5B02G224300.1	SM00185	arm_5	36					AET4Gv20852600.4	SM00185	arm_5	0.022	TRIDC4AG005110.9	SM00185	arm_5	80
TraesCS5B02G224300.1	SM00185	arm_5	91					AET4Gv20852600.4	SM00185	arm_5	0.02	TRIDC4AG005110.9	SM00185	arm_5	0.004
TraesCS5B02G224300.1	SM00185	arm_5	0.3					AET4Gv20852600.4	SM00367	LRR_CC_2	0.76	TRIDC4AG005110.9	SM00185	arm_5	8.3
TraesCS5B02G224300.1	SM00185	arm_5	460					AET4Gv20852600.4	SM00367	LRR_CC_2	7.9	TRIDC3BG034060.4	SM00185	arm_5	470
TraesCS5B02G224300.1	SM00185	arm_5	270					AET3Gv20915900.4	SM00185	arm_5	3.1E-5	TRIDC3BG034060.4	SM00185	arm_5	5
TraesCS7A02G448900.1.cds1	SM00185	arm_5	48					AET3Gv20915900.4	SM00185	arm_5	28	TRIDC3BG034060.4	SM00185	arm_5	0.46
TraesCS7A02G448900.1.cds1	SM00185	arm_5	90					AET3Gv20915900.4	SM00185	arm_5	0.03	TRIDC4AG034680.1	SM00185	arm_5	0.012
TraesCS7A02G448900.1.cds1	SM00185	arm_5	0.5					AET3Gv20915900.4	SM00185	arm_5	17	TRIDC4AG034680.1	SM00185	arm_5	190
TraesCS7A02G448900.1.cds1	SM00185	arm_5	8.5					AET3Gv20915900.4	SM00185	arm_5	11	TRIDC4AG034680.1	SM00185	arm_5	230
TraesCS7A02G448900.1.cds1	SM00185	arm_5	1.3					AET4Gv20201600.1	SM00185	arm_5	0.0064	TRIDC4AG034680.1	SM00185	arm_5	66
TraesCS5D02G123100.1	SM00504	Ubox_2	5.5E-26					AET4Gv20201600.1	SM00185	arm_5	0.012	TRIDC4AG034680.1	SM00185	arm_5	280
TraesCS5D02G123100.1	SM00185	arm_5	220					AET4Gv20201600.1	SM00185	arm_5	43	TRIDC4AG034680.1	SM00185	arm_5	20
TraesCS5D02G123100.1	SM00185	arm_5	55					AET4Gv20201600.1	SM00185	arm_5	1.6	TRIDC4AG034680.1	SM00185	arm_5	27
TraesCS5D02G123100.1	SM00185	arm_5	22					AET4Gv20201600.1	SM00185	arm_5	7.7	TRIDC4AG034680.1	SM00185	arm_5	43
TraesCS5D02G123100.1	SM00185	arm_5	17					AET4Gv20201600.1	SM00185	arm_5	180	TRIDC4AG034680.1	SM00185	arm_5	55
TraesCS5D02G123100.1	SM00185	arm_5	8.7					AET4Gv20201600.1	SM00185	arm_5	43	TRIDC4AG034680.1	SM00185	arm_5	25
TraesCS5D02G123100.1	SM00185	arm_5	53					AET4Gv20201600.1	SM00185	arm_5	230	TRIDC4AG034680.1	SM00185	arm_5	0.28
TraesCS5D02G123100.1	SM00185	arm_5	63					AET4Gv20201600.1	SM00185	arm_5	52	TRIDC4AG034680.1	SM00185	arm_5	23
TraesCS5D02G123100.1	SM00185	arm_5	81					AET4Gv20201600.1	SM00185	arm_5	23	TRIDC4AG034680.1	SM00185	arm_5	9.1
TraesCS7B02G473200.2	SM00504	Ubox_2	6.5E-30					AET4Gv20201600.1	SM00185	arm_5	20	TRIDC4AG034680.1	SM00185	arm_5	210
TraesCS7B02G473200.2	SM00185	arm_5	0.0056					AET4Gv20201600.1	SM00185	arm_5	250	TRIDC4AG034680.1	SM00185	arm_5	43
TraesCS7B02G473200.2	SM00185	arm_5	24					AET4Gv20201600.1	SM00185	arm_5	280	TRIDC4AG034680.1	SM00185	arm_5	180
TraesCS7B02G473200.2	SM00185	arm_5	420					AET4Gv20201600.1	SM00185	arm_5	0.28	TRIDC4AG034680.1	SM00185	arm_5	0.0064
TraesCS7B02G473200.2	SM00185	arm_5	23					AET4Gv20201600.1	SM00185	arm_5	9.1	TRIDC4AG034680.1	SM00185	arm_5	1.6
TraesCS7B02G473200.2	SM00185	arm_5	2.9					AET4Gv20201600.1	SM00185	arm_5	26	TRIDC4AG034680.1	SM00185	arm_5	7.7
TraesCS7D02G001600.2	SM00185	arm_5	0.0059					AET4Gv20201600.1	SM00185	arm_5	25	TRIDC4AG034680.1	SM00239	C2_3c	4.7E-10
TraesCS7D02G001600.2	SM00185	arm_5	31					AET4Gv20201600.10	SM00239	C2_3c	4.7E-10	TRIDC3BG034060.7	SM00185	arm_5	0.46
TraesCS7D02G001600.2	SM00185	arm_5	0.015					AET4Gv20333100.11	SM00185	arm_5	250	TRIDC3BG034060.7	SM00185	arm_5	470
TraesCS7D02G001600.2	SM00185	arm_5	83					AET4Gv20333100.11	SM00185	arm_5	2.2	TRIDC3BG034060.7	SM00185	arm_5	5
TraesCS7D02G001600.2	SM00185	arm_5	1.4E-6					AET4Gv20333100.11	SM00185	arm_5	280	TRIDC3AG068850.3	SM00185	arm_5	13
TraesCS7D02G001600.2	SM00504	Ubox_2	8.1E-37					AET4Gv20333100.11	SM00185	arm_5	18	TRIDC3AG068850.3	SM00185	arm_5	61
TraesCS5B02G328200.1.cds1	SM00185	arm_5	0.07					AET4Gv20333100.11	SM00185	arm_5	100	TRIDC3AG068850.3	SM00185	arm_5	0.016
TraesCS5B02G328200.1.cds1	SM00185	arm_5	3.9					AET4Gv20333100.11	SM00185	arm_5	340	TRIDC3AG068850.3	SM00185	arm_5	59
TraesCS5B02G328200.1.cds1	SM00185	arm_5	140					AET4Gv20662700.11	SM00185	arm_5	0.011	TRIDC3AG068850.3	SM00185	arm_5	480
TraesCS5B02G328200.1.cds1	SM00185	arm_5	0.14					AET4Gv20662700.11	SM00185	arm_5	8.3	TRIDC3AG068850.3	SM00185	arm_5	230
TraesCS5B02G110000.2	SM00185	arm_5	8.7					AET4Gv20662700.11	SM00185	arm_5	120	TRIDC3BG001570.2	SM00185	arm_5	7.2E-4
TraesCS5B02G110000.2	SM00185	arm_5	58					AET4Gv20662700.11	SM00185	arm_5	130	TRIDC3BG001570.2	SM00185	arm_5	180
TraesCS5B02G110000.2	SM00185	arm_5	17					AET4Gv20662700.27	SM00185	arm_5	130	TRIDC3BG001570.2	SM00185	arm_5	230
TraesCS5B02G110000.2	SM00185	arm_5	220					AET4Gv20662700.27	SM00185	arm_5	8.3	TRIDC3BG001570.2	SM00185	arm_5	0.028
TraesCS5B02G110000.2	SM00185	arm_5	81					AET4Gv20662700.27	SM00185	arm_5	330	TRIDC4AG023050.3	SM00185	arm_5	18
TraesCS7A02G076600.1	SM00129	kinesin_4	8.9E-114					AET4Gv20662700.27	SM00185	arm_5	0.011	TRIDC4AG023050.3	SM00185	arm_5	280
TraesCS7A02G076600.1	SM00185	arm_5	0.004					AET4Gv20201600.5	SM00185	arm_5	26	TRIDC4AG023050.3	SM00185	arm_5	2.2
TraesCS7A02G076600.1	SM00185	arm_5	4.9					AET4Gv20201600.5	SM00185	arm_5	7.7	TRIDC4AG023050.3	SM00185	arm_5	100
TraesCS7A02G076600.1	SM00185	arm_5	76					AET4Gv20201600.5	SM00185	arm_5	52	TRIDC4AG061250.2	SM00185	arm_5	33
TraesCS6A02G190700.1.cds1	SM00185	arm_5	4.7					AET4Gv20201600.5	SM00185	arm_5	20	TRIDC4AG061250.2	SM00185	arm_5	6.1
TraesCS6A02G190700.1.cds1	SM00185	arm_5	98					AET4Gv20201600.5	SM00185	arm_5	55	TRIDC4AG061250.2	SM00185	arm_5	76
TraesCS6A02G190700.1.cds1	SM00185	arm_5	100					AET4Gv20201600.5	SM00185	arm_5	43	TRIDC4AG061250.2	SM00185	arm_5	0.017
TraesCS6A02G190700.1.cds1	SM00185	arm_5	0.0056					AET4Gv20201600.5	SM00239	C2_3c	4.7E-10	TRIDC4AG061250.2	SM00129	kinesin_4	8.9E-114
TraesCS6A02G190700.1.cds1	SM00185	arm_5	92					AET4Gv20529400.4	SM00504	Ubox_2	1.1E-33	TRIDC3BG027790.7	SM00185	arm_5	3.9E-11
TraesCS6A02G190700.1.cds1	SM00504	Ubox_2	8.4E-27					AET4Gv20529400.4	SM00185	arm_5	7.4	TRIDC3BG027790.7	SM00185	arm_5	0.62
TraesCS5D02G204700.1.cds1	SM00504	Ubox_2	2.9E-19					AET4Gv20529400.4	SM00185	arm_5	180	TRIDC3BG027790.7	SM00185	arm_5	0.014
TraesCS5D02G204700.1.cds1	SM00185	arm_5	25					AET4Gv20529400.4	SM00185	arm_5	480	TRIDC3BG027790.7	SM00185	arm_5	1.8E-9
TraesCS5D02G204700.1.cds1	SM00185	arm_5	18					AET4Gv20529400.4	SM00185	arm_5	8.3E-6	TRIDC3BG027790.7	SM00185	arm_5	2.8E-6
TraesCS5D02G204700.1.cds1	SM00185	arm_5	9.7					AET4Gv20529400.4	SM00185	arm_5	170	TRIDC3BG027790.7	SM00185	arm_5	5.6E-8
TraesCS5D02G204700.1.cds1	SM00185	arm_5	290					AET4Gv20529400.4	SM00185	arm_5	0.017	TRIDC3BG027790.7	SM00185	arm_5	8.8E-6
TraesCS5A02G482400.2	SM01349	TOG_3	8.1E-5					AET4Gv20529400.4	SM00185	arm_5	5.2	TRIDC3BG027790.7	SM00185	arm_5	1.6E-5
TraesCS7A02G225500.1.cds1	SM00185	arm_5	110					AET4Gv20572800.1	SM00185	arm_5	7.1	TRIDC3BG034060.21	SM00185	arm_5	11
TraesCS7A02G225500.1.cds1	SM00185	arm_5	0.64					AET4Gv20572800.1	SM00185	arm_5	470	TRIDC3BG034060.21	SM00185	arm_5	0.46
TraesCS7A02G225500.1.cds1	SM00185	arm_5	100					AET4Gv20572800.1	SM00185	arm_5	3.3	TRIDC3BG034060.21	SM00185	arm_5	24
TraesCS7A02G225500.1.cds1	SM00185	arm_5	6.8					AET4Gv20572800.1	SM00185	arm_5	150	TRIDC3BG027790.5	SM00185	arm_5	2.8E-6
TraesCS7A02G225500.1.cds1	SM00504	Ubox_2	1.9E-9					AET4Gv20201600.4	SM00239	C2_3c	4.7E-10	TRIDC3BG027790.5	SM00185	arm_5	1.6E-5
TraesCS5B02G110000.3	SM00185	arm_5	63					AET4Gv20201600.4	SM00185	arm_5	26	TRIDC3BG027790.5	SM00185	arm_5	3.9E-11
TraesCS5B02G110000.3	SM00185	arm_5	220					AET4Gv20201600.4	SM00185	arm_5	55	TRIDC3BG027790.5	SM00185	arm_5	5.6E-8
TraesCS5B02G110000.3	SM00185	arm_5	22					AET4Gv20201600.4	SM00185	arm_5	9.1	TRIDC3BG027790.5	SM00185	arm_5	1.8E-9
TraesCS5B02G110000.3	SM00185	arm_5	81					AET4Gv20201600.4	SM00185	arm_5	23	TRIDC3BG027790.5	SM00185	arm_5	0.62
TraesCS5B02G110000.3	SM00185	arm_5	17					AET4Gv20201600.4	SM00185	arm_5	43	TRIDC3BG027790.5	SM00185	arm_5	0.014
TraesCS5B02G110000.3	SM00185	arm_5	55					AET4Gv20201600.4	SM00185	arm_5	20	TRIDC3BG027790.5	SM00185	arm_5	8.8E-6
TraesCS5B02G110000.3	SM00185	arm_5	8.7					AET4Gv20201600.4	SM00185	arm_5	0.0064	TRIDC3BG001570.1	SM00185	arm_5	0.028
TraesCS5B02G110000.3	SM00504	Ubox_2	5.5E-26					AET4Gv20201600.4	SM00185	arm_5	0.28	TRIDC3BG001570.1	SM00185	arm_5	180
TraesCS7D02G536300.1	SM00504	Ubox_2	3.4E-31					AET4Gv20201600.4	SM00185	arm_5	280	TRIDC3BG001570.1	SM00185	arm_5	0.0072
TraesCS7D02G536300.1	SM00185	arm_5	7.9					AET4Gv20201600.4	SM00185	arm_5	43	TRIDC3BG001570.1	SM00185	arm_5	230
TraesCS7D02G536300.1	SM00185	arm_5	20					AET4Gv20201600.4	SM00185	arm_5	230	TRIDC3BG085450.1	SM00185	arm_5	3.5E-6
TraesCS7D02G536300.1	SM00185	arm_5	0.014					AET4Gv20201600.4	SM00185	arm_5	0.012	TRIDC3BG085450.1	SM00185	arm_5	0.23
TraesCS7D02G536300.1	SM00185	arm_5	32					AET4Gv20201600.4	SM00185	arm_5	250	TRIDC3BG085450.1	SM00185	arm_5	410
TraesCS7D02G536300.1	SM00185	arm_5	210					AET4Gv20201600.4	SM00185	arm_5	180	TRIDC3BG085450.1	SM00185	arm_5	0.2
TraesCS7A02G182200.1	SM00185	arm_5	10					AET4Gv20201600.4	SM00185	arm_5	25	TRIDC3BG085450.1	SM00185	arm_5	2.3
TraesCS7A02G182200.1	SM00185	arm_5	230					AET4Gv20201600.4	SM00185	arm_5	52	TRIDC3BG085450.1	SM00185	arm_5	2.1
TraesCS7A02G182200.1	SM00185	arm_5	70					AET4Gv20201600.4	SM00185	arm_5	1.6	TRIDC3BG085450.1	SM00504	Ubox_2	1.1E-28
TraesCS7A02G182200.1	SM00185	arm_5	290					AET4Gv20201600.4	SM00185	arm_5	7.7	TRIDC3BG085450.2	SM00185	arm_5	3.5E-6
TraesCS7A02G182200.1	SM00185	arm_5	9.5					AET4Gv20662700.25	SM00185	arm_5	120	TRIDC3BG085450.2	SM00185	arm_5	0.23
TraesCS7A02G182200.1	SM00185	arm_5	11					AET4Gv20662700.25	SM00185	arm_5	0.011	TRIDC3BG085450.2	SM00185	arm_5	410
TraesCS7A02G182200.1	SM00185	arm_5	7.8					AET4Gv20822300.1	SM00185	arm_5	68	TRIDC3BG085450.2	SM00185	arm_5	0.2
TraesCS7A02G182200.1	SM00185	arm_5	25					AET4Gv20822300.1	SM00185	arm_5	59	TRIDC3BG085450.2	SM00185	arm_5	2.3
TraesCS7A02G182200.1	SM00185	arm_5	8.5					AET4Gv20822300.1	SM00185	arm_5	5.2	TRIDC3BG085450.2	SM00185	arm_5	2.1
TraesCS7A02G182200.1	SM00185	arm_5	300					AET4Gv20822300.1	SM00185	arm_5	13	TRIDC3BG085450.2	SM00504	Ubox_2	1.1E-28
TraesCS7A02G182200.1	SM00185	arm_5	140					AET4Gv20822300.1	SM00185	arm_5	0.025	TRIDC3BG034060.14	SM00185	arm_5	470
TraesCS7A02G182200.1	SM00185	arm_5	0.032					AET4Gv20822300.1	SM00185	arm_5	39	TRIDC3BG034060.14	SM00185	arm_5	5
TraesCS7A02G182200.1	SM00185	arm_5	130					AET4Gv20822300.1	SM00185	arm_5	0.6	TRIDC3BG034060.14	SM00185	arm_5	8.1
TraesCS7A02G182200.1	SM00185	arm_5	81					AET4Gv20822300.1	SM00185	arm_5	20	TRIDC3BG034060.14	SM00185	arm_5	38
TraesCS7A02G182200.1	SM00185	arm_5	2.9					AET4Gv20333100.5	SM00185	arm_5	340	TRIDC3BG034060.14	SM00185	arm_5	11
TraesCS7A02G182200.1	SM00185	arm_5	170					AET4Gv20333100.5	SM00185	arm_5	300	TRIDC3BG034060.14	SM00185	arm_5	15
TraesCS7A02G182200.1	SM00185	arm_5	5.8					AET4Gv20333100.5	SM00185	arm_5	4.8	TRIDC3BG034060.14	SM00185	arm_5	0.46
TraesCS7A02G182200.1	SM00239	C2_3c	6.1E-7					AET4Gv20333100.5	SM00185	arm_5	2.2	TRIDC3BG062280.2	SM00185	arm_5	0.62
TraesCS7B02G170300.1.cds1	SM00185	arm_5	11					AET4Gv20333100.5	SM00185	arm_5	18	TRIDC3BG062280.2	SM00185	arm_5	0.0058
TraesCS7B02G170300.1.cds1	SM00185	arm_5	220					AET4Gv20333100.5	SM00185	arm_5	280	TRIDC3BG062280.2	SM00185	arm_5	0.0062
TraesCS7B02G170300.1.cds1	SM00185	arm_5	3.9					AET4Gv20333100.5	SM00185	arm_5	100	TRIDC3BG062280.2	SM00185	arm_5	2.6E-6
TraesCS7B02G170300.1.cds1	SM00185	arm_5	10					AET3Gv21114500.3	SM00185	arm_5	60	TRIDC3BG062280.2	SM00185	arm_5	0.53
TraesCS7B02G170300.1.cds1	SM00185	arm_5	140					AET3Gv21114500.3	SM00185	arm_5	13	TRIDC3BG062280.1	SM00185	arm_5	0.62
TraesCS7A02G293900.1	SM00185	arm_5	1.5E-4					AET3Gv21114500.3	SM00185	arm_5	250	TRIDC3BG062280.1	SM00185	arm_5	0.0058
TraesCS7A02G293900.1	SM00185	arm_5	0.22					AET3Gv21114500.3	SM00185	arm_5	12	TRIDC3BG062280.1	SM00185	arm_5	0.0062
TraesCS7A02G293900.1	SM00185	arm_5	16					AET3Gv21114500.3	SM00185	arm_5	480	TRIDC3BG062280.1	SM00185	arm_5	2.6E-6
TraesCS7A02G293900.1	SM00185	arm_5	30					AET3Gv21114500.3	SM00185	arm_5	0.08	TRIDC3BG062280.1	SM00185	arm_5	0.53
TraesCS7A02G293900.1	SM00504	Ubox_2	1.7E-32					AET5Gv20224700.2	SM00185	arm_5	1.6E-5	TRIDC4AG023050.4	SM00185	arm_5	18
TraesCS7B02G194100.2	SM00185	arm_5	7.4					AET5Gv20224700.2	SM00185	arm_5	1.1	TRIDC4AG023050.4	SM00185	arm_5	280
TraesCS7B02G194100.2	SM00185	arm_5	0.64					AET5Gv20224700.2	SM00185	arm_5	29	TRIDC4AG023050.4	SM00185	arm_5	2.2
TraesCS7B02G194100.2	SM00185	arm_5	14					AET5Gv20224700.2	SM00185	arm_5	0.57	TRIDC4AG023050.4	SM00185	arm_5	100
TraesCS7B02G194100.2	SM00185	arm_5	110					AET5Gv20224700.2	SM00504	Ubox_2	1.2E-8	TRIDC3AG073760.1	SM00504	Ubox_2	1.1E-28
TraesCS7B02G194100.2	SM00504	Ubox_2	1.5E-9					AET4Gv20662700.30	SM00185	arm_5	130	TRIDC3AG073760.1	SM00185	arm_5	410
TraesCS7B02G118900.2	SM00504	Ubox_2	5.5E-19					AET4Gv20662700.30	SM00185	arm_5	330	TRIDC3AG073760.1	SM00185	arm_5	2.1
TraesCS7B02G118900.2	SM00185	arm_5	1.4					AET4Gv20662700.30	SM00185	arm_5	8.3	TRIDC3AG073760.1	SM00185	arm_5	2.3
TraesCS7B02G118900.2	SM00185	arm_5	43					AET4Gv20662700.30	SM00185	arm_5	0.011	TRIDC3AG073760.1	SM00185	arm_5	0.23
TraesCS7B02G118900.2	SM00185	arm_5	1.5					AET3Gv20915900.2	SM00185	arm_5	11	TRIDC3AG073760.1	SM00185	arm_5	3.5E-6
TraesCS7B02G118900.2	SM00185	arm_5	42					AET3Gv20915900.2	SM00185	arm_5	3.1E-5	TRIDC3AG073760.1	SM00185	arm_5	0.56
TraesCS7B02G118900.2	SM00185	arm_5	6.1					AET3Gv20915900.2	SM00185	arm_5	0.03	TRIDC4AG005110.5	SM00129	kinesin_4	1.2E-51
TraesCS7B02G118900.2	SM00185	arm_5	260					AET3Gv20915900.2	SM00185	arm_5	28	TRIDC4AG005110.5	SM00185	arm_5	0.004
TraesCS7B02G118900.2	SM00185	arm_5	8.6					AET3Gv20915900.2	SM00185	arm_5	17	TRIDC4AG005110.5	SM00185	arm_5	8.3
TraesCS7B02G348700.1.cds1	SM00185	arm_5	48					AET4Gv20201600.8	SM00239	C2_3c	4.7E-10	TRIDC4AG005110.5	SM00185	arm_5	80
TraesCS7B02G348700.1.cds1	SM00185	arm_5	0.5					AET4Gv20201600.8	SM00185	arm_5	26	TRIDC4AG013310.2	SM00185	arm_5	180
TraesCS7B02G348700.1.cds1	SM00185	arm_5	12					AET4Gv20201600.8	SM00185	arm_5	55	TRIDC4AG013310.2	SM00185	arm_5	8.3E-6
TraesCS7B02G348700.1.cds1	SM00185	arm_5	90					AET4Gv20201600.8	SM00185	arm_5	0.28	TRIDC4AG013310.2	SM00185	arm_5	7.4
TraesCS7B02G348700.1.cds1	SM00185	arm_5	16					AET4Gv20201600.8	SM00185	arm_5	1.6	TRIDC4AG013310.2	SM00185	arm_5	5.2
TraesCS7A02G212000.1	SM00504	Ubox_2	3.6E-19					AET4Gv20201600.8	SM00185	arm_5	230	TRIDC4AG013310.2	SM00185	arm_5	0.017
TraesCS7A02G212000.1	SM00185	arm_5	6.1					AET4Gv20201600.8	SM00185	arm_5	25	TRIDC4AG013310.2	SM00185	arm_5	170
TraesCS7A02G212000.1	SM00185	arm_5	0.15					AET4Gv20201600.8	SM00185	arm_5	43	TRIDC4AG013310.2	SM00504	Ubox_2	1.6E-33
TraesCS7A02G212000.1	SM00185	arm_5	10					AET4Gv20201600.8	SM00185	arm_5	7.7	TRIDC3AG068850.1	SM00185	arm_5	480
TraesCS7A02G212000.1	SM00185	arm_5	26					AET4Gv20201600.8	SM00185	arm_5	180	TRIDC3AG068850.1	SM00185	arm_5	13
TraesCS7A02G212000.1	SM00185	arm_5	42					AET4Gv20201600.8	SM00185	arm_5	0.012	TRIDC3AG068850.1	SM00185	arm_5	61
TraesCS7A02G212000.1	SM00185	arm_5	260					AET4Gv20201600.8	SM00185	arm_5	250	TRIDC3AG068850.1	SM00185	arm_5	0.016
TraesCS7A02G212000.1	SM00185	arm_5	8.6					AET4Gv20201600.8	SM00185	arm_5	9.1	TRIDC3AG068850.1	SM00185	arm_5	230
TraesCS7B02G194100.1.cds1	SM00185	arm_5	110					AET4Gv20201600.8	SM00185	arm_5	43	TRIDC3AG068850.1	SM00185	arm_5	59
TraesCS7B02G194100.1.cds1	SM00185	arm_5	14					AET4Gv20201600.8	SM00185	arm_5	20	TRIDC3BG034060.15	SM00185	arm_5	0.31
TraesCS7B02G194100.1.cds1	SM00185	arm_5	0.64					AET4Gv20201600.8	SM00185	arm_5	280	TRIDC3BG034060.15	SM00185	arm_5	38
TraesCS7B02G194100.1.cds1	SM00185	arm_5	7.4					AET4Gv20201600.8	SM00185	arm_5	23	TRIDC3BG034060.15	SM00185	arm_5	5
TraesCS7B02G194100.1.cds1	SM00504	Ubox_2	1.5E-9					AET4Gv20201600.8	SM00185	arm_5	52	TRIDC3BG034060.15	SM00185	arm_5	470
TraesCS5D02G123100.2	SM00185	arm_5	63					AET4Gv20201600.8	SM00185	arm_5	0.0064	TRIDC3BG034060.15	SM00185	arm_5	15
TraesCS5D02G123100.2	SM00185	arm_5	220					AET4Gv20662700.5	SM00185	arm_5	0.011	TRIDC3BG027790.4	SM00185	arm_5	3.9E-11
TraesCS5D02G123100.2	SM00185	arm_5	22					AET4Gv20662700.5	SM00185	arm_5	130	TRIDC3BG027790.4	SM00185	arm_5	1.8E-9
TraesCS5D02G123100.2	SM00185	arm_5	81					AET4Gv20662700.5	SM00185	arm_5	8.3	TRIDC3BG027790.4	SM00185	arm_5	0.62
TraesCS5D02G123100.2	SM00185	arm_5	17					AET4Gv20662700.5	SM00185	arm_5	330	TRIDC4AG023050.8	SM00185	arm_5	18
TraesCS5D02G123100.2	SM00185	arm_5	55					AET4Gv20662700.5	SM00129	kinesin_4	8.1E-48	TRIDC4AG023050.8	SM00185	arm_5	100
TraesCS5D02G123100.2	SM00185	arm_5	8.7					AET4Gv20529400.2	SM00504	Ubox_2	1.1E-33	TRIDC4AG023050.8	SM00185	arm_5	4.8
TraesCS5D02G123100.2	SM00504	Ubox_2	5.5E-26					AET4Gv20529400.2	SM00185	arm_5	480	TRIDC4AG023050.8	SM00185	arm_5	240
TraesCS7B02G473200.1	SM00185	arm_5	420					AET4Gv20529400.2	SM00185	arm_5	180	TRIDC4AG023050.8	SM00185	arm_5	200
TraesCS7B02G473200.1	SM00185	arm_5	24					AET4Gv20529400.2	SM00185	arm_5	5.2	TRIDC4AG023050.8	SM00185	arm_5	280
TraesCS7B02G473200.1	SM00185	arm_5	23					AET4Gv20529400.2	SM00185	arm_5	0.017	TRIDC4AG023050.8	SM00185	arm_5	2.2
TraesCS7B02G473200.1	SM00185	arm_5	0.0056					AET4Gv20529400.2	SM00185	arm_5	8.3E-6	TRIDC4AG005110.4	SM00185	arm_5	0.004
TraesCS7B02G473200.1	SM00185	arm_5	2.9					AET4Gv20529400.2	SM00185	arm_5	7.4	TRIDC4AG005110.4	SM00185	arm_5	80
TraesCS7B02G473200.1	SM00504	Ubox_2	6.5E-30					AET4Gv20529400.2	SM00185	arm_5	170	TRIDC4AG005110.4	SM00185	arm_5	8.3
TraesCS7B02G100600.1.cds1	SM00185	arm_5	38					AET4Gv20529400.5	SM00504	Ubox_2	1.1E-33	TRIDC4AG034680.3	SM00239	C2_3c	4.7E-10
TraesCS7B02G100600.1.cds1	SM00185	arm_5	7.5					AET4Gv20529400.5	SM00185	arm_5	480	TRIDC4AG034680.3	SM00185	arm_5	0.012
TraesCS7B02G100600.1.cds1	SM00185	arm_5	0.19					AET4Gv20529400.5	SM00185	arm_5	180	TRIDC4AG034680.3	SM00185	arm_5	180
TraesCS7B02G100600.1.cds1	SM00185	arm_5	260					AET4Gv20529400.5	SM00185	arm_5	5.2	TRIDC4AG034680.3	SM00185	arm_5	43
TraesCS7B02G100600.1.cds1	SM00504	Ubox_2	3.5E-14					AET4Gv20529400.5	SM00185	arm_5	0.017	TRIDC4AG034680.3	SM00185	arm_5	9.1
TraesCS7D02G438200.1.cds1	SM00185	arm_5	51					AET4Gv20529400.5	SM00185	arm_5	8.3E-6	TRIDC4AG034680.3	SM00185	arm_5	1.6
TraesCS7D02G438200.1.cds1	SM00185	arm_5	12					AET4Gv20529400.5	SM00185	arm_5	7.4	TRIDC4AG034680.3	SM00185	arm_5	55
TraesCS7D02G438200.1.cds1	SM00185	arm_5	90					AET4Gv20529400.5	SM00185	arm_5	170	TRIDC4AG034680.3	SM00185	arm_5	280
TraesCS7D02G438200.1.cds1	SM00185	arm_5	0.16					AET3Gv21222500.1	SM00504	Ubox_2	1.1E-28	TRIDC4AG034680.3	SM00185	arm_5	210
TraesCS7D02G438200.1.cds1	SM00185	arm_5	7.1					AET3Gv21222500.1	SM00185	arm_5	2.3	TRIDC4AG034680.3	SM00185	arm_5	27
TraesCS5D02G496000.1	SM01349	TOG_3	1.1E-4					AET3Gv21222500.1	SM00185	arm_5	2.1	TRIDC4AG034680.3	SM00185	arm_5	0.0064
TraesCS6B02G324000.1	SM00185	arm_5	3.9					AET3Gv21222500.1	SM00185	arm_5	0.2	TRIDC4AG034680.3	SM00185	arm_5	66
TraesCS6B02G324000.1	SM00185	arm_5	33					AET3Gv21222500.1	SM00185	arm_5	410	TRIDC4AG034680.3	SM00185	arm_5	43
TraesCS6B02G324000.1	SM00185	arm_5	110					AET3Gv21222500.1	SM00185	arm_5	0.23	TRIDC4AG034680.3	SM00185	arm_5	25
TraesCS6B02G324000.1	SM00185	arm_5	5.4					AET3Gv21222500.1	SM00185	arm_5	3.5E-6	TRIDC4AG034680.3	SM00185	arm_5	23
TraesCS6B02G324000.1	SM00185	arm_5	8.7E-6					AET3Gv21114500.2	SM00185	arm_5	0.08	TRIDC4AG034680.3	SM00185	arm_5	7.7
TraesCS6B02G324000.1	SM00185	arm_5	110					AET3Gv21114500.2	SM00185	arm_5	60	TRIDC4AG034680.3	SM00185	arm_5	230
TraesCS6B02G324000.1	SM00504	Ubox_2	1.2E-33					AET3Gv21114500.2	SM00185	arm_5	13	TRIDC4AG034680.3	SM00185	arm_5	190
TraesCS7D02G272000.1.cds1	SM00185	arm_5	10					AET3Gv21114500.2	SM00185	arm_5	480	TRIDC4AG034680.3	SM00185	arm_5	0.28
TraesCS7D02G272000.1.cds1	SM00185	arm_5	220					AET3Gv21114500.2	SM00185	arm_5	250	TRIDC4AG034680.3	SM00185	arm_5	20
TraesCS7D02G272000.1.cds1	SM00185	arm_5	8.1					AET3Gv21114500.2	SM00185	arm_5	12	TRIDC3BG034060.3	SM00185	arm_5	38
TraesCS7D02G272000.1.cds1	SM00185	arm_5	3.9					AET4Gv20333100.12	SM00185	arm_5	18	TRIDC3BG034060.3	SM00185	arm_5	470
TraesCS7D02G272000.1.cds1	SM00185	arm_5	140					AET4Gv20333100.12	SM00185	arm_5	300	TRIDC3BG034060.3	SM00185	arm_5	0.46
TraesCS5A02G542900.1	SM00185	arm_5	1.5E-5					AET4Gv20333100.12	SM00185	arm_5	100	TRIDC3BG034060.3	SM00185	arm_5	15
TraesCS5A02G542900.1	SM00185	arm_5	0.02					AET4Gv20333100.12	SM00185	arm_5	2.2	TRIDC3BG034060.3	SM00185	arm_5	5
TraesCS5A02G542900.1	SM00185	arm_5	86					AET4Gv20333100.12	SM00185	arm_5	340	TRIDC4AG005110.10	SM00185	arm_5	8.3
TraesCS5A02G542900.1	SM00185	arm_5	0.2					AET4Gv20333100.12	SM00185	arm_5	280	TRIDC4AG005110.10	SM00185	arm_5	80
TraesCS5A02G542900.1	SM00185	arm_5	3.6E-5					AET4Gv20662700.4	SM00185	arm_5	330	TRIDC4AG005110.10	SM00185	arm_5	0.004
TraesCS5A02G542900.1	SM00185	arm_5	0.8					AET4Gv20662700.4	SM00185	arm_5	130	TRIDC4AG013310.1	SM00185	arm_5	180
TraesCS5A02G542900.1	SM00185	arm_5	0.13					AET4Gv20662700.4	SM00185	arm_5	8.3	TRIDC4AG013310.1	SM00185	arm_5	8.3E-6
TraesCS5A02G542900.1	SM00185	arm_5	0.022					AET4Gv20662700.4	SM00185	arm_5	0.011	TRIDC4AG013310.1	SM00185	arm_5	5.2
TraesCS5A02G542900.1	SM00256	fbox_2	3.2E-5					AET4Gv20662700.4	SM00129	kinesin_4	2.1E-23	TRIDC4AG013310.1	SM00185	arm_5	7.4
TraesCS5A02G542900.1	SM00367	LRR_CC_2	0.76					AET4Gv20852600.1	SM00185	arm_5	0.02	TRIDC4AG013310.1	SM00185	arm_5	0.017
TraesCS5A02G542900.1	SM00367	LRR_CC_2	81					AET4Gv20852600.1	SM00185	arm_5	0.8	TRIDC4AG013310.1	SM00185	arm_5	170
TraesCS6B02G469900.1	SM00185	arm_5	6.6					AET4Gv20852600.1	SM00256	fbox_2	1.3E-4	TRIDC4AG013310.1	SM00504	Ubox_2	1.6E-33
TraesCS6B02G469900.1	SM00185	arm_5	59					AET4Gv20852600.1	SM00367	LRR_CC_2	0.76	TRIDC3AG058350.5	SM00185	arm_5	180
TraesCS6B02G469900.1	SM00185	arm_5	450					AET4Gv20852600.1	SM00367	LRR_CC_2	7.9	TRIDC3AG058350.5	SM00185	arm_5	30
TraesCS6B02G469900.1	SM00185	arm_5	14					AET4Gv20201600.7	SM00185	arm_5	55	TRIDC3AG058350.5	SM00185	arm_5	0.0043
TraesCS6B02G469900.1	SM00185	arm_5	110					AET4Gv20201600.7	SM00185	arm_5	20	TRIDC3AG058350.5	SM00185	arm_5	5.5
TraesCS6B02G469900.1	SM00185	arm_5	100					AET4Gv20201600.7	SM00185	arm_5	7.7	TRIDC3AG058350.5	SM00185	arm_5	1.7E-4
TraesCS6B02G469900.1	SM00185	arm_5	26					AET4Gv20201600.7	SM00185	arm_5	0.28	TRIDC3AG058350.5	SM00185	arm_5	5.8
TraesCS6B02G469900.1	SM00185	arm_5	98					AET4Gv20201600.7	SM00185	arm_5	1.6	TRIDC3BG034060.18	SM00185	arm_5	5
TraesCS6B02G469900.1	SM00504	Ubox_2	2.0E-25					AET4Gv20201600.7	SM00185	arm_5	230	TRIDC3BG034060.18	SM00185	arm_5	470
TraesCS5A02G524500.1.cds1	SM00185	arm_5	91					AET4Gv20201600.7	SM00185	arm_5	25	TRIDC3BG034060.18	SM00185	arm_5	0.46
TraesCS5A02G524500.1.cds1	SM00185	arm_5	59					AET4Gv20201600.7	SM00185	arm_5	43	TRIDC3AG068850.5	SM00185	arm_5	59
TraesCS5A02G524500.1.cds1	SM00185	arm_5	12					AET4Gv20201600.7	SM00185	arm_5	26	TRIDC3AG068850.5	SM00185	arm_5	230
TraesCS5A02G524500.1.cds1	SM00185	arm_5	65					AET4Gv20201600.7	SM00185	arm_5	180	TRIDC3AG068850.5	SM00185	arm_5	61
TraesCS5A02G524500.1.cds1	SM00185	arm_5	20					AET4Gv20201600.7	SM00185	arm_5	52	TRIDC3AG068850.5	SM00185	arm_5	0.016
TraesCS5A02G524500.1.cds1	SM00185	arm_5	0.48					AET4Gv20201600.7	SM00185	arm_5	0.012	TRIDC3AG068850.5	SM00185	arm_5	480
TraesCS5A02G524500.1.cds1	SM00185	arm_5	0.039					AET4Gv20201600.7	SM00185	arm_5	250	TRIDC3AG068850.5	SM00185	arm_5	13
TraesCS5A02G524500.1.cds1	SM00185	arm_5	0.021					AET4Gv20201600.7	SM00185	arm_5	9.1	TRIDC3BG034060.8	SM00185	arm_5	0.46
TraesCS7D02G183600.1	SM00239	C2_3c	6.1E-7					AET4Gv20201600.7	SM00185	arm_5	43	TRIDC3BG034060.8	SM00185	arm_5	24
TraesCS7D02G183600.1	SM00185	arm_5	140					AET4Gv20201600.7	SM00185	arm_5	280	TRIDC3BG034060.8	SM00185	arm_5	5
TraesCS7D02G183600.1	SM00185	arm_5	230					AET4Gv20201600.7	SM00185	arm_5	23	TRIDC3BG034060.8	SM00185	arm_5	11
TraesCS7D02G183600.1	SM00185	arm_5	2.9					AET4Gv20201600.7	SM00185	arm_5	0.0064	TRIDC3BG034060.8	SM00185	arm_5	470
TraesCS7D02G183600.1	SM00185	arm_5	0.032					AET3Gv21114500.5	SM00185	arm_5	60	TRIDC3BG021590.10	SM00185	arm_5	270
TraesCS7D02G183600.1	SM00185	arm_5	7.8					AET3Gv21114500.5	SM00185	arm_5	12	TRIDC3BG021590.10	SM00185	arm_5	14
TraesCS7D02G183600.1	SM00185	arm_5	8.5					AET3Gv21114500.5	SM00185	arm_5	28	TRIDC3BG021590.10	SM00185	arm_5	0.69
TraesCS7D02G183600.1	SM00185	arm_5	5.8					AET3Gv21114500.5	SM00185	arm_5	250	TRIDC3BG021590.10	SM00185	arm_5	2
TraesCS7D02G183600.1	SM00185	arm_5	130					AET3Gv21114500.5	SM00185	arm_5	13	TRIDC3BG021590.10	SM00185	arm_5	21
TraesCS7D02G183600.1	SM00185	arm_5	25					AET3Gv21114500.5	SM00185	arm_5	480	TRIDC3BG021590.10	SM00185	arm_5	120
TraesCS7D02G183600.1	SM00185	arm_5	81					AET4Gv20201600.2	SM00185	arm_5	0.0064	TRIDC4AG023050.2	SM00185	arm_5	240
TraesCS7D02G183600.1	SM00185	arm_5	13					AET4Gv20201600.2	SM00185	arm_5	52	TRIDC4AG023050.2	SM00185	arm_5	280
TraesCS7D02G183600.1	SM00185	arm_5	11					AET4Gv20201600.2	SM00185	arm_5	9.1	TRIDC4AG023050.2	SM00185	arm_5	18
TraesCS7D02G183600.1	SM00185	arm_5	220					AET4Gv20201600.2	SM00185	arm_5	23	TRIDC4AG023050.2	SM00185	arm_5	200
TraesCS7D02G183600.1	SM00185	arm_5	290					AET4Gv20201600.2	SM00185	arm_5	1.6	TRIDC4AG023050.2	SM00185	arm_5	2.2
TraesCS7D02G183600.1	SM00185	arm_5	300					AET4Gv20201600.2	SM00185	arm_5	7.7	TRIDC4AG023050.2	SM00185	arm_5	100
TraesCS7D02G183600.1	SM00185	arm_5	9.5					AET4Gv20201600.2	SM00185	arm_5	55	TRIDC3BG027790.3	SM00185	arm_5	3.9E-11
TraesCS7D02G183600.1	SM00185	arm_5	70					AET4Gv20201600.2	SM00185	arm_5	20	TRIDC3BG027790.3	SM00185	arm_5	0.62
TraesCS7B02G186600.1	SM00185	arm_5	0.13					AET4Gv20201600.2	SM00185	arm_5	26	TRIDC3BG027790.3	SM00185	arm_5	5.6E-8
TraesCS7B02G186600.1	SM00185	arm_5	4.4E-4					AET4Gv20201600.2	SM00185	arm_5	230	TRIDC3BG027790.3	SM00185	arm_5	2.8E-6
TraesCS7B02G186600.1	SM00185	arm_5	20					AET4Gv20201600.2	SM00185	arm_5	43	TRIDC3BG027790.3	SM00185	arm_5	0.014
TraesCS7B02G186600.1	SM00185	arm_5	16					AET4Gv20201600.2	SM00185	arm_5	280	TRIDC3BG027790.3	SM00185	arm_5	8.8E-6
TraesCS7B02G186600.1	SM00504	Ubox_2	3.5E-35					AET4Gv20201600.2	SM00185	arm_5	180	TRIDC3BG027790.3	SM00185	arm_5	1.6E-5
TraesCS5B02G110000.1	SM00504	Ubox_2	5.5E-26					AET4Gv20201600.2	SM00185	arm_5	0.28	TRIDC3BG027790.3	SM00185	arm_5	1.8E-9
TraesCS5B02G110000.1	SM00185	arm_5	17					AET4Gv20201600.2	SM00185	arm_5	43	TRIDC3BG021590.3	SM00185	arm_5	14
TraesCS5B02G110000.1	SM00185	arm_5	22					AET4Gv20201600.2	SM00185	arm_5	25	TRIDC3BG021590.3	SM00185	arm_5	0.69
TraesCS5B02G110000.1	SM00185	arm_5	58					AET4Gv20201600.2	SM00185	arm_5	250	TRIDC3BG021590.3	SM00185	arm_5	120
TraesCS5B02G110000.1	SM00185	arm_5	8.7					AET4Gv20201600.2	SM00185	arm_5	0.012	TRIDC3BG021590.3	SM00185	arm_5	2
TraesCS5B02G110000.1	SM00185	arm_5	220					AET4Gv20822300.2	SM00185	arm_5	68	TRIDC3BG021590.3	SM00185	arm_5	270
TraesCS5B02G110000.1	SM00185	arm_5	55					AET4Gv20822300.2	SM00185	arm_5	59	TRIDC3BG021590.3	SM00185	arm_5	21
TraesCS5B02G110000.1	SM00185	arm_5	81					AET4Gv20822300.2	SM00185	arm_5	5.2	TRIDC3BG021590.3	SM00185	arm_5	3.3E-5
TraesCS5B02G110000.1	SM00185	arm_5	63					AET4Gv20822300.2	SM00185	arm_5	13	TRIDC3BG078040.3	SM00185	arm_5	13
TraesCS7D02G289800.1	SM00185	arm_5	16					AET4Gv20822300.2	SM00185	arm_5	0.025	TRIDC3BG078040.3	SM00185	arm_5	470
TraesCS7D02G289800.1	SM00185	arm_5	30					AET4Gv20822300.2	SM00185	arm_5	39	TRIDC3BG078040.3	SM00185	arm_5	480
TraesCS7D02G289800.1	SM00185	arm_5	1.5E-4					AET4Gv20822300.2	SM00185	arm_5	0.6	TRIDC3BG078040.3	SM00185	arm_5	0.016
TraesCS7D02G289800.1	SM00185	arm_5	0.13					AET4Gv20822300.2	SM00185	arm_5	20	TRIDC3BG078040.3	SM00185	arm_5	410
TraesCS7D02G289800.1	SM00504	Ubox_2	3.5E-35					AET4Gv20529400.6	SM00185	arm_5	0.017	TRIDC3BG078040.3	SM00185	arm_5	15
TraesCS7B02G118900.1	SM00504	Ubox_2	5.5E-19					AET4Gv20529400.6	SM00185	arm_5	5.2	TRIDC3BG078040.3	SM00185	arm_5	61
TraesCS7B02G118900.1	SM00185	arm_5	1.4					AET4Gv20529400.6	SM00185	arm_5	8.3E-6	TRIDC3BG034060.19	SM00185	arm_5	5
TraesCS7B02G118900.1	SM00185	arm_5	43					AET4Gv20529400.6	SM00185	arm_5	480	TRIDC3BG034060.19	SM00185	arm_5	0.46
TraesCS7B02G118900.1	SM00185	arm_5	1.5					AET4Gv20529400.6	SM00185	arm_5	180	TRIDC3AG068850.2	SM00185	arm_5	480
TraesCS7B02G118900.1	SM00185	arm_5	42					AET4Gv20529400.6	SM00185	arm_5	170	TRIDC3AG068850.2	SM00185	arm_5	0.016
TraesCS7B02G118900.1	SM00185	arm_5	6.1					AET4Gv20529400.6	SM00185	arm_5	7.4	TRIDC3AG068850.2	SM00185	arm_5	61
TraesCS7B02G118900.1	SM00185	arm_5	260					AET4Gv20529400.6	SM00504	Ubox_2	1.1E-33	TRIDC3AG068850.2	SM00185	arm_5	13
TraesCS7B02G118900.1	SM00185	arm_5	8.6					AET4Gv20529400.7	SM00185	arm_5	0.017	TRIDC3AG068850.2	SM00185	arm_5	230
TraesCS7A02G001900.1	SM00185	arm_5	0.015					AET4Gv20529400.7	SM00185	arm_5	5.2	TRIDC3AG068850.2	SM00185	arm_5	59
TraesCS7A02G001900.1	SM00185	arm_5	0.0059					AET4Gv20529400.7	SM00185	arm_5	8.3E-6	TRIDC4AG013310.3	SM00185	arm_5	7.4
TraesCS7A02G001900.1	SM00185	arm_5	1.4E-6					AET4Gv20529400.7	SM00185	arm_5	480	TRIDC4AG013310.3	SM00185	arm_5	5.2
TraesCS7A02G001900.1	SM00185	arm_5	83					AET4Gv20529400.7	SM00185	arm_5	180	TRIDC4AG013310.3	SM00185	arm_5	8.3E-6
TraesCS7A02G001900.1	SM00185	arm_5	31					AET4Gv20529400.7	SM00185	arm_5	170	TRIDC4AG013310.3	SM00185	arm_5	170
TraesCS7A02G001900.1	SM00504	Ubox_2	8.1E-37					AET4Gv20529400.7	SM00185	arm_5	7.4	TRIDC4AG013310.3	SM00185	arm_5	180
TraesCS7A02G194900.1.cds1	SM00504	Ubox_2	3.5E-14					AET4Gv20529400.7	SM00504	Ubox_2	1.1E-33	TRIDC4AG013310.3	SM00185	arm_5	0.017
TraesCS7A02G194900.1.cds1	SM00185	arm_5	7					AET4Gv20852600.5	SM00185	arm_5	0.02	TRIDC4AG013310.3	SM00504	Ubox_2	1.7E-8
TraesCS7A02G194900.1.cds1	SM00185	arm_5	69					AET4Gv20852600.5	SM00185	arm_5	0.8	TRIDC3BG034060.10	SM00185	arm_5	0.46
TraesCS7A02G194900.1.cds1	SM00185	arm_5	0.19					AET4Gv20852600.5	SM00367	LRR_CC_2	7.9	TRIDC3BG034060.10	SM00185	arm_5	470
TraesCS5D02G233100.1	SM00185	arm_5	43					AET4Gv20852600.5	SM00367	LRR_CC_2	0.76	TRIDC3BG034060.10	SM00185	arm_5	38
TraesCS5D02G233100.1	SM00185	arm_5	210					AET4Gv20201600.9	SM00185	arm_5	180	TRIDC3BG034060.10	SM00185	arm_5	5
TraesCS5D02G233100.1	SM00185	arm_5	36					AET4Gv20201600.9	SM00185	arm_5	280	TRIDC3BG034060.10	SM00185	arm_5	15
TraesCS5D02G233100.1	SM00185	arm_5	0.3					AET4Gv20201600.9	SM00185	arm_5	52	TRIDC3BG034060.11	SM00185	arm_5	0.46
TraesCS5B02G200100.1.cds1	SM00504	Ubox_2	1.2E-11					AET4Gv20201600.9	SM00185	arm_5	250	TRIDC3BG034060.11	SM00185	arm_5	11
TraesCS5B02G200100.1.cds1	SM00185	arm_5	100					AET4Gv20201600.9	SM00185	arm_5	25	TRIDC3BG034060.11	SM00185	arm_5	24
TraesCS5B02G200100.1.cds1	SM00185	arm_5	0.028					AET4Gv20201600.9	SM00185	arm_5	26	TRIDC3BG034060.11	SM00185	arm_5	5
TraesCS5B02G200100.1.cds1	SM00185	arm_5	0.03					AET4Gv20201600.9	SM00185	arm_5	1.6	TRIDC3BG034060.22	SM00185	arm_5	6.9
TraesCS7A02G271700.1.cds1	SM00185	arm_5	140					AET4Gv20201600.9	SM00185	arm_5	23	TRIDC3BG034060.22	SM00185	arm_5	11
TraesCS7A02G271700.1.cds1	SM00185	arm_5	11					AET4Gv20201600.9	SM00185	arm_5	7.7	TRIDC3BG034060.2	SM00185	arm_5	470
TraesCS7A02G271700.1.cds1	SM00185	arm_5	3.9					AET4Gv20201600.9	SM00185	arm_5	0.0064	TRIDC3BG034060.2	SM00185	arm_5	24
TraesCS7A02G271700.1.cds1	SM00185	arm_5	220					AET4Gv20201600.9	SM00185	arm_5	9.1	TRIDC3BG034060.2	SM00185	arm_5	15
TraesCS7A02G271700.1.cds1	SM00185	arm_5	10					AET4Gv20201600.9	SM00185	arm_5	20	TRIDC3BG034060.2	SM00185	arm_5	5
TraesCS7D02G196500.1.cds1	SM00504	Ubox_2	3.5E-14					AET4Gv20201600.9	SM00185	arm_5	55	TRIDC3BG034060.2	SM00185	arm_5	11
TraesCS7D02G196500.1.cds1	SM00185	arm_5	260					AET4Gv20201600.9	SM00185	arm_5	43	TRIDC3BG034060.2	SM00185	arm_5	0.46
TraesCS7D02G196500.1.cds1	SM00185	arm_5	7.5					AET4Gv20201600.9	SM00185	arm_5	230	TRIDC3BG034060.2	SM00185	arm_5	38
TraesCS7D02G196500.1.cds1	SM00185	arm_5	0.19					AET4Gv20201600.9	SM00185	arm_5	0.28	TRIDC3BG021590.9	SM00185	arm_5	2
TraesCS7D02G196500.1.cds1	SM00185	arm_5	38					AET4Gv20201600.9	SM00185	arm_5	0.012	TRIDC3BG021590.9	SM00185	arm_5	14
TraesCS6B02G222200.1.cds1	SM00504	Ubox_2	6.7E-15					AET4Gv20201600.9	SM00185	arm_5	43	TRIDC3BG021590.9	SM00185	arm_5	3.3E-5
TraesCS6B02G222200.1.cds1	SM00185	arm_5	0.0012					AET4Gv20201600.9	SM00239	C2_3c	4.7E-10	TRIDC3BG021590.9	SM00185	arm_5	21
TraesCS6B02G222200.1.cds1	SM00185	arm_5	92					AET3Gv21114500.4	SM00185	arm_5	12	TRIDC3BG021590.9	SM00185	arm_5	0.69
TraesCS6B02G222200.1.cds1	SM00185	arm_5	0.83					AET3Gv21114500.4	SM00185	arm_5	250	TRIDC3BG021590.9	SM00185	arm_5	120
TraesCS6B02G222200.1.cds1	SM00185	arm_5	98					AET3Gv21114500.4	SM00185	arm_5	0.08	TRIDC3BG021590.9	SM00185	arm_5	270
TraesCS6B02G222200.1.cds1	SM00185	arm_5	100					AET3Gv21114500.4	SM00185	arm_5	60	TRIDC3BG056090.1	SM00185	arm_5	67
TraesCS5D02G334100.1.cds1	SM00185	arm_5	140					AET3Gv21114500.4	SM00185	arm_5	480	TRIDC3BG056090.1	SM00185	arm_5	1.7E-4
TraesCS5D02G334100.1.cds1	SM00185	arm_5	0.14					AET3Gv21114500.4	SM00185	arm_5	13	TRIDC3BG056090.1	SM00504	Ubox_2	2.0E-30
TraesCS5D02G334100.1.cds1	SM00185	arm_5	3.9					AET4Gv20333100.2	SM00185	arm_5	6.8	TRIDC4AG023050.7	SM00185	arm_5	200
TraesCS5D02G334100.1.cds1	SM00185	arm_5	0.07					AET4Gv20333100.2	SM00185	arm_5	4.8	TRIDC4AG023050.7	SM00185	arm_5	2.2
TraesCS5D02G170300.1.cds1	SM00185	arm_5	0.014					AET4Gv20333100.2	SM00185	arm_5	300	TRIDC4AG023050.7	SM00185	arm_5	100
TraesCS5D02G170300.1.cds1	SM00185	arm_5	20					AET4Gv20333100.2	SM00185	arm_5	18	TRIDC4AG023050.7	SM00185	arm_5	240
TraesCS5D02G170300.1.cds1	SM00185	arm_5	0.018					AET4Gv20333100.2	SM00185	arm_5	340	TRIDC4AG023050.7	SM00185	arm_5	280
TraesCS5D02G093700.1	SM00504	Ubox_2	7.1E-33					AET4Gv20333100.2	SM00185	arm_5	100	TRIDC4AG023050.7	SM00185	arm_5	18
TraesCS5D02G093700.1	SM00185	arm_5	1.1					AET4Gv20333100.2	SM00185	arm_5	280	TRIDC3BG085450.3	SM00185	arm_5	2.1
TraesCS5D02G093700.1	SM00185	arm_5	1.6E-5					AET4Gv20662700.12	SM00185	arm_5	0.011	TRIDC3BG085450.3	SM00185	arm_5	0.2
TraesCS5D02G093700.1	SM00185	arm_5	0.57					AET4Gv20662700.12	SM00185	arm_5	330	TRIDC3BG085450.3	SM00185	arm_5	2.3
TraesCS5D02G093700.1	SM00185	arm_5	29					AET4Gv20662700.12	SM00185	arm_5	130	TRIDC3BG085450.3	SM00185	arm_5	0.23
TraesCS6D02G407400.1	SM00185	arm_5	33					AET4Gv20662700.12	SM00185	arm_5	8.3	TRIDC3BG085450.3	SM00185	arm_5	3.5E-6
TraesCS6D02G407400.1	SM00185	arm_5	59					AET4Gv20662700.12	SM00129	kinesin_4	1.7E-96	TRIDC3BG085450.3	SM00185	arm_5	410
TraesCS6D02G407400.1	SM00185	arm_5	6.6					AET4Gv20333100.1	SM00185	arm_5	340	TRIDC3BG085450.3	SM00504	Ubox_2	1.1E-28
TraesCS6D02G407400.1	SM00185	arm_5	98					AET4Gv20333100.1	SM00185	arm_5	300	TRIDC3BG021590.6	SM00185	arm_5	0.69
TraesCS6D02G407400.1	SM00185	arm_5	430					AET4Gv20333100.1	SM00185	arm_5	4.8	TRIDC3BG021590.6	SM00185	arm_5	14
TraesCS6D02G407400.1	SM00185	arm_5	110					AET4Gv20333100.1	SM00185	arm_5	2.2	TRIDC3BG021590.6	SM00185	arm_5	21
TraesCS6D02G407400.1	SM00185	arm_5	14					AET4Gv20333100.1	SM00185	arm_5	18	TRIDC3BG021590.6	SM00185	arm_5	2
TraesCS6D02G407400.1	SM00185	arm_5	100					AET4Gv20333100.1	SM00185	arm_5	280	TRIDC3BG021590.6	SM00185	arm_5	270
TraesCS6D02G407400.1	SM00504	Ubox_2	1.1E-25					AET4Gv20333100.1	SM00185	arm_5	100	TRIDC3BG021590.6	SM00185	arm_5	3.3E-5
TraesCS5B02G197400.1.cds1	SM00504	Ubox_2	1.6E-20					AET4Gv20333100.6	SM00185	arm_5	100	TRIDC3BG021590.2	SM00185	arm_5	120
TraesCS5B02G197400.1.cds1	SM00185	arm_5	25					AET4Gv20333100.6	SM00185	arm_5	340	TRIDC3BG021590.2	SM00185	arm_5	0.69
TraesCS5B02G197400.1.cds1	SM00185	arm_5	13					AET4Gv20333100.6	SM00185	arm_5	300	TRIDC3BG021590.2	SM00185	arm_5	270
TraesCS5B02G197400.1.cds1	SM00185	arm_5	9.7					AET4Gv20333100.6	SM00185	arm_5	4.8	TRIDC3BG021590.2	SM00185	arm_5	3.3E-5
TraesCS5B02G197400.1.cds1	SM00185	arm_5	180					AET4Gv20333100.6	SM00185	arm_5	2.2	TRIDC3BG021590.2	SM00185	arm_5	14
TraesCS6D02G274500.1	SM00504	Ubox_2	1.2E-33					AET4Gv20333100.6	SM00185	arm_5	18	TRIDC3BG078040.2	SM00185	arm_5	480
TraesCS6D02G274500.1	SM00185	arm_5	110					AET4Gv20662700.14	SM00185	arm_5	0.011	TRIDC3BG078040.2	SM00185	arm_5	470
TraesCS6D02G274500.1	SM00185	arm_5	5					AET4Gv20662700.14	SM00185	arm_5	8.3	TRIDC3BG078040.2	SM00185	arm_5	61
TraesCS6D02G274500.1	SM00185	arm_5	8.7E-6					AET4Gv20662700.14	SM00185	arm_5	330	TRIDC3BG078040.2	SM00185	arm_5	15
TraesCS6D02G274500.1	SM00185	arm_5	33					AET4Gv20662700.14	SM00185	arm_5	130	TRIDC3BG078040.2	SM00185	arm_5	410
TraesCS6D02G274500.1	SM00185	arm_5	3.9					AET3Gv20915900.5	SM00185	arm_5	0.03	TRIDC3BG078040.2	SM00185	arm_5	0.016
TraesCS6D02G274500.1	SM00185	arm_5	110					AET3Gv20915900.5	SM00185	arm_5	11	TRIDC3BG078040.2	SM00185	arm_5	13
TraesCS6D02G407400.2	SM00185	arm_5	110					AET3Gv20915900.5	SM00185	arm_5	3.1E-5	TRIDC3BG021590.7	SM00185	arm_5	3.3E-5
TraesCS6D02G407400.2	SM00185	arm_5	33					AET3Gv20915900.5	SM00185	arm_5	17	TRIDC3BG021590.7	SM00185	arm_5	21
TraesCS6D02G407400.2	SM00185	arm_5	100					AET3Gv20915900.5	SM00185	arm_5	28	TRIDC3BG021590.7	SM00185	arm_5	14
TraesCS6D02G407400.2	SM00185	arm_5	280					AET4Gv20201600.12	SM00185	arm_5	43	TRIDC3BG021590.7	SM00185	arm_5	270
TraesCS6D02G407400.2	SM00185	arm_5	6.6					AET4Gv20201600.12	SM00185	arm_5	55	TRIDC3BG021590.7	SM00185	arm_5	2
TraesCS6D02G407400.2	SM00185	arm_5	14					AET4Gv20201600.12	SM00185	arm_5	26	TRIDC3BG021590.7	SM00185	arm_5	0.69
TraesCS6D02G407400.2	SM00185	arm_5	430					AET4Gv20201600.12	SM00185	arm_5	52	TRIDC3BG021590.7	SM00185	arm_5	120
TraesCS6D02G407400.2	SM00185	arm_5	98					AET4Gv20201600.12	SM00185	arm_5	20	TRIDC3BG001570.3	SM00185	arm_5	180
TraesCS6D02G407400.2	SM00504	Ubox_2	1.1E-25					AET4Gv20201600.12	SM00185	arm_5	7.7	TRIDC3BG001570.3	SM00185	arm_5	2.6
TraesCS5B02G495500.1	SM01349	TOG_3	1.2E-5					AET4Gv20201600.12	SM00239	C2_3c	4.7E-10	TRIDC3BG001570.3	SM00185	arm_5	0.028
TraesCS5D02G207500.1.cds1	SM00504	Ubox_2	1.8E-8					AET4Gv20662700.2	SM00129	kinesin_4	1.5E-113	TRIDC3BG001570.3	SM00185	arm_5	230
TraesCS5D02G207500.1.cds1	SM00185	arm_5	0.044					AET4Gv20662700.2	SM00185	arm_5	0.011	TRIDC3BG056090.2	SM00185	arm_5	1.7E-4
TraesCS5D02G207500.1.cds1	SM00185	arm_5	82					AET4Gv20662700.2	SM00185	arm_5	330	TRIDC3BG056090.2	SM00185	arm_5	67
TraesCS5D02G207500.1.cds1	SM00185	arm_5	0.03					AET4Gv20662700.2	SM00185	arm_5	8.3	TRIDC3BG056090.2	SM00504	Ubox_2	2.0E-30
TraesCS6A02G293600.1	SM00504	Ubox_2	1.6E-33					AET4Gv20662700.2	SM00185	arm_5	130	TRIDC4AG034680.2	SM00185	arm_5	66
TraesCS6A02G293600.1	SM00185	arm_5	110					AET5Gv20224700.1	SM00504	Ubox_2	7.1E-33	TRIDC4AG034680.2	SM00185	arm_5	280
TraesCS6A02G293600.1	SM00185	arm_5	5					AET5Gv20224700.1	SM00185	arm_5	1.1	TRIDC4AG034680.2	SM00185	arm_5	0.28
TraesCS6A02G293600.1	SM00185	arm_5	33					AET5Gv20224700.1	SM00185	arm_5	1.6E-5	TRIDC4AG034680.2	SM00185	arm_5	7.7
TraesCS6A02G293600.1	SM00185	arm_5	3.9					AET5Gv20224700.1	SM00185	arm_5	0.57	TRIDC4AG034680.2	SM00185	arm_5	9.1
TraesCS6A02G293600.1	SM00185	arm_5	110					AET5Gv20224700.1	SM00185	arm_5	29	TRIDC4AG034680.2	SM00185	arm_5	23
TraesCS6A02G293600.1	SM00185	arm_5	8.7E-6					AET4Gv20201600.13	SM00239	C2_3c	4.7E-10	TRIDC4AG034680.2	SM00185	arm_5	43
TraesCS5B02G495500.2	SM01349	TOG_3	1.4E-5					AET4Gv20201600.13	SM00185	arm_5	43	TRIDC4AG034680.2	SM00185	arm_5	43
TraesCS5D02G123100.3	SM00504	Ubox_2	5.5E-26					AET4Gv20201600.13	SM00185	arm_5	20	TRIDC4AG034680.2	SM00185	arm_5	25
TraesCS5D02G123100.3	SM00185	arm_5	53					AET4Gv20201600.13	SM00185	arm_5	7.7	TRIDC4AG034680.2	SM00185	arm_5	210
TraesCS5D02G123100.3	SM00185	arm_5	63					AET4Gv20201600.13	SM00185	arm_5	26	TRIDC4AG034680.2	SM00185	arm_5	27
TraesCS5D02G123100.3	SM00185	arm_5	8.7					AET4Gv20201600.13	SM00185	arm_5	55	TRIDC4AG034680.2	SM00185	arm_5	20
TraesCS5D02G123100.3	SM00185	arm_5	17					AET4Gv20201600.13	SM00185	arm_5	52	TRIDC4AG034680.2	SM00185	arm_5	180
TraesCS5D02G123100.3	SM00185	arm_5	220					AET4Gv20201600.11	SM00239	C2_3c	4.7E-10	TRIDC4AG034680.2	SM00185	arm_5	190
TraesCS5D02G123100.3	SM00185	arm_5	22					AET4Gv20201600.11	SM00185	arm_5	43	TRIDC4AG034680.2	SM00185	arm_5	230
TraesCS5D02G123100.3	SM00185	arm_5	81					AET4Gv20201600.11	SM00185	arm_5	55	TRIDC4AG034680.2	SM00185	arm_5	0.012
TraesCS6D02G180400.1.cds1	SM00185	arm_5	98					AET4Gv20201600.11	SM00185	arm_5	52	TRIDC4AG034680.2	SM00185	arm_5	1.6
TraesCS6D02G180400.1.cds1	SM00185	arm_5	4.7					AET4Gv20201600.11	SM00185	arm_5	26	TRIDC4AG034680.2	SM00185	arm_5	55
TraesCS6D02G180400.1.cds1	SM00185	arm_5	0.0012					AET4Gv20201600.11	SM00185	arm_5	20	TRIDC4AG034680.2	SM00185	arm_5	0.0064
TraesCS6D02G180400.1.cds1	SM00185	arm_5	92					AET4Gv20201600.11	SM00185	arm_5	7.7	TRIDC4AG034680.2	SM00239	C2_3c	4.7E-10
TraesCS6D02G180400.1.cds1	SM00185	arm_5	100					AET3Gv20915900.3	SM00185	arm_5	11	TRIDC3BG078040.4	SM00185	arm_5	61
TraesCS6D02G180400.1.cds1	SM00504	Ubox_2	8.4E-27					AET3Gv20915900.3	SM00185	arm_5	3.1E-5	TRIDC3BG078040.4	SM00185	arm_5	15
TraesCS5B02G110000.4	SM00185	arm_5	8.7					AET3Gv20915900.3	SM00185	arm_5	0.03	TRIDC3BG078040.4	SM00185	arm_5	0.016
TraesCS5B02G110000.4	SM00185	arm_5	220					AET3Gv20915900.3	SM00185	arm_5	28	TRIDC3BG078040.4	SM00185	arm_5	480
TraesCS5B02G110000.4	SM00185	arm_5	63					AET3Gv20915900.3	SM00185	arm_5	17	TRIDC3BG078040.4	SM00185	arm_5	470
TraesCS5B02G110000.4	SM00185	arm_5	22					AET3Gv21114500.6	SM00185	arm_5	60	TRIDC3BG078040.4	SM00185	arm_5	410
TraesCS5B02G110000.4	SM00185	arm_5	17					AET3Gv21114500.6	SM00185	arm_5	480	TRIDC3BG078040.4	SM00185	arm_5	13
TraesCS5B02G110000.4	SM00185	arm_5	58					AET3Gv21114500.6	SM00185	arm_5	0.08	TRIDC3BG078040.1	SM00185	arm_5	61
TraesCS5B02G110000.4	SM00185	arm_5	81					AET3Gv21114500.6	SM00185	arm_5	13	TRIDC3BG078040.1	SM00185	arm_5	15
TraesCS5B02G110000.4	SM00504	Ubox_2	5.5E-26					AET3Gv21114500.6	SM00185	arm_5	12	TRIDC3BG078040.1	SM00185	arm_5	0.016
TraesCS7A02G549700.1	SM00504	Ubox_2	3.4E-31					AET3Gv21114500.6	SM00185	arm_5	250	TRIDC3BG078040.1	SM00185	arm_5	480
TraesCS7A02G549700.1	SM00185	arm_5	43					AET4Gv20333100.10	SM00185	arm_5	2.2	TRIDC3BG078040.1	SM00185	arm_5	470
TraesCS7A02G549700.1	SM00185	arm_5	20					AET4Gv20333100.10	SM00185	arm_5	300	TRIDC3BG078040.1	SM00185	arm_5	410
TraesCS7A02G549700.1	SM00185	arm_5	170					AET4Gv20333100.10	SM00185	arm_5	340	TRIDC3BG078040.1	SM00185	arm_5	13
TraesCS7A02G549700.1	SM00185	arm_5	0.0082					AET4Gv20333100.10	SM00185	arm_5	18	TRIDC4BG037090.2	SM00185	arm_5	480
TraesCS7A02G549700.1	SM00185	arm_5	10					AET4Gv20333100.10	SM00185	arm_5	100	TRIDC4BG037090.2	SM00185	arm_5	180
TraesCS7B02G087000.1	SM00185	arm_5	11					AET4Gv20333100.10	SM00185	arm_5	280	TRIDC4BG037090.2	SM00185	arm_5	5.2
TraesCS7B02G087000.1	SM00185	arm_5	140					AET4Gv20662700.23	SM00185	arm_5	8.3	TRIDC4BG037090.2	SM00185	arm_5	0.017
TraesCS7B02G087000.1	SM00185	arm_5	91					AET4Gv20662700.23	SM00185	arm_5	0.011	TRIDC4BG037090.2	SM00185	arm_5	8.3E-6
TraesCS7B02G087000.1	SM00185	arm_5	2.9					AET4Gv20662700.23	SM00185	arm_5	330	TRIDC4BG037090.2	SM00185	arm_5	7.4
TraesCS7B02G087000.1	SM00185	arm_5	0.032					AET4Gv20662700.23	SM00185	arm_5	130	TRIDC4BG037090.2	SM00185	arm_5	170
TraesCS7B02G087000.1	SM00185	arm_5	300					AET4Gv20662700.8	SM00185	arm_5	8.3	TRIDC4BG037090.2	SM00504	Ubox_2	3.1E-33
TraesCS7B02G087000.1	SM00185	arm_5	230					AET4Gv20662700.8	SM00185	arm_5	0.011	TRIDC4BG048470.1	SM00185	arm_5	1.5E-7
TraesCS7B02G087000.1	SM00185	arm_5	25					AET4Gv20662700.8	SM00185	arm_5	330	TRIDC4BG048470.1	SM00185	arm_5	0.072
TraesCS7B02G087000.1	SM00185	arm_5	7.8					AET4Gv20662700.8	SM00185	arm_5	130	TRIDC4BG048470.1	SM00185	arm_5	0.0036
TraesCS7B02G087000.1	SM00185	arm_5	130					AET4Gv20662700.28	SM00185	arm_5	8.3	TRIDC4BG061780.6	SM00367	LRR_CC_2	0.76
TraesCS7B02G087000.1	SM00185	arm_5	13					AET4Gv20662700.28	SM00185	arm_5	130	TRIDC4BG061780.6	SM00367	LRR_CC_2	81
TraesCS7B02G087000.1	SM00185	arm_5	5.8					AET4Gv20662700.28	SM00185	arm_5	330	TRIDC4BG061780.6	SM00185	arm_5	0.022
TraesCS7B02G087000.1	SM00185	arm_5	9.5					AET4Gv20662700.28	SM00185	arm_5	0.011	TRIDC4BG061780.6	SM00185	arm_5	0.8
TraesCS7B02G087000.1	SM00185	arm_5	290					AET4Gv20529400.1	SM00185	arm_5	7.4	TRIDC4BG061780.6	SM00185	arm_5	3.6E-5
TraesCS7B02G087000.1	SM00185	arm_5	70					AET4Gv20529400.1	SM00185	arm_5	5.2	TRIDC4BG061780.6	SM00185	arm_5	0.015
TraesCS7B02G087000.1	SM00185	arm_5	81					AET4Gv20529400.1	SM00185	arm_5	0.017	TRIDC4BG061780.6	SM00185	arm_5	86
TraesCS7B02G087000.1	SM00239	C2_3c	4.2E-4					AET4Gv20529400.1	SM00185	arm_5	170	TRIDC4BG061780.6	SM00185	arm_5	1.5E-5
TraesCS7D02G001600.3	SM00504	Ubox_2	8.1E-37					AET4Gv20529400.1	SM00185	arm_5	180	TRIDC4BG061780.6	SM00185	arm_5	0.13
TraesCS7D02G001600.3	SM00185	arm_5	1.4E-6					AET4Gv20529400.1	SM00185	arm_5	8.3E-6	TRIDC4BG061780.6	SM00185	arm_5	0.02
TraesCS7D02G001600.3	SM00185	arm_5	0.0059					AET3Gv20915900.6	SM00185	arm_5	28	TRIDC4BG015190.2	SM00185	arm_5	43
TraesCS7D02G001600.3	SM00185	arm_5	83					AET3Gv20915900.6	SM00185	arm_5	0.03	TRIDC4BG015190.2	SM00185	arm_5	27
TraesCS7D02G001600.3	SM00185	arm_5	31					AET3Gv20915900.6	SM00185	arm_5	3.1E-5	TRIDC4BG015190.2	SM00185	arm_5	0.0064
TraesCS7D02G001600.3	SM00185	arm_5	0.015					AET3Gv20915900.6	SM00185	arm_5	11	TRIDC4BG015190.2	SM00185	arm_5	0.28
TraesCS5D02G496000.2	SM01349	TOG_3	1.3E-4					AET3Gv20915900.6	SM00185	arm_5	17	TRIDC4BG015190.2	SM00185	arm_5	280
TraesCSU02G172500.1.cds1	SM00185	arm_5	180					AET4Gv20662700.32	SM00185	arm_5	130	TRIDC4BG015190.2	SM00185	arm_5	210
TraesCSU02G172500.1.cds1	SM00185	arm_5	2.6					AET4Gv20662700.32	SM00185	arm_5	0.004	TRIDC4BG015190.2	SM00185	arm_5	7.7
TraesCSU02G172500.1.cds1	SM00185	arm_5	0.028					AET4Gv20662700.7	SM00185	arm_5	8.3	TRIDC4BG015190.2	SM00185	arm_5	23
TraesCSU02G172500.1.cds1	SM00185	arm_5	230					AET4Gv20662700.7	SM00185	arm_5	130	TRIDC4BG015190.2	SM00185	arm_5	0.012
TraesCS7A02G076600.2	SM00185	arm_5	76					AET4Gv20662700.7	SM00185	arm_5	0.011	TRIDC4BG015190.2	SM00185	arm_5	200
TraesCS7A02G076600.2	SM00185	arm_5	4.9					AET4Gv20662700.7	SM00185	arm_5	120	TRIDC4BG015190.2	SM00185	arm_5	9.1
TraesCS7A02G076600.2	SM00185	arm_5	33					AET4Gv20662700.7	SM00129	kinesin_4	3.5E-112	TRIDC4BG015190.2	SM00185	arm_5	55
TraesCS7A02G076600.2	SM00185	arm_5	0.0066					AET6Gv20736100.1	SM00504	Ubox_2	2.6E-4	TRIDC4BG015190.2	SM00185	arm_5	43
TraesCS7A02G076600.2	SM00129	kinesin_4	8.6E-90					AET6Gv20736100.1	SM00185	arm_5	8.7E-6	TRIDC4BG015190.2	SM00185	arm_5	66
TraesCS5B02G163100.1.cds1	SM00185	arm_5	0.018					AET6Gv20736100.1	SM00185	arm_5	110	TRIDC4BG015190.2	SM00185	arm_5	20
TraesCS5B02G163100.1.cds1	SM00185	arm_5	43					AET6Gv20736100.1	SM00185	arm_5	110	TRIDC4BG015190.2	SM00185	arm_5	230
TraesCS5B02G163100.1.cds1	SM00185	arm_5	0.0023					AET6Gv20736100.1	SM00185	arm_5	33	TRIDC4BG015190.2	SM00185	arm_5	25
TraesCS2A02G185700.1	SM01349	TOG_3	9.1E-12					AET6Gv20736100.1	SM00185	arm_5	3.9	TRIDC4BG015190.2	SM00185	arm_5	1.6
TraesCS6D02G270400.1	SM00185	arm_5	140					AET6Gv20736100.1	SM00185	arm_5	5	TRIDC4BG015190.2	SM00185	arm_5	180
TraesCS6D02G270400.1	SM00185	arm_5	180					AET7Gv20206500.11	SM00185	arm_5	33	TRIDC4BG046710.21	SM00185	arm_5	130
TraesCS6D02G270400.1	SM00185	arm_5	63					AET7Gv20206500.11	SM00185	arm_5	0.017	TRIDC4BG046710.21	SM00185	arm_5	8.3
TraesCS6D02G270400.1	SM00185	arm_5	160					AET7Gv20468800.13	SM00185	arm_5	140	TRIDC4BG046710.21	SM00185	arm_5	330
TraesCS6D02G270400.1	SM00185	arm_5	8.6					AET7Gv20468800.13	SM00185	arm_5	81	TRIDC4BG046710.21	SM00185	arm_5	0.011
TraesCS6D02G270400.1	SM00185	arm_5	100					AET7Gv20468800.13	SM00185	arm_5	230	TRIDC4BG024520.1	SM00185	arm_5	240
TraesCS6D02G270400.1	SM00504	Ubox_2	2.1E-19					AET7Gv20468800.13	SM00185	arm_5	13	TRIDC4BG024520.1	SM00185	arm_5	340
TraesCS6A02G419200.1	SM00185	arm_5	300					AET7Gv20468800.13	SM00185	arm_5	120	TRIDC4BG024520.1	SM00185	arm_5	12
TraesCS6A02G419200.1	SM00185	arm_5	100					AET7Gv20468800.13	SM00185	arm_5	2.9	TRIDC4BG024520.1	SM00185	arm_5	370
TraesCS6A02G419200.1	SM00185	arm_5	26					AET7Gv20468800.13	SM00185	arm_5	11	TRIDC4BG024520.1	SM00185	arm_5	2.2
TraesCS6A02G419200.1	SM00185	arm_5	59					AET7Gv20468800.13	SM00185	arm_5	9.5	TRIDC4BG024520.1	SM00185	arm_5	280
TraesCS6A02G419200.1	SM00185	arm_5	430					AET7Gv20468800.13	SM00185	arm_5	0.032	TRIDC4BG024520.7	SM00185	arm_5	340
TraesCS6A02G419200.1	SM00185	arm_5	110					AET7Gv20468800.5	SM00185	arm_5	81	TRIDC4BG024520.7	SM00185	arm_5	4.8
TraesCS6A02G419200.1	SM00185	arm_5	6.6					AET7Gv20468800.5	SM00185	arm_5	130	TRIDC4BG024520.7	SM00185	arm_5	370
TraesCS6A02G419200.1	SM00185	arm_5	14					AET7Gv20468800.5	SM00185	arm_5	11	TRIDC4BG024520.7	SM00185	arm_5	280
TraesCS6A02G419200.1	SM00504	Ubox_2	1.8E-26					AET7Gv20468800.5	SM00185	arm_5	300	TRIDC4BG024520.7	SM00185	arm_5	12
TraesCS2D02G202000.2	SM01349	TOG_3	9.1E-12					AET7Gv20468800.5	SM00185	arm_5	25	TRIDC4BG024520.7	SM00185	arm_5	2.2
TraesCS6B02G000300.1	SM00185	arm_5	7.8					AET7Gv20468800.5	SM00185	arm_5	7.8	TRIDC4BG024520.7	SM00185	arm_5	240
TraesCS6B02G000300.1	SM00185	arm_5	60					AET7Gv20468800.5	SM00185	arm_5	290	TRIDC4BG039930.1	SM00185	arm_5	7.1
TraesCS6B02G000300.1	SM00185	arm_5	17					AET7Gv20468800.5	SM00185	arm_5	5.8	TRIDC4BG039930.1	SM00185	arm_5	470
TraesCS6B02G000300.1	SM00185	arm_5	290					AET7Gv20468800.5	SM00185	arm_5	8.5	TRIDC4BG039930.1	SM00185	arm_5	3.3
TraesCS6B02G000300.1	SM00119	hect_3	2.0E-80					AET7Gv20468800.5	SM00185	arm_5	70	TRIDC4BG039930.1	SM00185	arm_5	150
TraesCS2D02G202000.1	SM01349	TOG_3	9.1E-12					AET7Gv20468800.5	SM00239	C2_3c	6.1E-7	TRIDC4BG037090.4	SM00185	arm_5	0.017
TraesCS2D02G202000.3	SM01349	TOG_3	9.1E-12					AET5Gv20284000.11	SM00185	arm_5	81	TRIDC4BG037090.4	SM00185	arm_5	480
TraesCS2B02G221600.2	SM01349	TOG_3	9.1E-12					AET5Gv20284000.11	SM00185	arm_5	220	TRIDC4BG037090.4	SM00185	arm_5	8.3E-6
								AET5Gv20284000.11	SM00185	arm_5	17	TRIDC4BG037090.4	SM00185	arm_5	180
								AET5Gv20284000.11	SM00185	arm_5	8.7	TRIDC4BG037090.4	SM00185	arm_5	170
								AET7Gv21082100.1	SM00185	arm_5	7.1	TRIDC4BG037090.4	SM00185	arm_5	7.4
								AET7Gv21082100.1	SM00185	arm_5	12	TRIDC4BG037090.4	SM00185	arm_5	5.2
								AET7Gv21082100.1	SM00185	arm_5	90	TRIDC4BG037090.4	SM00504	Ubox_2	3.1E-33
								AET7Gv21082100.1	SM00185	arm_5	51	TRIDC4AG070720.3	SM00185	arm_5	0.0059
								AET7Gv21082100.1	SM00185	arm_5	0.52	TRIDC4AG070720.3	SM00185	arm_5	0.015
								AET5Gv20417200.1	SM00185	arm_5	20	TRIDC4AG070720.3	SM00185	arm_5	1.4E-6
								AET5Gv20417200.1	SM00185	arm_5	0.018	TRIDC4AG070720.3	SM00185	arm_5	83
								AET5Gv20417200.1	SM00185	arm_5	0.0023	TRIDC4AG070720.3	SM00185	arm_5	17
								AET7Gv20729200.3	SM00185	arm_5	1.5E-4	TRIDC4AG070720.3	SM00504	Ubox_2	2.1E-11
								AET7Gv20729200.3	SM00185	arm_5	30	TRIDC5BG014370.2	SM00185	arm_5	1.6E-5
								AET7Gv20729200.3	SM00185	arm_5	16	TRIDC5BG014370.2	SM00185	arm_5	1.1
								AET7Gv20729200.3	SM00185	arm_5	0.13	TRIDC5BG014370.2	SM00185	arm_5	29
								AET7Gv20729200.3	SM00504	Ubox_2	3.5E-35	TRIDC5BG014370.2	SM00185	arm_5	0.57
								AET7Gv20206500.6	SM00129	kinesin_4	8.9E-114	TRIDC5BG014370.2	SM00504	Ubox_2	1.2E-8
								AET7Gv20206500.6	SM00185	arm_5	6.1	TRIDC4BG015190.3	SM00185	arm_5	66
								AET7Gv20206500.6	SM00185	arm_5	33	TRIDC4BG015190.3	SM00185	arm_5	0.28
								AET7Gv20206500.6	SM00185	arm_5	0.017	TRIDC4BG015190.3	SM00185	arm_5	7.7
								AET7Gv20206500.6	SM00185	arm_5	76	TRIDC4BG015190.3	SM00185	arm_5	9.1
								AET7Gv20206500.2	SM00185	arm_5	76	TRIDC4BG015190.3	SM00185	arm_5	210
								AET7Gv20206500.2	SM00185	arm_5	6.1	TRIDC4BG015190.3	SM00185	arm_5	43
								AET7Gv20206500.2	SM00185	arm_5	0.017	TRIDC4BG015190.3	SM00185	arm_5	23
								AET7Gv20206500.2	SM00185	arm_5	33	TRIDC4BG015190.3	SM00185	arm_5	43
								AET7Gv20206500.2	SM00129	kinesin_4	8.9E-114	TRIDC4BG015190.3	SM00185	arm_5	27
								AET5Gv21114000.6	SM01349	TOG_3	7.0E-6	TRIDC4BG015190.3	SM00185	arm_5	20
								AET5Gv21114000.4	SM01349	TOG_3	7.0E-6	TRIDC4BG015190.3	SM00185	arm_5	25
								AET5Gv21114000.1	SM01349	TOG_3	7.0E-6	TRIDC4BG015190.3	SM00185	arm_5	280
								AET7Gv20729200.5	SM00185	arm_5	0.13	TRIDC4BG015190.3	SM00185	arm_5	200
								AET7Gv20729200.5	SM00185	arm_5	16	TRIDC4BG015190.3	SM00185	arm_5	180
								AET7Gv20729200.5	SM00185	arm_5	30	TRIDC4BG015190.3	SM00185	arm_5	0.0064
								AET7Gv20729200.5	SM00185	arm_5	1.5E-4	TRIDC4BG015190.3	SM00185	arm_5	1.6
								AET7Gv20468800.6	SM00185	arm_5	300	TRIDC4BG015190.3	SM00185	arm_5	0.012
								AET7Gv20468800.6	SM00185	arm_5	130	TRIDC4BG015190.3	SM00185	arm_5	230
								AET7Gv20468800.6	SM00185	arm_5	70	TRIDC4BG015190.3	SM00185	arm_5	55
								AET7Gv20468800.6	SM00185	arm_5	7.8	TRIDC5AG076810.5	SM00185	arm_5	1.5E-5
								AET7Gv20468800.6	SM00185	arm_5	8.5	TRIDC5AG076810.5	SM00185	arm_5	0.2
								AET7Gv20468800.6	SM00185	arm_5	290	TRIDC5AG076810.5	SM00185	arm_5	0.13
								AET7Gv20468800.6	SM00185	arm_5	25	TRIDC5AG076810.5	SM00185	arm_5	0.022
								AET7Gv20468800.6	SM00185	arm_5	5.8	TRIDC5AG076810.5	SM00185	arm_5	0.8
								AET7Gv20468800.6	SM00239	C2_3c	6.1E-7	TRIDC5AG076810.5	SM00185	arm_5	0.02
								AET5Gv20284000.2	SM00504	Ubox_2	5.5E-26	TRIDC4AG070150.1	SM00185	arm_5	230
								AET5Gv20284000.2	SM00185	arm_5	220	TRIDC4AG070150.1	SM00185	arm_5	2.8E-5
								AET5Gv20284000.2	SM00185	arm_5	55	TRIDC4BG046710.10	SM00185	arm_5	8.3
								AET5Gv20284000.2	SM00185	arm_5	22	TRIDC4BG046710.10	SM00185	arm_5	0.011
								AET5Gv20284000.2	SM00185	arm_5	17	TRIDC4BG046710.10	SM00185	arm_5	330
								AET5Gv20284000.2	SM00185	arm_5	8.7	TRIDC4BG046710.10	SM00185	arm_5	130
								AET5Gv20284000.2	SM00185	arm_5	53	TRIDC4BG046710.20	SM00185	arm_5	8.3
								AET5Gv20284000.2	SM00185	arm_5	63	TRIDC4BG046710.20	SM00185	arm_5	0.011
								AET5Gv20284000.2	SM00185	arm_5	81	TRIDC4BG046710.20	SM00185	arm_5	330
								AET7Gv21333400.2	SM00185	arm_5	6.9	TRIDC4BG046710.20	SM00185	arm_5	130
								AET7Gv21333400.2	SM00185	arm_5	5.7	TRIDC4BG046710.22	SM00185	arm_5	120
								AET7Gv21333400.1	SM00185	arm_5	6.9	TRIDC4BG046710.22	SM00185	arm_5	0.011
								AET7Gv21333400.1	SM00185	arm_5	5.7	TRIDC4BG046710.22	SM00185	arm_5	8.3
								AET5Gv20486900.1	SM00504	Ubox_2	2.9E-19	TRIDC4BG046710.22	SM00185	arm_5	130
								AET5Gv20486900.1	SM00185	arm_5	25	TRIDC4AG061250.7	SM00185	arm_5	76
								AET5Gv20486900.1	SM00185	arm_5	18	TRIDC4AG061250.7	SM00185	arm_5	0.0088
								AET5Gv20486900.1	SM00185	arm_5	9.7	TRIDC4AG061250.7	SM00185	arm_5	6.1
								AET5Gv20486900.1	SM00185	arm_5	290	TRIDC5AG017550.6	SM00185	arm_5	81
								AET7Gv20530100.5	SM00185	arm_5	8.6	TRIDC5AG017550.6	SM00185	arm_5	43
								AET7Gv20530100.5	SM00185	arm_5	0.15	TRIDC5AG017550.6	SM00185	arm_5	8.7
								AET7Gv20530100.5	SM00185	arm_5	6.1	TRIDC5AG017550.6	SM00185	arm_5	53
								AET7Gv20530100.5	SM00185	arm_5	10	TRIDC5AG017550.6	SM00185	arm_5	190
								AET7Gv20530100.5	SM00185	arm_5	43	TRIDC5AG068800.1	SM01349	TOG_3	8.1E-5
								AET5Gv20224700.7	SM00504	Ubox_2	3.2E-30	TRIDC4BG046710.8	SM00185	arm_5	130
								AET5Gv20224700.7	SM00185	arm_5	1.1	TRIDC4BG046710.8	SM00185	arm_5	8.3
								AET5Gv20224700.7	SM00185	arm_5	1.6E-5	TRIDC4BG046710.8	SM00185	arm_5	0.011
								AET5Gv20224700.7	SM00185	arm_5	0.57	TRIDC4BG046710.8	SM00185	arm_5	330
								AET5Gv20224700.7	SM00185	arm_5	29	TRIDC4BG046710.8	SM00129	kinesin_4	9.0E-28
								AET5Gv20417200.2	SM00185	arm_5	0.0023	TRIDC4BG046710.9	SM00185	arm_5	330
								AET5Gv20417200.2	SM00185	arm_5	0.018	TRIDC4BG046710.9	SM00185	arm_5	8.3
								AET5Gv20417200.2	SM00185	arm_5	20	TRIDC4BG046710.9	SM00185	arm_5	130
								AET7Gv20468800.8	SM00239	C2_3c	6.1E-7	TRIDC4BG046710.9	SM00185	arm_5	0.011
								AET7Gv20468800.8	SM00185	arm_5	300	TRIDC4BG046710.9	SM00129	kinesin_4	3.4E-36
								AET7Gv20468800.8	SM00185	arm_5	5.8	TRIDC4AG070720.4	SM00185	arm_5	0.0059
								AET7Gv20468800.8	SM00185	arm_5	0.032	TRIDC4AG070720.4	SM00185	arm_5	0.015
								AET7Gv20468800.8	SM00185	arm_5	120	TRIDC4AG070720.4	SM00185	arm_5	1.4E-6
								AET7Gv20468800.8	SM00185	arm_5	7.8	TRIDC4AG070720.4	SM00185	arm_5	83
								AET7Gv20468800.8	SM00185	arm_5	8.5	TRIDC4AG070720.4	SM00185	arm_5	17
								AET7Gv20468800.8	SM00185	arm_5	2.9	TRIDC4BG046710.15	SM00185	arm_5	8.3
								AET7Gv20468800.8	SM00185	arm_5	11	TRIDC4BG046710.15	SM00185	arm_5	0.011
								AET7Gv20468800.8	SM00185	arm_5	81	TRIDC4BG046710.15	SM00185	arm_5	330
								AET7Gv20468800.8	SM00185	arm_5	13	TRIDC4BG046710.15	SM00185	arm_5	130
								AET7Gv20468800.8	SM00185	arm_5	130	TRIDC5AG048430.3	SM00185	arm_5	0.14
								AET7Gv20468800.8	SM00185	arm_5	140	TRIDC5AG048430.3	SM00185	arm_5	3.9
								AET7Gv20468800.8	SM00185	arm_5	230	TRIDC5AG048430.3	SM00185	arm_5	0.07
								AET7Gv20468800.8	SM00185	arm_5	290	TRIDC5AG048430.3	SM00185	arm_5	140
								AET7Gv20468800.8	SM00185	arm_5	9.5	TRIDC4BG024520.4	SM00185	arm_5	280
								AET7Gv20468800.8	SM00185	arm_5	25	TRIDC4BG024520.4	SM00185	arm_5	340
								AET7Gv20468800.8	SM00185	arm_5	70	TRIDC4BG024520.4	SM00185	arm_5	12
								AET7Gv20468800.4	SM00239	C2_3c	6.1E-7	TRIDC4BG024520.4	SM00185	arm_5	370
								AET7Gv20468800.4	SM00185	arm_5	300	TRIDC4BG024520.4	SM00185	arm_5	2.2
								AET7Gv20468800.4	SM00185	arm_5	5.8	TRIDC4BG024520.4	SM00185	arm_5	240
								AET7Gv20468800.4	SM00185	arm_5	0.032	TRIDC5BG014370.1	SM00504	Ubox_2	7.1E-33
								AET7Gv20468800.4	SM00185	arm_5	120	TRIDC5BG014370.1	SM00185	arm_5	1.6E-5
								AET7Gv20468800.4	SM00185	arm_5	7.8	TRIDC5BG014370.1	SM00185	arm_5	29
								AET7Gv20468800.4	SM00185	arm_5	8.5	TRIDC5BG014370.1	SM00185	arm_5	1.1
								AET7Gv20468800.4	SM00185	arm_5	2.9	TRIDC5BG014370.1	SM00185	arm_5	0.57
								AET7Gv20468800.4	SM00185	arm_5	11	TRIDC5AG068800.4	SM01349	TOG_3	0.0078
								AET7Gv20468800.4	SM00185	arm_5	81	TRIDC5AG076810.2	SM00185	arm_5	3.6E-5
								AET7Gv20468800.4	SM00185	arm_5	13	TRIDC5AG076810.2	SM00185	arm_5	86
								AET7Gv20468800.4	SM00185	arm_5	130	TRIDC5AG076810.2	SM00185	arm_5	0.13
								AET7Gv20468800.4	SM00185	arm_5	140	TRIDC5AG076810.2	SM00185	arm_5	0.022
								AET7Gv20468800.4	SM00185	arm_5	230	TRIDC5AG076810.2	SM00185	arm_5	1.5E-5
								AET7Gv20468800.4	SM00185	arm_5	290	TRIDC4BG046710.19	SM00185	arm_5	0.004
								AET7Gv20468800.4	SM00185	arm_5	9.5	TRIDC4BG046710.19	SM00185	arm_5	8.3
								AET7Gv20468800.4	SM00185	arm_5	25	TRIDC4BG046710.19	SM00185	arm_5	130
								AET7Gv20468800.4	SM00185	arm_5	70	TRIDC5AG017550.4	SM00185	arm_5	43
								AET7Gv20468800.9	SM00239	C2_3c	6.1E-7	TRIDC5AG017550.4	SM00185	arm_5	190
								AET7Gv20468800.9	SM00185	arm_5	300	TRIDC5AG017550.4	SM00185	arm_5	81
								AET7Gv20468800.9	SM00185	arm_5	5.8	TRIDC5AG017550.4	SM00185	arm_5	8.7
								AET7Gv20468800.9	SM00185	arm_5	0.032	TRIDC4AG070720.1	SM00185	arm_5	83
								AET7Gv20468800.9	SM00185	arm_5	120	TRIDC4AG070720.1	SM00185	arm_5	0.0059
								AET7Gv20468800.9	SM00185	arm_5	7.8	TRIDC4AG070720.1	SM00185	arm_5	17
								AET7Gv20468800.9	SM00185	arm_5	8.5	TRIDC4AG070720.1	SM00185	arm_5	0.015
								AET7Gv20468800.9	SM00185	arm_5	2.9	TRIDC4AG070720.1	SM00185	arm_5	1.4E-6
								AET7Gv20468800.9	SM00185	arm_5	11	TRIDC4AG070720.1	SM00504	Ubox_2	4.0E-34
								AET7Gv20468800.9	SM00185	arm_5	81	TRIDC4BG046710.5	SM00185	arm_5	130
								AET7Gv20468800.9	SM00185	arm_5	13	TRIDC4BG046710.5	SM00185	arm_5	0.011
								AET7Gv20468800.9	SM00185	arm_5	130	TRIDC4BG046710.5	SM00185	arm_5	8.3
								AET7Gv20468800.9	SM00185	arm_5	140	TRIDC4BG046710.5	SM00185	arm_5	330
								AET7Gv20468800.9	SM00185	arm_5	230	TRIDC5AG074340.2	SM00185	arm_5	0.039
								AET7Gv20468800.9	SM00185	arm_5	290	TRIDC5AG074340.2	SM00185	arm_5	20
								AET7Gv20468800.9	SM00185	arm_5	9.5	TRIDC5AG074340.2	SM00185	arm_5	91
								AET7Gv20468800.9	SM00185	arm_5	25	TRIDC5AG074340.2	SM00185	arm_5	0.48
								AET7Gv20468800.9	SM00185	arm_5	70	TRIDC5AG074340.2	SM00185	arm_5	0.083
								AET5Gv20753200.5	SM00185	arm_5	0.14	TRIDC5AG074340.2	SM00185	arm_5	65
								AET5Gv20753200.5	SM00185	arm_5	140	TRIDC5AG074340.2	SM00185	arm_5	59
								AET5Gv20753200.5	SM00185	arm_5	3.9	TRIDC5AG074340.2	SM00185	arm_5	20
								AET5Gv20753200.5	SM00185	arm_5	0.07	TRIDC4BG037090.3	SM00185	arm_5	7.4
								AET7Gv20206500.10	SM00185	arm_5	0.017	TRIDC4BG037090.3	SM00185	arm_5	180
								AET7Gv20206500.10	SM00185	arm_5	33	TRIDC4BG037090.3	SM00185	arm_5	480
								AET7Gv20206500.12	SM00129	kinesin_4	2.0E-18	TRIDC4BG037090.3	SM00185	arm_5	8.3E-6
								AET7Gv20206500.12	SM00185	arm_5	33	TRIDC4BG037090.3	SM00185	arm_5	170
								AET7Gv20206500.12	SM00185	arm_5	0.017	TRIDC4BG037090.3	SM00185	arm_5	0.017
								AET7Gv20468800.3	SM00185	arm_5	140	TRIDC4BG037090.3	SM00185	arm_5	5.2
								AET7Gv20468800.3	SM00185	arm_5	81	TRIDC4BG037090.3	SM00504	Ubox_2	3.1E-33
								AET7Gv20468800.3	SM00185	arm_5	230	TRIDC5AG012420.2	SM00504	Ubox_2	2.1E-10
								AET7Gv20468800.3	SM00185	arm_5	13	TRIDC5AG012420.2	SM00185	arm_5	29
								AET7Gv20468800.3	SM00185	arm_5	120	TRIDC5AG012420.2	SM00185	arm_5	0.57
								AET7Gv20468800.3	SM00185	arm_5	2.9	TRIDC5AG012420.2	SM00185	arm_5	2.5
								AET7Gv20468800.3	SM00185	arm_5	11	TRIDC5AG012420.2	SM00185	arm_5	1.6E-5
								AET7Gv20468800.3	SM00185	arm_5	9.5	TRIDC5AG027310.1	SM00185	arm_5	20
								AET7Gv20468800.3	SM00185	arm_5	0.032	TRIDC5AG027310.1	SM00185	arm_5	0.0088
								AET5Gv20284000.9	SM00185	arm_5	63	TRIDC5AG027310.1	SM00185	arm_5	0.018
								AET5Gv20284000.9	SM00185	arm_5	220	TRIDC5AG027310.2	SM00185	arm_5	20
								AET5Gv20284000.9	SM00185	arm_5	22	TRIDC5AG027310.2	SM00185	arm_5	0.0088
								AET5Gv20284000.9	SM00185	arm_5	81	TRIDC5AG027310.2	SM00185	arm_5	0.018
								AET5Gv20284000.9	SM00185	arm_5	17	TRIDC4AG070720.2	SM00185	arm_5	1.4E-6
								AET5Gv20284000.9	SM00185	arm_5	55	TRIDC4AG070720.2	SM00185	arm_5	0.015
								AET5Gv20284000.9	SM00185	arm_5	8.7	TRIDC4AG070720.2	SM00185	arm_5	0.0059
								AET5Gv20284000.9	SM00504	Ubox_2	5.5E-26	TRIDC4AG070720.2	SM00185	arm_5	83
								AET6Gv20736100.5	SM00504	Ubox_2	1.2E-33	TRIDC4AG070720.2	SM00185	arm_5	17
								AET6Gv20736100.5	SM00185	arm_5	8.7E-6	TRIDC4AG070720.2	SM00504	Ubox_2	4.0E-34
								AET6Gv20736100.5	SM00185	arm_5	110	TRIDC4AG061250.5	SM00129	kinesin_4	6.6E-17
								AET6Gv20736100.5	SM00185	arm_5	110	TRIDC4AG061250.5	SM00185	arm_5	0.017
								AET6Gv20736100.5	SM00185	arm_5	33	TRIDC4AG061250.5	SM00185	arm_5	6.1
								AET6Gv20736100.5	SM00185	arm_5	3.9	TRIDC4AG061250.5	SM00185	arm_5	76
								AET6Gv20736100.5	SM00185	arm_5	5	TRIDC4AG061250.5	SM00185	arm_5	33
								AET5Gv20284000.7	SM00185	arm_5	17	TRIDC5AG032470.2	SM00185	arm_5	0.03
								AET5Gv20284000.7	SM00185	arm_5	8.7	TRIDC5AG032470.2	SM00185	arm_5	0.044
								AET5Gv20284000.7	SM00185	arm_5	81	TRIDC5AG032470.2	SM00185	arm_5	100
								AET5Gv20224700.8	SM00185	arm_5	29	TRIDC5AG032470.2	SM00504	Ubox_2	2.6E-10
								AET5Gv20224700.8	SM00185	arm_5	1.6E-5	TRIDC5AG068000.1	SM00185	arm_5	310
								AET5Gv20224700.8	SM00185	arm_5	1.1	TRIDC5AG068000.1	SM00185	arm_5	130
								AET5Gv20224700.8	SM00185	arm_5	0.57	TRIDC5AG068000.1	SM00185	arm_5	3.2E-5
								AET5Gv20417200.3	SM00185	arm_5	20	TRIDC5AG068000.1	SM00185	arm_5	270
								AET5Gv20417200.3	SM00185	arm_5	0.0023	TRIDC4AG070720.5	SM00504	Ubox_2	4.0E-34
								AET5Gv20417200.3	SM00185	arm_5	0.018	TRIDC4AG070720.5	SM00185	arm_5	0.0059
								AET7Gv20566800.2	SM00185	arm_5	110	TRIDC4AG070720.5	SM00185	arm_5	83
								AET7Gv20566800.2	SM00185	arm_5	6.8	TRIDC4AG070720.5	SM00185	arm_5	17
								AET7Gv20566800.2	SM00185	arm_5	12	TRIDC4AG070720.5	SM00185	arm_5	1.4E-6
								AET7Gv20566800.2	SM00185	arm_5	0.64	TRIDC4AG070720.5	SM00185	arm_5	0.015
								AET7Gv20566800.2	SM00504	Ubox_2	1.3E-7	TRIDC4BG046710.11	SM00185	arm_5	130
								AET7Gv20530100.4	SM00185	arm_5	42	TRIDC4BG046710.11	SM00185	arm_5	0.011
								AET7Gv20530100.4	SM00185	arm_5	10	TRIDC4BG046710.11	SM00185	arm_5	8.3
								AET7Gv20530100.4	SM00185	arm_5	260	TRIDC4BG046710.11	SM00185	arm_5	120
								AET7Gv20530100.4	SM00185	arm_5	8.6	TRIDC5AG068800.2	SM01349	TOG_3	8.1E-5
								AET7Gv20530100.4	SM00185	arm_5	43	TRIDC4BG024520.2	SM00185	arm_5	370
								AET7Gv20530100.4	SM00185	arm_5	0.15	TRIDC4BG024520.2	SM00185	arm_5	2.2
								AET7Gv20530100.4	SM00185	arm_5	6.1	TRIDC4BG024520.2	SM00185	arm_5	12
								AET7Gv20530100.4	SM00504	Ubox_2	5.5E-19	TRIDC4BG024520.2	SM00185	arm_5	340
								AET7Gv20664600.2	SM00185	arm_5	10	TRIDC4BG024520.2	SM00185	arm_5	280
								AET7Gv20664600.2	SM00185	arm_5	220	TRIDC4BG024520.2	SM00185	arm_5	240
								AET7Gv20664600.2	SM00185	arm_5	8.1	TRIDC4BG046710.14	SM00129	kinesin_4	3.4E-7
								AET7Gv20664600.2	SM00185	arm_5	3.9	TRIDC4BG046710.14	SM00185	arm_5	0.011
								AET7Gv20664600.2	SM00185	arm_5	140	TRIDC4BG046710.14	SM00185	arm_5	130
								AET7Gv20664600.3	SM00185	arm_5	10	TRIDC4BG046710.14	SM00185	arm_5	330
								AET7Gv20664600.3	SM00185	arm_5	220	TRIDC5AG017550.1	SM00185	arm_5	43
								AET7Gv20664600.3	SM00185	arm_5	8.1	TRIDC5AG017550.1	SM00185	arm_5	8.7
								AET7Gv20664600.3	SM00185	arm_5	3.9	TRIDC5AG017550.1	SM00185	arm_5	81
								AET7Gv20664600.3	SM00185	arm_5	140	TRIDC5AG017550.7	SM00504	Ubox_2	3.7E-26
								AET5Gv20284000.12	SM00185	arm_5	17	TRIDC5AG017550.7	SM00185	arm_5	190
								AET5Gv20284000.12	SM00185	arm_5	22	TRIDC5AG017550.7	SM00185	arm_5	81
								AET5Gv20284000.12	SM00185	arm_5	53	TRIDC5AG017550.7	SM00185	arm_5	22
								AET5Gv20284000.12	SM00185	arm_5	8.7	TRIDC5AG017550.7	SM00185	arm_5	55
								AET5Gv20284000.12	SM00185	arm_5	63	TRIDC5AG017550.7	SM00185	arm_5	8.7
								AET5Gv20284000.12	SM00185	arm_5	220	TRIDC5AG017550.7	SM00185	arm_5	43
								AET5Gv20284000.12	SM00185	arm_5	81	TRIDC5AG017550.7	SM00185	arm_5	53
								AET5Gv20284000.12	SM00185	arm_5	55	TRIDC5AG017550.7	SM00185	arm_5	180
								AET5Gv20284000.12	SM00504	Ubox_2	5.5E-26	TRIDC5AG017550.3	SM00504	Ubox_2	3.7E-26
								AET7Gv20468800.11	SM00185	arm_5	0.032	TRIDC5AG017550.3	SM00185	arm_5	190
								AET7Gv20468800.11	SM00185	arm_5	230	TRIDC5AG017550.3	SM00185	arm_5	81
								AET7Gv20468800.11	SM00185	arm_5	120	TRIDC5AG017550.3	SM00185	arm_5	22
								AET7Gv20468800.11	SM00185	arm_5	9.5	TRIDC5AG017550.3	SM00185	arm_5	55
								AET7Gv20468800.11	SM00185	arm_5	13	TRIDC5AG017550.3	SM00185	arm_5	8.7
								AET7Gv20468800.11	SM00185	arm_5	140	TRIDC5AG017550.3	SM00185	arm_5	43
								AET7Gv20468800.11	SM00185	arm_5	70	TRIDC5AG017550.3	SM00185	arm_5	53
								AET7Gv20468800.11	SM00185	arm_5	130	TRIDC5AG017550.3	SM00185	arm_5	180
								AET7Gv20468800.11	SM00185	arm_5	8.5	TRIDC5AG017550.2	SM00504	Ubox_2	3.7E-26
								AET7Gv20468800.11	SM00185	arm_5	290	TRIDC5AG017550.2	SM00185	arm_5	190
								AET7Gv20468800.11	SM00185	arm_5	5.8	TRIDC5AG017550.2	SM00185	arm_5	81
								AET7Gv20468800.11	SM00185	arm_5	11	TRIDC5AG017550.2	SM00185	arm_5	22
								AET7Gv20468800.11	SM00185	arm_5	25	TRIDC5AG017550.2	SM00185	arm_5	55
								AET7Gv20468800.11	SM00185	arm_5	81	TRIDC5AG017550.2	SM00185	arm_5	8.7
								AET7Gv20468800.11	SM00185	arm_5	2.9	TRIDC5AG017550.2	SM00185	arm_5	43
								AET7Gv20468800.11	SM00185	arm_5	300	TRIDC5AG017550.2	SM00185	arm_5	53
								AET7Gv20468800.11	SM00185	arm_5	7.8	TRIDC5AG017550.2	SM00185	arm_5	180
								AET5Gv20284000.3	SM00185	arm_5	81	TRIDC5AG076810.6	SM00185	arm_5	0.42
								AET5Gv20284000.3	SM00185	arm_5	8.7	TRIDC5AG076810.6	SM00185	arm_5	86
								AET5Gv20284000.3	SM00185	arm_5	53	TRIDC5AG048430.2	SM00185	arm_5	0.14
								AET5Gv20284000.3	SM00185	arm_5	220	TRIDC5AG048430.2	SM00185	arm_5	3.9
								AET5Gv20284000.3	SM00185	arm_5	17	TRIDC5AG048430.2	SM00185	arm_5	0.07
								AET5Gv20284000.10	SM00185	arm_5	81	TRIDC5AG048430.2	SM00185	arm_5	140
								AET5Gv20284000.10	SM00185	arm_5	8.7	TRIDC4BG046710.2	SM00185	arm_5	0.011
								AET5Gv20284000.10	SM00185	arm_5	53	TRIDC4BG046710.2	SM00185	arm_5	330
								AET5Gv20284000.10	SM00185	arm_5	220	TRIDC4BG046710.2	SM00185	arm_5	8.3
								AET5Gv20284000.10	SM00185	arm_5	17	TRIDC4BG046710.2	SM00185	arm_5	130
								AET7Gv20566800.1	SM00185	arm_5	110	TRIDC4BG046710.2	SM00129	kinesin_4	2.1E-115
								AET7Gv20566800.1	SM00185	arm_5	6.8	TRIDC5AG012420.1	SM00504	Ubox_2	3.0E-34
								AET7Gv20566800.1	SM00185	arm_5	12	TRIDC5AG012420.1	SM00185	arm_5	1.6E-5
								AET7Gv20566800.1	SM00185	arm_5	0.64	TRIDC5AG012420.1	SM00185	arm_5	2.5
								AET7Gv20566800.1	SM00504	Ubox_2	1.3E-7	TRIDC5AG012420.1	SM00185	arm_5	0.57
								AET7Gv20206500.9	SM00185	arm_5	76	TRIDC5AG012420.1	SM00185	arm_5	29
								AET7Gv20206500.9	SM00185	arm_5	6.1	TRIDC4BG046710.16	SM00185	arm_5	0.011
								AET7Gv20206500.9	SM00185	arm_5	0.017	TRIDC4BG046710.16	SM00185	arm_5	330
								AET7Gv20206500.9	SM00185	arm_5	33	TRIDC4BG046710.16	SM00185	arm_5	130
								AET7Gv20206500.9	SM00129	kinesin_4	8.9E-114	TRIDC4BG046710.16	SM00185	arm_5	8.3
								AET5Gv20284000.5	SM00185	arm_5	17	TRIDC5AG012420.3	SM00185	arm_5	29
								AET5Gv20284000.5	SM00185	arm_5	81	TRIDC5AG012420.3	SM00185	arm_5	1.6E-5
								AET5Gv20284000.5	SM00185	arm_5	63	TRIDC5AG012420.3	SM00185	arm_5	2.5
								AET5Gv20284000.5	SM00185	arm_5	55	TRIDC5AG012420.3	SM00185	arm_5	0.57
								AET5Gv20284000.5	SM00185	arm_5	8.7	TRIDC5AG012420.3	SM00504	Ubox_2	3.0E-34
								AET5Gv20284000.5	SM00185	arm_5	220	TRIDC4AG061250.4	SM00129	kinesin_4	8.9E-114
								AET5Gv20284000.5	SM00185	arm_5	53	TRIDC4AG061250.4	SM00185	arm_5	76
								AET5Gv20284000.5	SM00185	arm_5	22	TRIDC4AG061250.4	SM00185	arm_5	33
								AET5Gv20284000.5	SM00504	Ubox_2	5.5E-26	TRIDC4AG061250.4	SM00185	arm_5	6.1
								AET5Gv20284000.8	SM00185	arm_5	17	TRIDC4AG061250.4	SM00185	arm_5	0.017
								AET5Gv20284000.8	SM00185	arm_5	81	TRIDC4BG059380.2	SM00185	arm_5	0.48
								AET5Gv20284000.8	SM00185	arm_5	63	TRIDC4BG059380.2	SM00185	arm_5	20
								AET5Gv20284000.8	SM00185	arm_5	55	TRIDC4BG059380.2	SM00185	arm_5	13
								AET5Gv20284000.8	SM00185	arm_5	8.7	TRIDC4BG059380.2	SM00185	arm_5	2.4
								AET5Gv20284000.8	SM00185	arm_5	220	TRIDC4BG059380.2	SM00185	arm_5	65
								AET5Gv20284000.8	SM00185	arm_5	53	TRIDC4BG059380.2	SM00185	arm_5	91
								AET5Gv20284000.8	SM00185	arm_5	22	TRIDC4BG059380.2	SM00185	arm_5	0.084
								AET5Gv20284000.8	SM00504	Ubox_2	5.5E-26	TRIDC4BG059380.2	SM00185	arm_5	59
								AET5Gv20284000.4	SM00185	arm_5	17	TRIDC4BG037090.1	SM00185	arm_5	7.4
								AET5Gv20284000.4	SM00185	arm_5	81	TRIDC4BG037090.1	SM00185	arm_5	480
								AET5Gv20284000.4	SM00185	arm_5	63	TRIDC4BG037090.1	SM00185	arm_5	170
								AET5Gv20284000.4	SM00185	arm_5	55	TRIDC4BG037090.1	SM00185	arm_5	180
								AET5Gv20284000.4	SM00185	arm_5	8.7	TRIDC4BG037090.1	SM00185	arm_5	5.2
								AET5Gv20284000.4	SM00185	arm_5	220	TRIDC4BG037090.1	SM00185	arm_5	0.017
								AET5Gv20284000.4	SM00185	arm_5	53	TRIDC4BG037090.1	SM00185	arm_5	8.3E-6
								AET5Gv20284000.4	SM00185	arm_5	22	TRIDC4BG037090.1	SM00504	Ubox_2	3.1E-33
								AET5Gv20284000.4	SM00504	Ubox_2	5.5E-26	TRIDC5AG076810.1	SM00185	arm_5	0.2
								AET5Gv20284000.6	SM00185	arm_5	17	TRIDC5AG076810.1	SM00185	arm_5	0.13
								AET5Gv20284000.6	SM00185	arm_5	81	TRIDC5AG076810.1	SM00185	arm_5	0.8
								AET5Gv20284000.6	SM00185	arm_5	63	TRIDC5AG076810.1	SM00185	arm_5	86
								AET5Gv20284000.6	SM00185	arm_5	55	TRIDC5AG076810.1	SM00185	arm_5	0.02
								AET5Gv20284000.6	SM00185	arm_5	8.7	TRIDC5AG076810.1	SM00185	arm_5	0.022
								AET5Gv20284000.6	SM00185	arm_5	220	TRIDC5AG076810.1	SM00185	arm_5	1.5E-5
								AET5Gv20284000.6	SM00185	arm_5	53	TRIDC5AG076810.1	SM00185	arm_5	3.6E-5
								AET5Gv20284000.6	SM00185	arm_5	22	TRIDC5AG076810.1	SM00367	LRR_CC_2	0.76
								AET5Gv20284000.6	SM00504	Ubox_2	5.5E-26	TRIDC5AG076810.1	SM00367	LRR_CC_2	81
								AET5Gv20753200.6	SM00185	arm_5	140	TRIDC5BG014370.3	SM00185	arm_5	1.6E-5
								AET5Gv20753200.6	SM00185	arm_5	0.14	TRIDC5BG014370.3	SM00185	arm_5	0.57
								AET5Gv20753200.6	SM00185	arm_5	3.9	TRIDC5BG014370.3	SM00185	arm_5	1.1
								AET5Gv20753200.6	SM00185	arm_5	0.07	TRIDC5BG014370.3	SM00185	arm_5	29
								AET7Gv20729200.2	SM00185	arm_5	16	TRIDC5BG014370.3	SM00504	Ubox_2	7.1E-33
								AET7Gv20729200.2	SM00185	arm_5	30	TRIDC5AG048430.1	SM00185	arm_5	140
								AET7Gv20729200.2	SM00185	arm_5	1.5E-4	TRIDC5AG048430.1	SM00185	arm_5	0.14
								AET7Gv20729200.2	SM00185	arm_5	0.13	TRIDC5AG048430.1	SM00185	arm_5	3.9
								AET7Gv20729200.2	SM00504	Ubox_2	3.5E-35	TRIDC5AG048430.1	SM00185	arm_5	0.07
								AET7Gv20468800.10	SM00185	arm_5	0.032	TRIDC4BG046710.12	SM00185	arm_5	130
								AET7Gv20468800.10	SM00185	arm_5	81	TRIDC4BG046710.12	SM00185	arm_5	8.3
								AET7Gv20468800.10	SM00185	arm_5	300	TRIDC4BG046710.12	SM00185	arm_5	0.011
								AET7Gv20468800.10	SM00185	arm_5	140	TRIDC4BG046710.12	SM00185	arm_5	120
								AET7Gv20468800.10	SM00185	arm_5	25	TRIDC4BG046710.12	SM00129	kinesin_4	2.1E-14
								AET7Gv20468800.10	SM00185	arm_5	7.8	TRIDC5AG032170.1	SM00504	Ubox_2	1.6E-20
								AET7Gv20468800.10	SM00185	arm_5	130	TRIDC5AG032170.1	SM00185	arm_5	8.3
								AET7Gv20468800.10	SM00185	arm_5	8.5	TRIDC5AG032170.1	SM00185	arm_5	17
								AET7Gv20468800.10	SM00185	arm_5	230	TRIDC5AG032170.1	SM00185	arm_5	25
								AET7Gv20468800.10	SM00185	arm_5	2.9	TRIDC4BG046710.1	SM00185	arm_5	0.011
								AET7Gv20468800.10	SM00185	arm_5	120	TRIDC4BG046710.1	SM00185	arm_5	330
								AET7Gv20468800.10	SM00185	arm_5	9.5	TRIDC4BG046710.1	SM00129	kinesin_4	2.1E-115
								AET7Gv20468800.10	SM00185	arm_5	70	TRIDC4BG046710.18	SM00185	arm_5	330
								AET7Gv20468800.10	SM00185	arm_5	5.8	TRIDC4BG046710.18	SM00185	arm_5	0.011
								AET7Gv20468800.10	SM00185	arm_5	11	TRIDC4BG046710.18	SM00185	arm_5	130
								AET7Gv20468800.10	SM00185	arm_5	13	TRIDC4BG046710.18	SM00185	arm_5	8.3
								AET7Gv20468800.10	SM00185	arm_5	290	TRIDC4AG070150.4	SM00185	arm_5	3.4
								AET6Gv20729100.2	SM00185	arm_5	8.6	TRIDC4AG070150.4	SM00185	arm_5	2.8E-5
								AET6Gv20729100.2	SM00185	arm_5	140	TRIDC4AG070150.3	SM00185	arm_5	3.4
								AET6Gv20729100.2	SM00185	arm_5	100	TRIDC4AG070150.3	SM00185	arm_5	2.8E-5
								AET6Gv20729100.2	SM00185	arm_5	160	TRIDC4BG046710.7	SM00185	arm_5	330
								AET6Gv20729100.2	SM00185	arm_5	63	TRIDC4BG046710.7	SM00185	arm_5	0.011
								AET6Gv20729100.2	SM00185	arm_5	180	TRIDC4BG046710.7	SM00185	arm_5	130
								AET6Gv20729100.2	SM00504	Ubox_2	2.1E-19	TRIDC4BG046710.7	SM00185	arm_5	8.3
								AET7Gv20468800.7	SM00239	C2_3c	6.1E-7	TRIDC4BG046710.7	SM00129	kinesin_4	1.4E-99
								AET7Gv20468800.7	SM00185	arm_5	290	TRIDC5AG048430.4	SM00185	arm_5	9.6
								AET7Gv20468800.7	SM00185	arm_5	9.5	TRIDC5AG048430.4	SM00185	arm_5	0.14
								AET7Gv20468800.7	SM00185	arm_5	300	TRIDC5AG048430.4	SM00185	arm_5	140
								AET7Gv20468800.7	SM00185	arm_5	56	TRIDC4BG046710.3	SM00129	kinesin_4	1.6E-113
								AET7Gv20468800.7	SM00185	arm_5	8.5	TRIDC4BG046710.3	SM00185	arm_5	130
								AET7Gv20468800.7	SM00185	arm_5	5.8	TRIDC4BG046710.3	SM00185	arm_5	8.3
								AET7Gv20468800.7	SM00185	arm_5	130	TRIDC4BG046710.3	SM00185	arm_5	330
								AET7Gv20468800.7	SM00185	arm_5	70	TRIDC4BG046710.3	SM00185	arm_5	0.011
								AET7Gv20468800.7	SM00185	arm_5	81	TRIDC5AG036110.1	SM00185	arm_5	43
								AET7Gv20468800.7	SM00185	arm_5	7.8	TRIDC5AG036110.1	SM00185	arm_5	31
								AET7Gv20468800.7	SM00185	arm_5	120	TRIDC5AG036110.1	SM00185	arm_5	0.41
								AET7Gv20468800.7	SM00185	arm_5	2.9	TRIDC5AG036110.1	SM00185	arm_5	460
								AET7Gv20468800.7	SM00185	arm_5	11	TRIDC5AG036110.1	SM00185	arm_5	320
								AET7Gv20468800.7	SM00185	arm_5	0.032	TRIDC5AG076810.3	SM00185	arm_5	0.8
								AET7Gv20468800.7	SM00185	arm_5	140	TRIDC5AG076810.3	SM00185	arm_5	0.02
								AET7Gv20468800.7	SM00185	arm_5	25	TRIDC4BG015190.5	SM00185	arm_5	66
								AET6Gv20010000.10	SM00185	arm_5	8.7	TRIDC4BG015190.5	SM00185	arm_5	27
								AET6Gv20010000.10	SM00185	arm_5	60	TRIDC4BG015190.5	SM00185	arm_5	7.7
								AET6Gv20010000.10	SM00185	arm_5	17	TRIDC4BG015190.5	SM00185	arm_5	0.0064
								AET5Gv20545700.4	SM00185	arm_5	43	TRIDC4BG015190.5	SM00185	arm_5	9.1
								AET5Gv20545700.4	SM00185	arm_5	0.3	TRIDC4BG015190.5	SM00185	arm_5	20
								AET5Gv20545700.4	SM00185	arm_5	36	TRIDC4BG015190.5	SM00185	arm_5	43
								AET7Gv20206500.5	SM00185	arm_5	76	TRIDC4BG015190.5	SM00185	arm_5	25
								AET7Gv20206500.5	SM00185	arm_5	0.017	TRIDC4BG015190.5	SM00185	arm_5	0.28
								AET7Gv20206500.5	SM00185	arm_5	6.1	TRIDC4BG015190.5	SM00185	arm_5	43
								AET7Gv20206500.5	SM00185	arm_5	33	TRIDC4BG015190.5	SM00185	arm_5	180
								AET7Gv21322700.2	SM00504	Ubox_2	3.4E-31	TRIDC4BG015190.5	SM00185	arm_5	230
								AET7Gv21322700.2	SM00185	arm_5	7.9	TRIDC4BG015190.5	SM00185	arm_5	210
								AET7Gv21322700.2	SM00185	arm_5	210	TRIDC4BG015190.5	SM00185	arm_5	1.6
								AET7Gv21322700.2	SM00185	arm_5	0.014	TRIDC4BG015190.5	SM00185	arm_5	23
								AET7Gv21322700.2	SM00185	arm_5	20	TRIDC4BG015190.5	SM00185	arm_5	200
								AET7Gv21322700.2	SM00185	arm_5	32	TRIDC4BG015190.5	SM00185	arm_5	0.012
								AET7Gv20468800.1	SM00185	arm_5	0.032	TRIDC4BG015190.5	SM00185	arm_5	55
								AET7Gv20468800.1	SM00185	arm_5	81	TRIDC4BG015190.5	SM00185	arm_5	280
								AET7Gv20468800.1	SM00185	arm_5	300	TRIDC4BG015190.5	SM00239	C2_3c	4.7E-10
								AET7Gv20468800.1	SM00185	arm_5	140	TRIDC4BG015190.4	SM00185	arm_5	55
								AET7Gv20468800.1	SM00185	arm_5	25	TRIDC4BG015190.4	SM00185	arm_5	0.0064
								AET7Gv20468800.1	SM00185	arm_5	7.8	TRIDC4BG015190.4	SM00185	arm_5	66
								AET7Gv20468800.1	SM00185	arm_5	130	TRIDC4BG015190.4	SM00185	arm_5	27
								AET7Gv20468800.1	SM00185	arm_5	8.5	TRIDC4BG015190.4	SM00185	arm_5	9.1
								AET7Gv20468800.1	SM00185	arm_5	230	TRIDC4BG015190.4	SM00185	arm_5	25
								AET7Gv20468800.1	SM00185	arm_5	2.9	TRIDC4BG015190.4	SM00185	arm_5	0.28
								AET7Gv20468800.1	SM00185	arm_5	120	TRIDC4BG015190.4	SM00185	arm_5	20
								AET7Gv20468800.1	SM00185	arm_5	9.5	TRIDC4BG015190.4	SM00185	arm_5	43
								AET7Gv20468800.1	SM00185	arm_5	70	TRIDC4BG015190.4	SM00185	arm_5	43
								AET7Gv20468800.1	SM00185	arm_5	5.8	TRIDC4BG015190.4	SM00185	arm_5	180
								AET7Gv20468800.1	SM00185	arm_5	11	TRIDC4BG015190.4	SM00185	arm_5	230
								AET7Gv20468800.1	SM00185	arm_5	13	TRIDC4BG015190.4	SM00185	arm_5	210
								AET7Gv20468800.1	SM00185	arm_5	290	TRIDC4BG015190.4	SM00185	arm_5	1.6
								AET7Gv20468800.1	SM00239	C2_3c	6.1E-7	TRIDC4BG015190.4	SM00185	arm_5	23
								AET5Gv20492200.1	SM00504	Ubox_2	2.6E-10	TRIDC4BG015190.4	SM00185	arm_5	200
								AET5Gv20492200.1	SM00185	arm_5	0.044	TRIDC4BG015190.4	SM00185	arm_5	0.012
								AET5Gv20492200.1	SM00185	arm_5	82	TRIDC4BG015190.4	SM00185	arm_5	7.7
								AET5Gv20492200.1	SM00185	arm_5	0.03	TRIDC4BG015190.4	SM00185	arm_5	280
								AET6Gv21016700.7	SM00185	arm_5	14	TRIDC4BG015190.4	SM00239	C2_3c	4.7E-10
								AET6Gv21016700.7	SM00185	arm_5	59	TRIDC4BG061780.2	SM00185	arm_5	0.8
								AET6Gv21016700.7	SM00185	arm_5	430	TRIDC4BG061780.2	SM00185	arm_5	0.02
								AET6Gv21016700.7	SM00185	arm_5	6.6	TRIDC4BG046710.17	SM00185	arm_5	0.011
								AET6Gv21016700.7	SM00185	arm_5	98	TRIDC4BG046710.17	SM00185	arm_5	330
								AET6Gv21016700.7	SM00185	arm_5	110	TRIDC4BG061780.1	SM00185	arm_5	0.015
								AET6Gv21016700.7	SM00185	arm_5	100	TRIDC4BG061780.1	SM00185	arm_5	3.6E-5
								AET6Gv21016700.7	SM00185	arm_5	33	TRIDC4BG061780.1	SM00185	arm_5	86
								AET6Gv21016700.7	SM00504	Ubox_2	1.1E-25	TRIDC4BG061780.1	SM00185	arm_5	0.8
								AET7Gv20496200.1	SM00504	Ubox_2	3.5E-14	TRIDC4BG061780.1	SM00185	arm_5	1.5E-5
								AET7Gv20496200.1	SM00185	arm_5	260	TRIDC4BG061780.1	SM00185	arm_5	0.13
								AET7Gv20496200.1	SM00185	arm_5	7.5	TRIDC4BG061780.1	SM00185	arm_5	0.022
								AET7Gv20496200.1	SM00185	arm_5	0.19	TRIDC4BG061780.1	SM00185	arm_5	0.02
								AET7Gv20496200.1	SM00185	arm_5	38	TRIDC4AG061250.3	SM00129	kinesin_4	2.9E-47
								AET5Gv20753200.3	SM00185	arm_5	140	TRIDC4AG061250.3	SM00185	arm_5	33
								AET5Gv20753200.3	SM00185	arm_5	0.14	TRIDC4AG061250.3	SM00185	arm_5	0.017
								AET5Gv20753200.3	SM00185	arm_5	3.9	TRIDC4AG061250.3	SM00185	arm_5	76
								AET5Gv20753200.3	SM00185	arm_5	0.07	TRIDC4AG061250.3	SM00185	arm_5	6.1
								AET5Gv20753200.4	SM00185	arm_5	140	TRIDC4BG015190.1	SM00185	arm_5	210
								AET5Gv20753200.4	SM00185	arm_5	0.14	TRIDC4BG015190.1	SM00185	arm_5	1.6
								AET5Gv20753200.4	SM00185	arm_5	3.9	TRIDC4BG015190.1	SM00185	arm_5	43
								AET5Gv20753200.4	SM00185	arm_5	0.07	TRIDC4BG015190.1	SM00185	arm_5	0.0064
								AET5Gv20753200.1	SM00185	arm_5	140	TRIDC4BG015190.1	SM00185	arm_5	180
								AET5Gv20753200.1	SM00185	arm_5	0.14	TRIDC4BG015190.1	SM00185	arm_5	200
								AET5Gv20753200.1	SM00185	arm_5	3.9	TRIDC4BG015190.1	SM00185	arm_5	7.7
								AET5Gv20753200.1	SM00185	arm_5	0.07	TRIDC4BG015190.1	SM00185	arm_5	23
								AET5Gv20753200.2	SM00185	arm_5	140	TRIDC4BG015190.1	SM00185	arm_5	43
								AET5Gv20753200.2	SM00185	arm_5	0.14	TRIDC4BG015190.1	SM00185	arm_5	55
								AET5Gv20753200.2	SM00185	arm_5	3.9	TRIDC4BG015190.1	SM00185	arm_5	230
								AET5Gv20753200.2	SM00185	arm_5	0.07	TRIDC4BG015190.1	SM00185	arm_5	66
								AET5Gv21114000.5	SM01349	TOG_3	1.0E-4	TRIDC4BG015190.1	SM00185	arm_5	20
								AET7Gv21322700.1	SM00185	arm_5	7.9	TRIDC4BG015190.1	SM00185	arm_5	0.012
								AET7Gv21322700.1	SM00185	arm_5	0.014	TRIDC4BG015190.1	SM00185	arm_5	27
								AET7Gv21322700.1	SM00185	arm_5	32	TRIDC4BG015190.1	SM00185	arm_5	9.1
								AET7Gv21322700.1	SM00185	arm_5	210	TRIDC4BG015190.1	SM00185	arm_5	280
								AET7Gv21322700.1	SM00185	arm_5	20	TRIDC4BG015190.1	SM00185	arm_5	25
								AET7Gv21322700.1	SM00504	Ubox_2	1.3E-20	TRIDC4BG015190.1	SM00185	arm_5	0.28
								AET7Gv20729200.1	SM00185	arm_5	1.5E-4	TRIDC5AG027310.3	SM00185	arm_5	0.018
								AET7Gv20729200.1	SM00185	arm_5	30	TRIDC5AG027310.3	SM00185	arm_5	20
								AET7Gv20729200.1	SM00185	arm_5	16	TRIDC5AG027310.3	SM00185	arm_5	0.0088
								AET7Gv20729200.1	SM00185	arm_5	0.13	TRIDC5AG076810.4	SM00185	arm_5	0.022
								AET7Gv20729200.1	SM00504	Ubox_2	3.5E-35	TRIDC5AG076810.4	SM00185	arm_5	1.5E-5
								AET6Gv21016700.4	SM00185	arm_5	33	TRIDC5AG076810.4	SM00185	arm_5	3.6E-5
								AET6Gv21016700.4	SM00185	arm_5	59	TRIDC5AG076810.4	SM00185	arm_5	0.2
								AET6Gv21016700.4	SM00185	arm_5	6.6	TRIDC5AG076810.4	SM00185	arm_5	0.8
								AET6Gv21016700.4	SM00185	arm_5	98	TRIDC5AG076810.4	SM00185	arm_5	0.02
								AET6Gv21016700.4	SM00185	arm_5	430	TRIDC5AG076810.4	SM00185	arm_5	86
								AET6Gv21016700.4	SM00185	arm_5	110	TRIDC5AG076810.4	SM00185	arm_5	0.13
								AET6Gv21016700.4	SM00185	arm_5	14	TRIDC4BG024520.6	SM00185	arm_5	340
								AET6Gv21016700.4	SM00185	arm_5	100	TRIDC4BG024520.6	SM00185	arm_5	2.2
								AET6Gv21016700.4	SM00504	Ubox_2	1.1E-25	TRIDC4BG024520.6	SM00185	arm_5	280
								AET6Gv20736100.2	SM00504	Ubox_2	1.2E-33	TRIDC4BG024520.6	SM00185	arm_5	240
								AET6Gv20736100.2	SM00185	arm_5	33	TRIDC4BG024520.6	SM00185	arm_5	12
								AET6Gv20736100.2	SM00185	arm_5	3.9	TRIDC4BG024520.6	SM00185	arm_5	370
								AET6Gv20736100.2	SM00185	arm_5	5	TRIDC6BG051760.3	SM00185	arm_5	160
								AET6Gv20736100.2	SM00185	arm_5	110	TRIDC6BG051760.3	SM00185	arm_5	8.6
								AET6Gv20736100.2	SM00185	arm_5	8.7E-6	TRIDC6BG051760.3	SM00185	arm_5	8.3
								AET6Gv20736100.2	SM00185	arm_5	110	TRIDC6BG051760.3	SM00185	arm_5	31
								AET7Gv20530100.3	SM00185	arm_5	260	TRIDC6BG051760.3	SM00185	arm_5	100
								AET7Gv20530100.3	SM00185	arm_5	8.6	TRIDC6BG051760.3	SM00185	arm_5	61
								AET7Gv20530100.3	SM00185	arm_5	10	TRIDC6BG051760.3	SM00504	Ubox_2	7.4E-19
								AET7Gv20530100.3	SM00185	arm_5	6.1	TRIDC7AG000270.4	SM00504	Ubox_2	8.1E-37
								AET7Gv20530100.3	SM00185	arm_5	0.15	TRIDC7AG000270.4	SM00185	arm_5	1.4E-6
								AET7Gv20530100.3	SM00185	arm_5	42	TRIDC7AG000270.4	SM00185	arm_5	83
								AET7Gv20530100.3	SM00185	arm_5	43	TRIDC7AG000270.4	SM00185	arm_5	55
								AET7Gv20530100.3	SM00504	Ubox_2	5.5E-19	TRIDC7AG000270.4	SM00185	arm_5	0.0059
								AET7Gv20729200.4	SM00185	arm_5	30	TRIDC7AG000270.4	SM00185	arm_5	0.015
								AET7Gv20729200.4	SM00185	arm_5	1.5E-4	TRIDC7AG000270.7	SM00185	arm_5	55
								AET7Gv20729200.4	SM00185	arm_5	16	TRIDC7AG000270.7	SM00185	arm_5	1.4E-6
								AET7Gv20729200.4	SM00185	arm_5	0.13	TRIDC7AG000270.7	SM00185	arm_5	0.015
								AET6Gv20491400.1	SM00185	arm_5	98	TRIDC7AG000270.7	SM00185	arm_5	0.0059
								AET6Gv20491400.1	SM00185	arm_5	4.7	TRIDC7AG000270.7	SM00185	arm_5	83
								AET6Gv20491400.1	SM00185	arm_5	0.0012	TRIDC7AG000270.7	SM00504	Ubox_2	1.7E-10
								AET6Gv20491400.1	SM00185	arm_5	92	TRIDC5BG028660.1	SM00185	arm_5	0.018
								AET6Gv20491400.1	SM00185	arm_5	100	TRIDC5BG028660.1	SM00185	arm_5	43
								AET6Gv20491400.1	SM00504	Ubox_2	8.4E-27	TRIDC5BG028660.1	SM00185	arm_5	0.0023
								AET6Gv20736100.4	SM00504	Ubox_2	1.2E-33	TRIDC6BG051760.2	SM00185	arm_5	160
								AET6Gv20736100.4	SM00185	arm_5	3.9	TRIDC6BG051760.2	SM00185	arm_5	8.6
								AET6Gv20736100.4	SM00185	arm_5	5	TRIDC6BG051760.2	SM00185	arm_5	8.3
								AET6Gv20736100.4	SM00185	arm_5	8.7E-6	TRIDC6BG051760.2	SM00185	arm_5	31
								AET6Gv20736100.4	SM00185	arm_5	33	TRIDC6BG051760.2	SM00185	arm_5	61
								AET6Gv20736100.4	SM00185	arm_5	110	TRIDC6BG051760.2	SM00185	arm_5	100
								AET6Gv20736100.4	SM00185	arm_5	110	TRIDC6BG051760.2	SM00504	Ubox_2	7.4E-19
								AET6Gv20736100.3	SM00504	Ubox_2	1.2E-33	TRIDC7BG014970.1	SM00185	arm_5	38
								AET6Gv20736100.3	SM00185	arm_5	3.9	TRIDC7BG014970.1	SM00185	arm_5	7.5
								AET6Gv20736100.3	SM00185	arm_5	5	TRIDC7BG014970.1	SM00185	arm_5	0.19
								AET6Gv20736100.3	SM00185	arm_5	8.7E-6	TRIDC7BG014970.1	SM00185	arm_5	260
								AET6Gv20736100.3	SM00185	arm_5	33	TRIDC7BG014970.1	SM00504	Ubox_2	3.5E-14
								AET6Gv20736100.3	SM00185	arm_5	110	TRIDC7BG073200.2	SM00504	Ubox_2	3.4E-31
								AET6Gv20736100.3	SM00185	arm_5	110	TRIDC7BG073200.2	SM00185	arm_5	2.9
								AET7Gv20664600.1	SM00185	arm_5	10	TRIDC7BG073200.2	SM00185	arm_5	0.009
								AET7Gv20664600.1	SM00185	arm_5	140	TRIDC7BG073200.2	SM00185	arm_5	24
								AET7Gv20664600.1	SM00185	arm_5	8.1	TRIDC7BG073200.2	SM00185	arm_5	420
								AET7Gv20664600.1	SM00185	arm_5	220	TRIDC7BG073200.2	SM00185	arm_5	23
								AET7Gv20664600.1	SM00185	arm_5	3.9	TRIDC7AG028760.3	SM00185	arm_5	110
								AET5Gv20284000.1	SM00185	arm_5	8.7	TRIDC7AG028760.3	SM00185	arm_5	0.64
								AET5Gv20284000.1	SM00185	arm_5	17	TRIDC7AG028760.3	SM00185	arm_5	100
								AET5Gv20284000.1	SM00185	arm_5	81	TRIDC7AG028760.3	SM00185	arm_5	6.8
								AET7Gv20530100.2	SM00504	Ubox_2	5.5E-19	TRIDC7AG028760.3	SM00504	Ubox_2	1.9E-9
								AET7Gv20530100.2	SM00185	arm_5	8.6	TRIDC7AG076340.1	SM00504	Ubox_2	3.4E-31
								AET7Gv20530100.2	SM00185	arm_5	0.15	TRIDC7AG076340.1	SM00185	arm_5	0.0082
								AET7Gv20530100.2	SM00185	arm_5	260	TRIDC7AG076340.1	SM00185	arm_5	170
								AET7Gv20530100.2	SM00185	arm_5	42	TRIDC7AG076340.1	SM00185	arm_5	43
								AET7Gv20530100.2	SM00185	arm_5	6.1	TRIDC7AG076340.1	SM00185	arm_5	20
								AET7Gv20530100.2	SM00185	arm_5	10	TRIDC7AG076340.1	SM00185	arm_5	10
								AET7Gv20530100.2	SM00185	arm_5	43	TRIDC7AG076340.2	SM00185	arm_5	20
								AET5Gv20753200.7	SM00185	arm_5	140	TRIDC7AG076340.2	SM00185	arm_5	43
								AET5Gv20753200.7	SM00185	arm_5	0.14	TRIDC7AG076340.2	SM00185	arm_5	10
								AET5Gv20753200.7	SM00185	arm_5	3.9	TRIDC7AG076340.2	SM00185	arm_5	170
								AET5Gv20753200.7	SM00185	arm_5	0.07	TRIDC7AG076340.2	SM00185	arm_5	0.0082
								AET7Gv20206500.7	SM00185	arm_5	6.1	TRIDC7AG076340.2	SM00504	Ubox_2	1.3E-20
								AET7Gv20206500.7	SM00185	arm_5	33	TRIDC7AG040490.3	SM00185	arm_5	30
								AET7Gv20206500.7	SM00185	arm_5	0.017	TRIDC7AG040490.3	SM00185	arm_5	0.22
								AET7Gv20206500.7	SM00185	arm_5	76	TRIDC7AG040490.3	SM00185	arm_5	1.5E-4
								AET7Gv20206500.7	SM00129	kinesin_4	8.9E-114	TRIDC7AG040490.3	SM00185	arm_5	16
								AET6Gv20010000.9	SM00185	arm_5	17	TRIDC7AG040490.3	SM00504	Ubox_2	6.1E-20
								AET6Gv20010000.9	SM00185	arm_5	8.7	TRIDC7AG024310.1	SM00185	arm_5	0.19
								AET6Gv20010000.9	SM00185	arm_5	60	TRIDC7AG024310.1	SM00185	arm_5	69
								AET2Gv20120700.3	SM00185	arm_5	24	TRIDC7AG024310.1	SM00185	arm_5	7.5
								AET2Gv20120700.3	SM00185	arm_5	22	TRIDC7AG024310.1	SM00504	Ubox_2	3.5E-14
								AET2Gv20120700.3	SM00185	arm_5	57	TRIDC7AG026710.1	SM00504	Ubox_2	3.6E-19
								AET2Gv20120700.5	SM00185	arm_5	22	TRIDC7AG026710.1	SM00185	arm_5	0.15
								AET2Gv20120700.5	SM00185	arm_5	24	TRIDC7AG026710.1	SM00185	arm_5	26
								AET2Gv20120700.5	SM00185	arm_5	57	TRIDC7AG026710.1	SM00185	arm_5	6.1
								AET2Gv20470300.11	SM00369	LRR_typ_2	6.5	TRIDC7AG026710.1	SM00185	arm_5	10
								AET2Gv20470300.11	SM00369	LRR_typ_2	3.6	TRIDC7AG026710.1	SM00185	arm_5	42
								AET2Gv20470300.11	SM00369	LRR_typ_2	15	TRIDC7AG026710.1	SM00185	arm_5	8.6
								AET6Gv20010000.7	SM00185	arm_5	17	TRIDC7AG026710.1	SM00185	arm_5	260
								AET6Gv20010000.7	SM00185	arm_5	60	TRIDC6AG044730.1	SM00504	Ubox_2	1.6E-33
								AET6Gv20010000.7	SM00185	arm_5	8.7	TRIDC6AG044730.1	SM00185	arm_5	33
								AET6Gv20010000.8	SM00185	arm_5	17	TRIDC6AG044730.1	SM00185	arm_5	3.9
								AET6Gv20010000.8	SM00185	arm_5	60	TRIDC6AG044730.1	SM00185	arm_5	110
								AET6Gv20010000.8	SM00185	arm_5	8.7	TRIDC6AG044730.1	SM00185	arm_5	5
								AET6Gv20729100.1	SM00185	arm_5	8.6	TRIDC6AG044730.1	SM00185	arm_5	8.7E-6
								AET6Gv20729100.1	SM00185	arm_5	100	TRIDC6AG044730.1	SM00185	arm_5	110
								AET6Gv20729100.1	SM00185	arm_5	140	TRIDC7AG035710.4	SM00185	arm_5	10
								AET6Gv20729100.1	SM00185	arm_5	180	TRIDC7AG035710.4	SM00185	arm_5	3.9
								AET2Gv20407200.19	SM01349	TOG_3	9.1E-12	TRIDC7AG022690.3	SM00185	arm_5	81
								AET6Gv20729100.4	SM00185	arm_5	140	TRIDC7AG022690.3	SM00185	arm_5	13
								AET6Gv20729100.4	SM00185	arm_5	180	TRIDC7AG022690.3	SM00185	arm_5	230
								AET6Gv20729100.4	SM00185	arm_5	63	TRIDC7AG022690.3	SM00185	arm_5	290
								AET6Gv20729100.4	SM00185	arm_5	160	TRIDC7AG022690.3	SM00185	arm_5	7.8
								AET6Gv20729100.4	SM00185	arm_5	8.6	TRIDC7AG022690.3	SM00185	arm_5	91
								AET6Gv20729100.4	SM00185	arm_5	100	TRIDC7AG022690.3	SM00185	arm_5	8.5
								AET6Gv20729100.4	SM00504	Ubox_2	2.1E-19	TRIDC7AG022690.3	SM00185	arm_5	0.032
								AET6Gv20729100.8	SM00185	arm_5	140	TRIDC7AG022690.3	SM00185	arm_5	25
								AET6Gv20729100.8	SM00185	arm_5	180	TRIDC7AG022690.3	SM00185	arm_5	5.8
								AET6Gv20729100.8	SM00185	arm_5	63	TRIDC7AG022690.3	SM00185	arm_5	2.9
								AET6Gv20729100.8	SM00185	arm_5	160	TRIDC7AG022690.3	SM00185	arm_5	11
								AET6Gv20729100.8	SM00185	arm_5	8.6	TRIDC7AG022690.3	SM00185	arm_5	130
								AET6Gv20729100.8	SM00185	arm_5	100	TRIDC7AG022690.3	SM00185	arm_5	9.5
								AET6Gv20729100.8	SM00504	Ubox_2	2.1E-19	TRIDC7AG022690.3	SM00185	arm_5	70
								AET6Gv20729100.9	SM00185	arm_5	140	TRIDC7AG022690.3	SM00185	arm_5	140
								AET6Gv20729100.9	SM00185	arm_5	180	TRIDC7AG022690.3	SM00185	arm_5	300
								AET6Gv20729100.9	SM00185	arm_5	63	TRIDC7AG022690.3	SM00239	C2_3c	6.1E-7
								AET6Gv20729100.9	SM00185	arm_5	160	TRIDC7AG022690.1	SM00185	arm_5	81
								AET6Gv20729100.9	SM00185	arm_5	8.6	TRIDC7AG022690.1	SM00185	arm_5	13
								AET6Gv20729100.9	SM00185	arm_5	100	TRIDC7AG022690.1	SM00185	arm_5	230
								AET6Gv20729100.9	SM00504	Ubox_2	2.1E-19	TRIDC7AG022690.1	SM00185	arm_5	290
								AET6Gv20729100.7	SM00185	arm_5	140	TRIDC7AG022690.1	SM00185	arm_5	7.8
								AET6Gv20729100.7	SM00185	arm_5	180	TRIDC7AG022690.1	SM00185	arm_5	91
								AET6Gv20729100.7	SM00185	arm_5	63	TRIDC7AG022690.1	SM00185	arm_5	8.5
								AET6Gv20729100.7	SM00185	arm_5	160	TRIDC7AG022690.1	SM00185	arm_5	0.032
								AET6Gv20729100.7	SM00185	arm_5	8.6	TRIDC7AG022690.1	SM00185	arm_5	25
								AET6Gv20729100.7	SM00185	arm_5	100	TRIDC7AG022690.1	SM00185	arm_5	5.8
								AET6Gv20729100.7	SM00504	Ubox_2	2.1E-19	TRIDC7AG022690.1	SM00185	arm_5	2.9
								AET6Gv20729100.10	SM00185	arm_5	140	TRIDC7AG022690.1	SM00185	arm_5	11
								AET6Gv20729100.10	SM00185	arm_5	180	TRIDC7AG022690.1	SM00185	arm_5	130
								AET6Gv20729100.10	SM00185	arm_5	63	TRIDC7AG022690.1	SM00185	arm_5	9.5
								AET6Gv20729100.10	SM00185	arm_5	160	TRIDC7AG022690.1	SM00185	arm_5	70
								AET6Gv20729100.10	SM00185	arm_5	8.6	TRIDC7AG022690.1	SM00185	arm_5	140
								AET6Gv20729100.10	SM00185	arm_5	100	TRIDC7AG022690.1	SM00185	arm_5	300
								AET6Gv20729100.10	SM00504	Ubox_2	2.1E-19	TRIDC7AG022690.1	SM00239	C2_3c	6.1E-7
								AET2Gv20120700.6	SM00185	arm_5	57	TRIDC7AG022690.4	SM00239	C2_3c	6.1E-7
								AET2Gv20120700.6	SM00185	arm_5	22	TRIDC7AG022690.4	SM00185	arm_5	290
								AET2Gv20120700.6	SM00185	arm_5	24	TRIDC7AG022690.4	SM00185	arm_5	8.5
								AET2Gv20407200.18	SM01349	TOG_3	9.1E-12	TRIDC7AG022690.4	SM00185	arm_5	140
								AET6Gv20729100.6	SM00504	Ubox_2	2.1E-19	TRIDC7AG022690.4	SM00185	arm_5	2.9
								AET6Gv20729100.6	SM00185	arm_5	8.6	TRIDC7AG022690.4	SM00185	arm_5	9.5
								AET6Gv20729100.6	SM00185	arm_5	160	TRIDC7AG022690.4	SM00185	arm_5	130
								AET6Gv20729100.6	SM00185	arm_5	140	TRIDC7AG022690.4	SM00185	arm_5	7.8
								AET6Gv20729100.6	SM00185	arm_5	100	TRIDC7AG022690.4	SM00185	arm_5	300
								AET6Gv20729100.6	SM00185	arm_5	63	TRIDC7AG022690.4	SM00185	arm_5	230
								AET6Gv20729100.6	SM00185	arm_5	180	TRIDC7AG022690.4	SM00185	arm_5	11
								AET6Gv20729100.5	SM00504	Ubox_2	2.1E-19	TRIDC7AG022690.4	SM00185	arm_5	0.032
								AET6Gv20729100.5	SM00185	arm_5	8.6	TRIDC7AG022690.4	SM00185	arm_5	81
								AET6Gv20729100.5	SM00185	arm_5	160	TRIDC7AG022690.4	SM00185	arm_5	25
								AET6Gv20729100.5	SM00185	arm_5	140	TRIDC7AG022690.4	SM00185	arm_5	5.8
								AET6Gv20729100.5	SM00185	arm_5	100	TRIDC7AG022690.4	SM00185	arm_5	13
								AET6Gv20729100.5	SM00185	arm_5	63	TRIDC7AG022690.4	SM00185	arm_5	91
								AET6Gv20729100.5	SM00185	arm_5	180	TRIDC7AG022690.4	SM00185	arm_5	70
								AET6Gv20729100.3	SM00504	Ubox_2	2.1E-19	TRIDC7BG073200.4	SM00504	Ubox_2	3.4E-31
								AET6Gv20729100.3	SM00185	arm_5	8.6	TRIDC7BG073200.4	SM00185	arm_5	2.9
								AET6Gv20729100.3	SM00185	arm_5	160	TRIDC7BG073200.4	SM00185	arm_5	0.009
								AET6Gv20729100.3	SM00185	arm_5	140	TRIDC7BG073200.4	SM00185	arm_5	24
								AET6Gv20729100.3	SM00185	arm_5	100	TRIDC7BG073200.4	SM00185	arm_5	420
								AET6Gv20729100.3	SM00185	arm_5	63	TRIDC7BG073200.4	SM00185	arm_5	23
								AET6Gv20729100.3	SM00185	arm_5	180	TRIDC6BG034360.1	SM00185	arm_5	0.83
												TRIDC6BG034360.1	SM00185	arm_5	98
												TRIDC6BG034360.1	SM00185	arm_5	92
												TRIDC6BG034360.1	SM00185	arm_5	0.0012
												TRIDC6BG034360.1	SM00185	arm_5	100
												TRIDC6BG034360.1	SM00504	Ubox_2	8.4E-27
												TRIDC7AG008740.4	SM00185	arm_5	76
												TRIDC7AG008740.4	SM00185	arm_5	4.9
												TRIDC7AG008740.4	SM00185	arm_5	0.0088
												TRIDC7AG008740.4	SM00129	kinesin_4	8.9E-114
												TRIDC7AG076340.5	SM00185	arm_5	0.0082
												TRIDC7AG076340.5	SM00185	arm_5	43
												TRIDC7AG076340.5	SM00185	arm_5	170
												TRIDC7AG076340.5	SM00185	arm_5	20
												TRIDC7AG076340.5	SM00185	arm_5	10
												TRIDC5BG019230.4	SM00185	arm_5	17
												TRIDC5BG019230.4	SM00185	arm_5	8.7
												TRIDC5BG019230.4	SM00185	arm_5	81
												TRIDC5BG019230.1	SM00185	arm_5	17
												TRIDC5BG019230.1	SM00185	arm_5	8.7
												TRIDC5BG019230.1	SM00185	arm_5	81
												TRIDC6BG052360.3	SM00504	Ubox_2	1.2E-33
												TRIDC7AG022690.2	SM00185	arm_5	300
												TRIDC7AG022690.2	SM00185	arm_5	11
												TRIDC7AG022690.2	SM00185	arm_5	0.032
												TRIDC7AG022690.2	SM00185	arm_5	8.5
												TRIDC7AG022690.2	SM00185	arm_5	25
												TRIDC7AG022690.2	SM00185	arm_5	230
												TRIDC7AG022690.2	SM00185	arm_5	140
												TRIDC7AG022690.2	SM00185	arm_5	130
												TRIDC7AG022690.2	SM00185	arm_5	9.5
												TRIDC7AG022690.2	SM00185	arm_5	5.8
												TRIDC7AG022690.2	SM00185	arm_5	91
												TRIDC7AG022690.2	SM00185	arm_5	81
												TRIDC7AG022690.2	SM00185	arm_5	70
												TRIDC7AG022690.2	SM00185	arm_5	13
												TRIDC7AG022690.2	SM00185	arm_5	290
												TRIDC7AG022690.2	SM00185	arm_5	7.8
												TRIDC7AG022690.2	SM00185	arm_5	2.9
												TRIDC5BG028660.3	SM00185	arm_5	43
												TRIDC5BG028660.3	SM00185	arm_5	0.0023
												TRIDC5BG028660.3	SM00185	arm_5	0.018
												TRIDC5BG028660.2	SM00185	arm_5	43
												TRIDC5BG028660.2	SM00185	arm_5	0.0023
												TRIDC5BG028660.2	SM00185	arm_5	0.018
												TRIDC7AG028760.2	SM00185	arm_5	110
												TRIDC7AG028760.2	SM00185	arm_5	0.64
												TRIDC7AG028760.2	SM00185	arm_5	100
												TRIDC7AG028760.2	SM00185	arm_5	6.8
												TRIDC7AG028760.2	SM00504	Ubox_2	1.9E-9
												TRIDC7BG013060.5	SM00185	arm_5	81
												TRIDC7BG013060.5	SM00185	arm_5	13
												TRIDC7BG013060.5	SM00185	arm_5	230
												TRIDC7BG013060.5	SM00185	arm_5	290
												TRIDC7BG013060.5	SM00185	arm_5	7.8
												TRIDC7BG013060.5	SM00185	arm_5	91
												TRIDC7BG013060.5	SM00185	arm_5	8.5
												TRIDC7BG013060.5	SM00185	arm_5	0.032
												TRIDC7BG013060.5	SM00185	arm_5	25
												TRIDC7BG013060.5	SM00185	arm_5	5.8
												TRIDC7BG013060.5	SM00185	arm_5	2.9
												TRIDC7BG013060.5	SM00185	arm_5	11
												TRIDC7BG013060.5	SM00185	arm_5	130
												TRIDC7BG013060.5	SM00185	arm_5	9.5
												TRIDC7BG013060.5	SM00185	arm_5	70
												TRIDC7BG013060.5	SM00185	arm_5	140
												TRIDC7BG013060.5	SM00185	arm_5	300
												TRIDC5BG052370.2	SM00185	arm_5	0.07
												TRIDC5BG052370.2	SM00185	arm_5	3.9
												TRIDC5BG052370.2	SM00185	arm_5	140
												TRIDC5BG052370.2	SM00185	arm_5	0.14
												TRIDC6AG028070.1	SM00185	arm_5	4.7
												TRIDC6AG028070.1	SM00185	arm_5	98
												TRIDC6AG028070.1	SM00185	arm_5	100
												TRIDC6AG028070.1	SM00185	arm_5	92
												TRIDC6AG028070.1	SM00185	arm_5	0.0056
												TRIDC6AG028070.1	SM00504	Ubox_2	8.4E-27
												TRIDC7AG000270.5	SM00185	arm_5	0.0059
												TRIDC7AG000270.5	SM00185	arm_5	55
												TRIDC7AG000270.5	SM00185	arm_5	0.015
												TRIDC7AG000270.5	SM00185	arm_5	1.4E-6
												TRIDC7AG000270.5	SM00185	arm_5	83
												TRIDC7AG000270.5	SM00504	Ubox_2	8.1E-37
												TRIDC7AG062230.2	SM00185	arm_5	0.5
												TRIDC7AG062230.2	SM00185	arm_5	1.3
												TRIDC7AG062230.2	SM00185	arm_5	48
												TRIDC7AG062230.2	SM00185	arm_5	90
[truncated: 324 more rows]

## Sheet: Pfam
Supplementary Table 6C. Raw Pfam outputs for gene family identification in six species
T. aestivum L.				T. urartu				Ae. tauschii				T. dicoccoides				Arabidopsis thaliana				Oryza sativa ssp. japonica
Transcript ID	Domain number	Domain name	E-value	Transcript ID	Domain number	Domain name	E-value	Transcript ID	Domain number	Domain name	E-value	Transcript ID	Domain number	Domain name	E-value	Transcript ID	Domain number	Domain name	E-value	Transcript ID	Domain number	Domain name	E-value
TraesCS1A02G188500.1.cds1	PF23005	Domain of unknown function (DUF7032)	3.4E-29	TuG1812G0500005516.01.T03	PF12937	F-box-like	1.8E-6	AET1Gv20607100.12	PF00651	BTB/POZ domain	8.3E-22	TRIDC1AG028510.2	PF23005	Domain of unknown function (DUF7032)	3.4E-29	AT1G01950.2	PF00225	Kinesin motor domain	5.1E-94	Os03t0116900-02	PF00514	Armadillo/beta-catenin-like repeat	0.64
TraesCS1A02G188500.1.cds1	PF00514	Armadillo/beta-catenin-like repeat	0.28	TuG1812G0500005516.01.T03	PF00514	Armadillo/beta-catenin-like repeat	0.017	AET1Gv20607100.12	PF25598	Plant U-box protein ARM repeat region	2.8E-6	TRIDC1AG028510.2	PF00514	Armadillo/beta-catenin-like repeat	0.28	AT1G01950.2	PF00514	Armadillo/beta-catenin-like repeat	0.015	Os03t0116900-02	PF23005	Domain of unknown function (DUF7032)	2.9E-29
TraesCS1A02G188500.1.cds1	PF00514	Armadillo/beta-catenin-like repeat	0.38	TuG1812G0500005516.01.T03	PF00514	Armadillo/beta-catenin-like repeat	0.22	AET1Gv20253500.3	PF00514	Armadillo/beta-catenin-like repeat	3.9E-6	TRIDC1AG028510.2	PF00514	Armadillo/beta-catenin-like repeat	0.38	AT1G23030.1	PF25598	Plant U-box protein ARM repeat region	2.5E-20	Os03t0116900-01	PF00514	Armadillo/beta-catenin-like repeat	0.64
TraesCS1D02G248900.1	PF00651	BTB/POZ domain	4.5E-22	TuG1812G0500005516.01.T03	PF00514	Armadillo/beta-catenin-like repeat	0.21	AET1Gv20253500.3	PF00514	Armadillo/beta-catenin-like repeat	1.0E-4	TRIDC1AG037460.1	PF25598	Plant U-box protein ARM repeat region	6.6E-8	AT1G23030.1	PF04564	U-box domain	9.8E-15	Os03t0116900-01	PF23005	Domain of unknown function (DUF7032)	2.9E-29
TraesCS1D02G248900.1	PF25598	Plant U-box protein ARM repeat region	3.7E-7	TuG1812G0500005516.01.T03	PF00514	Armadillo/beta-catenin-like repeat	8.6E-6	AET1Gv20253500.3	PF00514	Armadillo/beta-catenin-like repeat	1.5E-8	TRIDC2AG011230.3	PF00514	Armadillo/beta-catenin-like repeat	9.9E-5	AT1G23030.1	PF25368	PUB10-like, N-terminal domain	3.0E-38	Os04t0348400-01	PF04564	U-box domain	9.1E-15
TraesCS1B02G231300.3	PF00514	Armadillo/beta-catenin-like repeat	0.21	TuG1812G0500005516.01.T03	PF00514	Armadillo/beta-catenin-like repeat	0.24	AET1Gv20253500.3	PF00514	Armadillo/beta-catenin-like repeat	0.034	TRIDC2AG011230.3	PF00514	Armadillo/beta-catenin-like repeat	1.8E-9	AT1G50240.2	PF00069	Protein kinase domain	2.2E-74	Os04t0348400-01	PF25598	Plant U-box protein ARM repeat region	1.1E-6
TraesCS1B02G231300.3	PF00514	Armadillo/beta-catenin-like repeat	0.044	TuG1812G0500005516.01.T03	PF00514	Armadillo/beta-catenin-like repeat	4.0E-5	AET1Gv20253500.3	PF00514	Armadillo/beta-catenin-like repeat	2.6E-7	TRIDC2AG011230.3	PF00514	Armadillo/beta-catenin-like repeat	0.063	AT1G50240.2	PF00514	Armadillo/beta-catenin-like repeat	1.3	Os09t0378700-00	PF25598	Plant U-box protein ARM repeat region	1.3E-10
TraesCS1B02G231300.3	PF00514	Armadillo/beta-catenin-like repeat	0.85	TuG1812G0500005516.01.T03	PF00514	Armadillo/beta-catenin-like repeat	0.21	AET1Gv20253500.3	PF00514	Armadillo/beta-catenin-like repeat	6.2E-4	TRIDC1BG038290.1	PF00514	Armadillo/beta-catenin-like repeat	0.38	AT1G50240.3	PF00069	Protein kinase domain	2.2E-74	Os09t0378700-00	PF04564	U-box domain	3.8E-12
TraesCS1B02G231300.3	PF00514	Armadillo/beta-catenin-like repeat	4.0E-5	TuG1812G0500005516.01.T01	PF12937	F-box-like	1.8E-6	AET1Gv20253500.3	PF00514	Armadillo/beta-catenin-like repeat	5.3E-10	TRIDC1BG038290.1	PF00514	Armadillo/beta-catenin-like repeat	0.11	AT1G50240.3	PF00514	Armadillo/beta-catenin-like repeat	1.3	Os01t0948500-01	PF00514	Armadillo/beta-catenin-like repeat	0.51
TraesCS1B02G231300.3	PF00514	Armadillo/beta-catenin-like repeat	0.01	TuG1812G0500005516.01.T01	PF00514	Armadillo/beta-catenin-like repeat	0.017	AET1Gv20253500.3	PF00514	Armadillo/beta-catenin-like repeat	0.0014	TRIDC1AG029170.1	PF00514	Armadillo/beta-catenin-like repeat	6.5E-4	AT1G71020.1	PF25598	Plant U-box protein ARM repeat region	5.9E-22	Os08t0421850-00	PF04564	U-box domain	2.4E-7
TraesCS1B02G231300.3	PF00514	Armadillo/beta-catenin-like repeat	3.1E-4	TuG1812G0500005516.01.T01	PF00514	Armadillo/beta-catenin-like repeat	0.22	AET1Gv20253500.3	PF01749	Importin beta binding domain	4.9E-19	TRIDC1BG018240.6	PF01749	Importin beta binding domain	2.0E-19	AT1G71020.1	PF25368	PUB10-like, N-terminal domain	1.2E-39	Os08t0421850-00	PF00514	Armadillo/beta-catenin-like repeat	1.2
TraesCS2B02G110500.1	PF00069	Protein kinase domain	3.7E-75	TuG1812G0500005516.01.T01	PF00514	Armadillo/beta-catenin-like repeat	0.21	AET1Gv20253500.3	PF16186	Atypical Arm repeat	5.4E-16	TRIDC1BG018240.6	PF00514	Armadillo/beta-catenin-like repeat	0.0081	AT1G71020.1	PF04564	U-box domain	4.4E-15	Os09t0536200-00	PF00514	Armadillo/beta-catenin-like repeat	0.26
TraesCS2B02G112400.3	PF00514	Armadillo/beta-catenin-like repeat	0.14	TuG1812G0500005516.01.T01	PF00514	Armadillo/beta-catenin-like repeat	8.6E-6	AET1Gv20499200.21	PF00514	Armadillo/beta-catenin-like repeat	3.5E-4	TRIDC1BG018240.6	PF00514	Armadillo/beta-catenin-like repeat	3.0E-4	AT2G16950.1	PF25574	Importin subunit beta-1-like, TPR repeats	2.6E-5	Os09t0536200-00	PF25055	Domain of unknown function (DUF7792)	3.6E-44
TraesCS2B02G112400.3	PF00514	Armadillo/beta-catenin-like repeat	6.7E-9	TuG1812G0500005516.01.T01	PF00514	Armadillo/beta-catenin-like repeat	0.24	AET1Gv20499200.9	PF00514	Armadillo/beta-catenin-like repeat	3.5E-4	TRIDC1BG018240.6	PF00514	Armadillo/beta-catenin-like repeat	1.9E-6	AT2G16950.1	PF03810	Importin-beta N-terminal domain	2.2E-11	Os01t0112500-01	PF25598	Plant U-box protein ARM repeat region	1.8E-13
TraesCS2B02G112400.3	PF00514	Armadillo/beta-catenin-like repeat	1.7E-4	TuG1812G0500005516.01.T01	PF00514	Armadillo/beta-catenin-like repeat	4.0E-5	AET1Gv20499200.15	PF00514	Armadillo/beta-catenin-like repeat	3.5E-4	TRIDC1BG018240.6	PF00514	Armadillo/beta-catenin-like repeat	2.6E-10	AT2G16950.1	PF13513	HEAT-like repeat	8.4E-13	Os03t0152900-01	PF00514	Armadillo/beta-catenin-like repeat	0.012
TraesCS2B02G112400.3	PF00514	Armadillo/beta-catenin-like repeat	1.9E-5	TuG1812G0500005516.01.T01	PF00514	Armadillo/beta-catenin-like repeat	0.21	AET1Gv20499200.19	PF00514	Armadillo/beta-catenin-like repeat	3.5E-4	TRIDC1AG032880.3	PF00514	Armadillo/beta-catenin-like repeat	0.26	AT2G22125.1	PF00514	Armadillo/beta-catenin-like repeat	0.026	Os03t0152900-01	PF00225	Kinesin motor domain	6.2E-94
TraesCS2B02G112400.3	PF00514	Armadillo/beta-catenin-like repeat	0.29	TuG1812G0200000968.01.T01	PF00514	Armadillo/beta-catenin-like repeat	0.17	AET0Gv20148500.12	PF25598	Plant U-box protein ARM repeat region	1.4E-22	TRIDC1AG032880.3	PF00514	Armadillo/beta-catenin-like repeat	0.11	AT2G22125.1	PF25598	Plant U-box protein ARM repeat region	2.2E-5	Os08t0548500-01	PF25055	Domain of unknown function (DUF7792)	6.8E-41
TraesCS2B02G112400.3	PF16186	Atypical Arm repeat	6.6E-11	TuG1812G0200000968.01.T01	PF00514	Armadillo/beta-catenin-like repeat	2.2E-4	AET0Gv20148500.11	PF25598	Plant U-box protein ARM repeat region	1.4E-22	TRIDC2AG011230.4	PF00514	Armadillo/beta-catenin-like repeat	2.1E-4	AT2G22125.1	PF00168	C2 domain	1.0E-9	Os08t0548500-01	PF00514	Armadillo/beta-catenin-like repeat	1.2
TraesCS2A02G097100.1	PF00514	Armadillo/beta-catenin-like repeat	2.5E-5	TuG1812G0200000968.01.T01	PF00514	Armadillo/beta-catenin-like repeat	2.5E-5	AET0Gv20148500.15	PF25598	Plant U-box protein ARM repeat region	1.4E-22	TRIDC2AG011230.4	PF00514	Armadillo/beta-catenin-like repeat	3.8E-9	AT2G28830.1	PF04564	U-box domain	2.3E-18	Os03t0822700-01	PF08609	Nucleotide exchange factor Fes1	1.1E-10
TraesCS2A02G097100.1	PF00514	Armadillo/beta-catenin-like repeat	2.8E-4	TuG1812G0200000968.01.T01	PF00514	Armadillo/beta-catenin-like repeat	0.33	AET1Gv20253500.12	PF00514	Armadillo/beta-catenin-like repeat	2.3E-6	TRIDC2AG011230.4	PF00514	Armadillo/beta-catenin-like repeat	0.13	AT2G28830.1	PF25368	PUB10-like, N-terminal domain	6.6E-14	Os03t0275900-03	PF04564	U-box domain	1.5E-17
TraesCS2A02G097100.1	PF00514	Armadillo/beta-catenin-like repeat	1.1	TuG1812G0200000968.01.T01	PF00514	Armadillo/beta-catenin-like repeat	5.1E-9	AET1Gv20253500.12	PF00514	Armadillo/beta-catenin-like repeat	1.5E-7	TRIDC2AG011230.4	PF00514	Armadillo/beta-catenin-like repeat	1.8E-5	AT2G28830.1	PF25598	Plant U-box protein ARM repeat region	8.2E-22	Os03t0275900-03	PF25598	Plant U-box protein ARM repeat region	1.6E-23
TraesCS2A02G097100.1	PF00514	Armadillo/beta-catenin-like repeat	0.17	TuG1812G0200000968.01.T01	PF01749	Importin beta binding domain	2.4E-11	AET1Gv20253500.12	PF00514	Armadillo/beta-catenin-like repeat	7.9E-4	TRIDC2AG011230.4	PF16186	Atypical Arm repeat	4.4E-11	AT1G44120.2	PF00168	C2 domain	4.5E-10	Os03t0275900-01	PF25598	Plant U-box protein ARM repeat region	4.9E-23
TraesCS2A02G097100.1	PF00514	Armadillo/beta-catenin-like repeat	2.1E-8	TuG1812G0200000968.01.T01	PF16186	Atypical Arm repeat	2.0E-10	AET1Gv20253500.12	PF00514	Armadillo/beta-catenin-like repeat	0.02	TRIDC1BG042510.9	PF00514	Armadillo/beta-catenin-like repeat	2.7E-6	AT1G01950.1	PF00514	Armadillo/beta-catenin-like repeat	0.015	Os03t0275900-01	PF25368	PUB10-like, N-terminal domain	2.2E-28
TraesCS2A02G097100.1	PF01749	Importin beta binding domain	5.9E-11	TuG1812G0400000988.01.T01	PF25598	Plant U-box protein ARM repeat region	3.6E-6	AET1Gv20253500.12	PF00514	Armadillo/beta-catenin-like repeat	6.0E-5	TRIDC1BG042510.9	PF00514	Armadillo/beta-catenin-like repeat	0.86	AT1G01950.1	PF00225	Kinesin motor domain	5.3E-94	Os03t0275900-01	PF04564	U-box domain	2.8E-17
TraesCS2A02G097100.1	PF16186	Atypical Arm repeat	6.1E-11	TuG1812G0400000988.01.T01	PF00168	C2 domain	1.1E-9	AET1Gv20253500.12	PF00514	Armadillo/beta-catenin-like repeat	3.6E-4	TRIDC1BG042510.9	PF00514	Armadillo/beta-catenin-like repeat	0.51	AT2G27430.1	PF25598	Plant U-box protein ARM repeat region	7.1E-6	Os03t0657100-01	PF04564	U-box domain	3.2E-10
TraesCS2B02G499300.1.cds1	PF04564	U-box domain	1.7E-11	TuG1812G0400000988.01.T01	PF00514	Armadillo/beta-catenin-like repeat	0.12	AET1Gv20253500.12	PF00514	Armadillo/beta-catenin-like repeat	3.0E-10	TRIDC2AG011230.6	PF00514	Armadillo/beta-catenin-like repeat	0.055	AT1G01830.2	PF00514	Armadillo/beta-catenin-like repeat	1.3	Os01t0343200-01	PF16186	Atypical Arm repeat	1.3E-13
TraesCS2B02G499300.1.cds1	PF25598	Plant U-box protein ARM repeat region	4.1E-6	TuG1812G0100002200.01.T02.cds454091	PF23005	Domain of unknown function (DUF7032)	1.1E-29	AET1Gv20253500.12	PF00514	Armadillo/beta-catenin-like repeat	8.5E-9	TRIDC2AG011230.6	PF00514	Armadillo/beta-catenin-like repeat	8.7E-5	AT1G01830.2	PF00514	Armadillo/beta-catenin-like repeat	0.15	Os01t0343200-01	PF00514	Armadillo/beta-catenin-like repeat	1.3E-9
TraesCS3A02G309900.2	PF00514	Armadillo/beta-catenin-like repeat	0.44	TuG1812G0100002200.01.T02.cds454091	PF00514	Armadillo/beta-catenin-like repeat	0.28	AET1Gv20607100.16	PF00514	Armadillo/beta-catenin-like repeat	0.77	TRIDC2AG011230.6	PF00514	Armadillo/beta-catenin-like repeat	1.6E-9	AT1G01830.2	PF00514	Armadillo/beta-catenin-like repeat	0.067	Os01t0343200-01	PF00514	Armadillo/beta-catenin-like repeat	6.9E-9
TraesCS3A02G309900.2	PF00514	Armadillo/beta-catenin-like repeat	0.19	TuG1812G0100002200.01.T02.cds454091	PF00514	Armadillo/beta-catenin-like repeat	0.38	AET1Gv20607100.16	PF00514	Armadillo/beta-catenin-like repeat	2.4E-6	TRIDC1AG037460.4	PF25598	Plant U-box protein ARM repeat region	2.4E-7	AT1G01830.2	PF23005	Domain of unknown function (DUF7032)	1.8E-35	Os01t0343200-01	PF00514	Armadillo/beta-catenin-like repeat	0.011
TraesCS3A02G309900.2	PF00514	Armadillo/beta-catenin-like repeat	0.016	TuG1812G0100002299.01.T03.cds243451	PF23005	Domain of unknown function (DUF7032)	1.1E-29	AET1Gv20607100.16	PF00514	Armadillo/beta-catenin-like repeat	0.098	TRIDC1AG037460.4	PF00651	BTB/POZ domain	6.0E-22	AT1G01830.1	PF00514	Armadillo/beta-catenin-like repeat	1.3	Os01t0343200-01	PF00514	Armadillo/beta-catenin-like repeat	0.0026
TraesCS3A02G309900.2	PF00514	Armadillo/beta-catenin-like repeat	2.4E-4	TuG1812G0100002299.01.T03.cds243451	PF00514	Armadillo/beta-catenin-like repeat	0.28	AET1Gv20499200.16	PF00514	Armadillo/beta-catenin-like repeat	5.1E-4	TRIDC1AG037460.11	PF25598	Plant U-box protein ARM repeat region	7.2E-8	AT1G01830.1	PF00514	Armadillo/beta-catenin-like repeat	0.15	Os01t0343200-01	PF00514	Armadillo/beta-catenin-like repeat	4.4E-7
TraesCS2D02G194400.1	PF25598	Plant U-box protein ARM repeat region	3.2E-13	TuG1812G0100002299.01.T03.cds243451	PF00514	Armadillo/beta-catenin-like repeat	0.38	AET1Gv20253500.6	PF00514	Armadillo/beta-catenin-like repeat	1.7E-4	TRIDC1AG037460.8	PF00651	BTB/POZ domain	2.4E-22	AT1G01830.1	PF00514	Armadillo/beta-catenin-like repeat	0.067	Os01t0343200-01	PF00514	Armadillo/beta-catenin-like repeat	4.9E-4
TraesCS1D02G299400.1.cds1	PF25598	Plant U-box protein ARM repeat region	3.1E-8	TuG1812G0400002658.01.T01.cds284411	PF25055	Domain of unknown function (DUF7792)	4.3E-25	AET1Gv20253500.6	PF00514	Armadillo/beta-catenin-like repeat	0.01	TRIDC1BG034630.3	PF00514	Armadillo/beta-catenin-like repeat	0.0022	AT1G01830.1	PF23005	Domain of unknown function (DUF7032)	1.8E-35	Os01t0343200-01	PF00514	Armadillo/beta-catenin-like repeat	0.0028
TraesCS1D02G299400.1.cds1	PF04564	U-box domain	7.7E-17	TuG1812G0400002658.01.T01.cds284411	PF00514	Armadillo/beta-catenin-like repeat	0.91	AET1Gv20253500.6	PF00514	Armadillo/beta-catenin-like repeat	1.4E-10	TRIDC2AG024390.1	PF25598	Plant U-box protein ARM repeat region	5.8E-17	AT1G01830.3	PF00514	Armadillo/beta-catenin-like repeat	1.3	Os01t0343200-01	PF00514	Armadillo/beta-catenin-like repeat	0.012
TraesCS1B02G310100.1.cds1	PF25598	Plant U-box protein ARM repeat region	2.3E-8	TuG1812G0300004432.01.T01	PF25598	Plant U-box protein ARM repeat region	4.3E-18	AET1Gv20253500.6	PF00514	Armadillo/beta-catenin-like repeat	1.1E-6	TRIDC1AG028510.3	PF00514	Armadillo/beta-catenin-like repeat	0.21	AT1G01830.3	PF00514	Armadillo/beta-catenin-like repeat	0.15	Os01t0343200-01	PF01749	Importin beta binding domain	1.9E-15
TraesCS1B02G310100.1.cds1	PF04564	U-box domain	7.9E-17	TuG1812G0500005078.01.T01.cds406536	PF00514	Armadillo/beta-catenin-like repeat	1.2	AET1Gv20253500.4	PF01749	Importin beta binding domain	1.4E-19	TRIDC1AG028510.3	PF23005	Domain of unknown function (DUF7032)	1.6E-29	AT1G01830.3	PF00514	Armadillo/beta-catenin-like repeat	0.067	Os12t0570000-01	PF25368	PUB10-like, N-terminal domain	4.8E-14
TraesCS2B02G294100.1	PF25598	Plant U-box protein ARM repeat region	2.6E-8	TuG1812G0500004988.01.T01	PF08609	Nucleotide exchange factor Fes1	1.1E-10	AET1Gv20253500.4	PF00514	Armadillo/beta-catenin-like repeat	2.0E-10	TRIDC2AG023690.3	PF25780	IPO5-like, TPR repeats	5.8E-29	AT1G01830.3	PF23005	Domain of unknown function (DUF7032)	1.8E-35	Os12t0570000-01	PF25598	Plant U-box protein ARM repeat region	2.9E-20
TraesCS2B02G294100.1	PF04564	U-box domain	1.1E-14	TuG1812G0600004459.01.T01	PF04564	U-box domain	3.2E-10	AET1Gv20253500.4	PF00514	Armadillo/beta-catenin-like repeat	2.3E-4	TRIDC2AG023690.3	PF13513	HEAT-like repeat	4.4E-4	AT1G32880.1	PF16186	Atypical Arm repeat	1.2E-13	Os12t0570000-01	PF04564	U-box domain	1.3E-19
TraesCS1A02G249400.2	PF00651	BTB/POZ domain	6.4E-21	TuG1812G0500000903.01.T01	PF25368	PUB10-like, N-terminal domain	2.2E-27	AET1Gv20253500.4	PF00514	Armadillo/beta-catenin-like repeat	1.5E-6	TRIDC2AG023690.3	PF25574	Importin subunit beta-1-like, TPR repeats	2.9E-8	AT1G32880.1	PF00514	Armadillo/beta-catenin-like repeat	0.011	Os02t0727300-01	PF04564	U-box domain	2.5E-12
TraesCS1A02G249400.2	PF25598	Plant U-box protein ARM repeat region	3.1E-7	TuG1812G0500000903.01.T01	PF25598	Plant U-box protein ARM repeat region	1.3E-22	AET1Gv20547200.7	PF00514	Armadillo/beta-catenin-like repeat	8.1E-5	TRIDC2AG023690.3	PF18829	Importin repeat 6	0.0014	AT1G23180.2	PF00514	Armadillo/beta-catenin-like repeat	0.73	Os02t0727300-02	PF04564	U-box domain	2.5E-12
TraesCS3A02G410000.1	PF12937	F-box-like	1.5E-7	TuG1812G0500000903.01.T01	PF04564	U-box domain	1.5E-19	AET1Gv20547200.7	PF00514	Armadillo/beta-catenin-like repeat	0.011	TRIDC2AG023690.3	PF18808	Importin repeat	2.1E-17	AT1G01950.3	PF00514	Armadillo/beta-catenin-like repeat	0.015	Os05t0155601-01	PF00514	Armadillo/beta-catenin-like repeat	5.9E-4
TraesCS3A02G410000.1	PF25598	Plant U-box protein ARM repeat region	1.6E-19	TuG1812G0300004462.01.T01	PF25598	Plant U-box protein ARM repeat region	8.4E-18	AET1Gv20547200.2	PF12937	F-box-like	1.8E-5	TRIDC1AG032880.1	PF12937	F-box-like	3.7E-5	AT1G01950.3	PF00225	Kinesin motor domain	5.6E-94	Os05t0155601-01	PF00514	Armadillo/beta-catenin-like repeat	1.6E-7
TraesCS2B02G366200.1	PF25598	Plant U-box protein ARM repeat region	1.5E-8	TuG1812G0300004462.01.T01	PF12937	F-box-like	0.0024	AET1Gv20547200.2	PF00514	Armadillo/beta-catenin-like repeat	0.37	TRIDC1AG032880.1	PF00514	Armadillo/beta-catenin-like repeat	0.05	AT1G02690.2	PF01749	Importin beta binding domain	1.1E-19	Os05t0155601-01	PF00514	Armadillo/beta-catenin-like repeat	2.1E-10
TraesCS2B02G366200.1	PF04564	U-box domain	1.4E-16	TuG1812G0400003098.01.T01	PF00225	Kinesin motor domain	1.1E-73	AET1Gv20547200.2	PF00514	Armadillo/beta-catenin-like repeat	0.15	TRIDC1AG032880.1	PF00514	Armadillo/beta-catenin-like repeat	0.74	AT1G02690.2	PF00514	Armadillo/beta-catenin-like repeat	4.4E-6	Os05t0155601-01	PF00514	Armadillo/beta-catenin-like repeat	3.7E-6
TraesCS2A02G095300.1	PF00069	Protein kinase domain	4.4E-75	TuG1812G0400003098.01.T01	PF00514	Armadillo/beta-catenin-like repeat	0.0093	AET1Gv20253500.8	PF16186	Atypical Arm repeat	2.4E-16	TRIDC1AG032880.1	PF00514	Armadillo/beta-catenin-like repeat	0.24	AT1G02690.2	PF00514	Armadillo/beta-catenin-like repeat	7.7E-10	Os05t0155601-01	PF00514	Armadillo/beta-catenin-like repeat	3.5E-4
TraesCS2B02G213900.1	PF25598	Plant U-box protein ARM repeat region	2.0E-12	TuG1812G0700004816.01.T01.cds394942	PF23005	Domain of unknown function (DUF7032)	6.6E-21	AET1Gv20253500.8	PF00514	Armadillo/beta-catenin-like repeat	6.2E-4	TRIDC1AG032880.1	PF00514	Armadillo/beta-catenin-like repeat	3.5E-4	AT1G02690.2	PF00514	Armadillo/beta-catenin-like repeat	9.1E-8	Os05t0155601-01	PF00514	Armadillo/beta-catenin-like repeat	9.2E-6
TraesCS2B02G112400.1	PF01749	Importin beta binding domain	1.3E-11	TuG1812G0400001609.01.T01	PF00514	Armadillo/beta-catenin-like repeat	0.083	AET1Gv20253500.8	PF00514	Armadillo/beta-catenin-like repeat	6.7E-9	TRIDC1AG032880.1	PF00514	Armadillo/beta-catenin-like repeat	4.5E-5	AT1G02690.2	PF00514	Armadillo/beta-catenin-like repeat	6.6E-7	Os05t0155601-01	PF00514	Armadillo/beta-catenin-like repeat	0.015
TraesCS2B02G112400.1	PF00514	Armadillo/beta-catenin-like repeat	5.4E-9	TuG1812G0300004431.01.T02	PF25598	Plant U-box protein ARM repeat region	3.0E-17	AET1Gv20253500.8	PF00514	Armadillo/beta-catenin-like repeat	4.7E-5	TRIDC1AG032880.1	PF00514	Armadillo/beta-catenin-like repeat	0.011	AT1G02690.2	PF00514	Armadillo/beta-catenin-like repeat	0.003	Os05t0155601-01	PF00514	Armadillo/beta-catenin-like repeat	3.8E-9
TraesCS2B02G112400.1	PF00514	Armadillo/beta-catenin-like repeat	1.4E-4	TuG1812G0300004431.01.T02	PF12937	F-box-like	1.4E-7	AET1Gv20253500.8	PF00514	Armadillo/beta-catenin-like repeat	1.2E-7	TRIDC1AG032880.1	PF00514	Armadillo/beta-catenin-like repeat	0.3	AT1G02690.2	PF00514	Armadillo/beta-catenin-like repeat	2.0E-7	Os05t0155601-01	PF16186	Atypical Arm repeat	4.4E-16
TraesCS2B02G112400.1	PF00514	Armadillo/beta-catenin-like repeat	0.11	TuG1812S0000510900.01.T01	PF00514	Armadillo/beta-catenin-like repeat	1.9E-5	AET1Gv20253500.8	PF00514	Armadillo/beta-catenin-like repeat	0.016	TRIDC1AG029170.2	PF00514	Armadillo/beta-catenin-like repeat	3.6E-4	AT1G02690.2	PF00514	Armadillo/beta-catenin-like repeat	0.0021	Os05t0155601-01	PF01749	Importin beta binding domain	5.0E-21
TraesCS3A02G390200.1	PF25598	Plant U-box protein ARM repeat region	3.4E-23	TuG1812S0000510900.01.T01	PF00514	Armadillo/beta-catenin-like repeat	0.13	AET1Gv20547200.8	PF00514	Armadillo/beta-catenin-like repeat	6.9E-5	TRIDC1AG016740.1	PF16186	Atypical Arm repeat	5.4E-16	AT1G02690.2	PF16186	Atypical Arm repeat	2.0E-18	Os09t0386200-01	PF04564	U-box domain	2.5E-8
TraesCS2D02G346100.1	PF25598	Plant U-box protein ARM repeat region	3.7E-7	TuG1812S0000510900.01.T01	PF00514	Armadillo/beta-catenin-like repeat	0.25	AET2Gv20193300.12	PF00514	Armadillo/beta-catenin-like repeat	0.085	TRIDC1AG016740.1	PF01749	Importin beta binding domain	4.9E-19	AT3G01400.1	PF25598	Plant U-box protein ARM repeat region	9.0E-15	Os09t0386200-01	PF00514	Armadillo/beta-catenin-like repeat	0.27
TraesCS2D02G346100.1	PF04564	U-box domain	1.4E-16	TuG1812S0000510900.01.T01	PF00514	Armadillo/beta-catenin-like repeat	1.7E-4	AET2Gv20193300.12	PF00514	Armadillo/beta-catenin-like repeat	2.5E-9	TRIDC1AG016740.1	PF00514	Armadillo/beta-catenin-like repeat	6.2E-4	AT1G24330.1	PF04564	U-box domain	1.4E-15	Os02t0160250-00	PF23005	Domain of unknown function (DUF7032)	3.3E-26
TraesCS2A02G193000.1	PF25598	Plant U-box protein ARM repeat region	6.6E-12	TuG1812S0000510900.01.T01	PF00514	Armadillo/beta-catenin-like repeat	3.9E-9	AET2Gv20193300.12	PF00514	Armadillo/beta-catenin-like repeat	5.2E-5	TRIDC1AG016740.1	PF00514	Armadillo/beta-catenin-like repeat	5.3E-10	AT1G24330.1	PF25598	Plant U-box protein ARM repeat region	4.0E-11	Os01t0158000-01	PF00514	Armadillo/beta-catenin-like repeat	0.035
TraesCS3A02G172000.1	PF01749	Importin beta binding domain	5.6E-19	TuG1812S0000510900.01.T01	PF16186	Atypical Arm repeat	1.5E-10	AET2Gv20193300.12	PF00514	Armadillo/beta-catenin-like repeat	1.2E-5	TRIDC1AG016740.1	PF00514	Armadillo/beta-catenin-like repeat	1.5E-8	AT1G24330.2	PF04564	U-box domain	1.4E-15	Os01t0158000-01	PF00514	Armadillo/beta-catenin-like repeat	0.0092
TraesCS3A02G172000.1	PF00514	Armadillo/beta-catenin-like repeat	3.0E-8	TuG1812G0200002024.01.T01	PF25598	Plant U-box protein ARM repeat region	6.6E-12	AET1Gv20253500.13	PF00514	Armadillo/beta-catenin-like repeat	1.5E-7	TRIDC1AG016740.1	PF00514	Armadillo/beta-catenin-like repeat	0.0014	AT1G24330.2	PF25598	Plant U-box protein ARM repeat region	4.0E-11	Os01t0158000-01	PF00514	Armadillo/beta-catenin-like repeat	1.3
TraesCS3A02G172000.1	PF00514	Armadillo/beta-catenin-like repeat	6.3E-9	TuG1812G0300002051.01.T01	PF01749	Importin beta binding domain	5.6E-19	AET1Gv20253500.13	PF00514	Armadillo/beta-catenin-like repeat	2.2E-6	TRIDC1AG016740.1	PF00514	Armadillo/beta-catenin-like repeat	1.0E-4	AT2G16950.2	PF13513	HEAT-like repeat	8.4E-13	Os01t0158000-01	PF00514	Armadillo/beta-catenin-like repeat	0.0019
TraesCS3A02G172000.1	PF00514	Armadillo/beta-catenin-like repeat	0.007	TuG1812G0300002051.01.T01	PF00514	Armadillo/beta-catenin-like repeat	3.0E-8	AET1Gv20253500.13	PF00514	Armadillo/beta-catenin-like repeat	3.5E-4	TRIDC1AG016740.1	PF00514	Armadillo/beta-catenin-like repeat	3.9E-6	AT2G16950.2	PF03810	Importin-beta N-terminal domain	2.2E-11	Os01t0158000-02	PF00514	Armadillo/beta-catenin-like repeat	0.035
TraesCS3A02G172000.1	PF00514	Armadillo/beta-catenin-like repeat	2.6E-5	TuG1812G0300002051.01.T01	PF00514	Armadillo/beta-catenin-like repeat	6.3E-9	AET1Gv20253500.13	PF00514	Armadillo/beta-catenin-like repeat	3.0E-10	TRIDC1AG016740.1	PF00514	Armadillo/beta-catenin-like repeat	0.016	AT2G16950.2	PF25574	Importin subunit beta-1-like, TPR repeats	2.5E-5	Os01t0158000-02	PF00514	Armadillo/beta-catenin-like repeat	0.0092
TraesCS3A02G172000.1	PF00514	Armadillo/beta-catenin-like repeat	2.1E-8	TuG1812G0300002051.01.T01	PF00514	Armadillo/beta-catenin-like repeat	0.007	AET1Gv20253500.13	PF00514	Armadillo/beta-catenin-like repeat	0.02	TRIDC1AG016740.1	PF00514	Armadillo/beta-catenin-like repeat	2.6E-7	AT1G08315.1	PF25598	Plant U-box protein ARM repeat region	1.2E-11	Os01t0158000-02	PF00514	Armadillo/beta-catenin-like repeat	1.3
TraesCS3A02G172000.1	PF00514	Armadillo/beta-catenin-like repeat	1.1E-4	TuG1812G0300002051.01.T01	PF00514	Armadillo/beta-catenin-like repeat	2.6E-5	AET1Gv20253500.13	PF00514	Armadillo/beta-catenin-like repeat	8.4E-9	TRIDC1BG018240.1	PF16186	Atypical Arm repeat	3.4E-16	AT1G12430.1	PF00225	Kinesin motor domain	5.7E-94	Os01t0158000-02	PF00514	Armadillo/beta-catenin-like repeat	0.0019
TraesCS3A02G172000.1	PF00514	Armadillo/beta-catenin-like repeat	1.1E-4	TuG1812G0300002051.01.T01	PF00514	Armadillo/beta-catenin-like repeat	2.1E-8	AET1Gv20253500.13	PF00514	Armadillo/beta-catenin-like repeat	7.7E-4	TRIDC1BG018240.1	PF00514	Armadillo/beta-catenin-like repeat	3.3E-10	AT1G12430.1	PF00514	Armadillo/beta-catenin-like repeat	0.0015	Os07t0688300-02	PF00514	Armadillo/beta-catenin-like repeat	0.0075
TraesCS3A02G172000.1	PF00514	Armadillo/beta-catenin-like repeat	1.6E-5	TuG1812G0300002051.01.T01	PF00514	Armadillo/beta-catenin-like repeat	1.1E-4	AET1Gv20253500.13	PF00514	Armadillo/beta-catenin-like repeat	5.8E-5	TRIDC1BG018240.1	PF00514	Armadillo/beta-catenin-like repeat	8.6E-4	AT2G05810.2	PF23005	Domain of unknown function (DUF7032)	8.4E-29	Os07t0688300-02	PF00514	Armadillo/beta-catenin-like repeat	0.14
TraesCS3A02G172000.1	PF16186	Atypical Arm repeat	4.4E-18	TuG1812G0300002051.01.T01	PF00514	Armadillo/beta-catenin-like repeat	1.1E-4	AET1Gv20714500.2	PF25598	Plant U-box protein ARM repeat region	1.2E-7	TRIDC1BG018240.1	PF00514	Armadillo/beta-catenin-like repeat	3.9E-4	AT2G05810.2	PF25598	Plant U-box protein ARM repeat region	3.4E-6	Os07t0688300-02	PF00514	Armadillo/beta-catenin-like repeat	0.13
TraesCS2A02G276400.1	PF04564	U-box domain	1.1E-14	TuG1812G0300002051.01.T01	PF00514	Armadillo/beta-catenin-like repeat	1.6E-5	AET1Gv20714500.2	PF04564	U-box domain	8.8E-17	TRIDC1BG018240.1	PF00514	Armadillo/beta-catenin-like repeat	0.01	AT2G05810.1	PF23005	Domain of unknown function (DUF7032)	8.4E-29	Os07t0688300-02	PF00514	Armadillo/beta-catenin-like repeat	0.35
TraesCS2A02G276400.1	PF25598	Plant U-box protein ARM repeat region	4.3E-8	TuG1812G0300002051.01.T01	PF16186	Atypical Arm repeat	4.4E-18	AET1Gv20499200.4	PF00514	Armadillo/beta-catenin-like repeat	7.5E-4	TRIDC1BG018240.1	PF00514	Armadillo/beta-catenin-like repeat	1.6E-7	AT2G05810.1	PF25598	Plant U-box protein ARM repeat region	3.4E-6	Os07t0688300-02	PF00514	Armadillo/beta-catenin-like repeat	2.3E-7
TraesCS2D02G210500.1	PF23005	Domain of unknown function (DUF7032)	5.4E-24	TuG1812G0100002306.01.T01	PF00514	Armadillo/beta-catenin-like repeat	7.5E-4	AET1Gv20499200.5	PF00514	Armadillo/beta-catenin-like repeat	7.5E-4	TRIDC1BG018240.1	PF00514	Armadillo/beta-catenin-like repeat	6.5E-5	AT1G61850.2	PF13855	Leucine rich repeat	0.0016	Os07t0688300-02	PF00514	Armadillo/beta-catenin-like repeat	7.1E-4
TraesCS2D02G210500.1	PF00514	Armadillo/beta-catenin-like repeat	0.45	TuG1812G0700003068.01.T01	PF25368	PUB10-like, N-terminal domain	3.8E-27	AET1Gv20499200.1	PF00514	Armadillo/beta-catenin-like repeat	7.5E-4	TRIDC1BG018240.1	PF00514	Armadillo/beta-catenin-like repeat	9.3E-9	AT1G61850.2	PF01734	Patatin-like phospholipase	2.3E-18	Os07t0688300-02	PF00514	Armadillo/beta-catenin-like repeat	1.4E-7
TraesCS3A02G309900.1	PF00514	Armadillo/beta-catenin-like repeat	0.18	TuG1812G0700003068.01.T01	PF25598	Plant U-box protein ARM repeat region	2.6E-9	AET1Gv20499200.2	PF00514	Armadillo/beta-catenin-like repeat	7.5E-4	TRIDC1BG042510.6	PF25598	Plant U-box protein ARM repeat region	4.1E-7	AT1G61850.2	PF00514	Armadillo/beta-catenin-like repeat	0.1	Os07t0688300-02	PF16186	Atypical Arm repeat	2.9E-12
TraesCS3A02G309900.1	PF00514	Armadillo/beta-catenin-like repeat	0.41	TuG1812G0700003068.01.T01	PF04564	U-box domain	7.2E-21	AET1Gv20499200.12	PF00514	Armadillo/beta-catenin-like repeat	7.5E-4	TRIDC1BG042510.6	PF00651	BTB/POZ domain	8.2E-22	AT2G23140.1	PF04564	U-box domain	2.2E-16	Os07t0688300-01	PF00514	Armadillo/beta-catenin-like repeat	0.0075
TraesCS3A02G309900.1	PF00514	Armadillo/beta-catenin-like repeat	2.2E-4	TuG1812S0003392700.01.T01	PF04564	U-box domain	3.1E-13	AET1Gv20499200.3	PF00514	Armadillo/beta-catenin-like repeat	7.5E-4	TRIDC1AG037460.5	PF00651	BTB/POZ domain	2.2E-22	AT2G23140.1	PF25240	PUB2-like, N-terminal domain	1.3E-45	Os07t0688300-01	PF00514	Armadillo/beta-catenin-like repeat	0.14
TraesCS3A02G309900.1	PF00514	Armadillo/beta-catenin-like repeat	0.015	TuG1812G0300001476.01.T01	PF00514	Armadillo/beta-catenin-like repeat	0.18	AET2Gv20186800.3	PF00069	Protein kinase domain	5.8E-15	TRIDC2AG011230.2	PF00514	Armadillo/beta-catenin-like repeat	2.1E-4	AT2G23140.1	PF25598	Plant U-box protein ARM repeat region	5.3E-22	Os07t0688300-01	PF00514	Armadillo/beta-catenin-like repeat	0.13
TraesCS1B02G196200.1	PF00514	Armadillo/beta-catenin-like repeat	0.42	TuG1812G0300001476.01.T01	PF00514	Armadillo/beta-catenin-like repeat	0.41	AET2Gv20193300.10	PF16186	Atypical Arm repeat	3.4E-11	TRIDC2AG011230.2	PF00514	Armadillo/beta-catenin-like repeat	1.9E-5	AT1G09270.3	PF00514	Armadillo/beta-catenin-like repeat	5.5E-6	Os07t0688300-01	PF00514	Armadillo/beta-catenin-like repeat	0.35
TraesCS1B02G196200.1	PF00514	Armadillo/beta-catenin-like repeat	0.56	TuG1812G0300001476.01.T01	PF00514	Armadillo/beta-catenin-like repeat	2.2E-4	AET2Gv20193300.10	PF00514	Armadillo/beta-catenin-like repeat	0.1	TRIDC2AG011230.2	PF00514	Armadillo/beta-catenin-like repeat	0.13	AT1G09270.3	PF00514	Armadillo/beta-catenin-like repeat	1.5E-8	Os07t0688300-01	PF00514	Armadillo/beta-catenin-like repeat	2.3E-7
TraesCS1B02G196200.1	PF23005	Domain of unknown function (DUF7032)	2.5E-29	TuG1812G0300001476.01.T01	PF00514	Armadillo/beta-catenin-like repeat	0.015	AET2Gv20193300.10	PF00514	Armadillo/beta-catenin-like repeat	7.6E-6	TRIDC2AG011230.2	PF00514	Armadillo/beta-catenin-like repeat	3.9E-9	AT1G09270.3	PF00514	Armadillo/beta-catenin-like repeat	2.5E-8	Os07t0688300-01	PF00514	Armadillo/beta-catenin-like repeat	7.1E-4
TraesCS1B02G260100.2	PF25598	Plant U-box protein ARM repeat region	3.7E-7	TuG1812G0300004431.01.T01	PF25598	Plant U-box protein ARM repeat region	1.8E-19	AET1Gv20499200.13	PF00514	Armadillo/beta-catenin-like repeat	3.4E-4	TRIDC2AG011230.2	PF16186	Atypical Arm repeat	4.6E-11	AT1G09270.3	PF00514	Armadillo/beta-catenin-like repeat	2.8E-4	Os07t0688300-01	PF00514	Armadillo/beta-catenin-like repeat	1.4E-7
TraesCS1B02G260100.2	PF00651	BTB/POZ domain	6.5E-21	TuG1812G0300004431.01.T01	PF12937	F-box-like	1.4E-7	AET1Gv20499200.8	PF00514	Armadillo/beta-catenin-like repeat	2.5E-4	TRIDC1BG018240.2	PF16186	Atypical Arm repeat	8.0E-17	AT1G09270.3	PF00514	Armadillo/beta-catenin-like repeat	1.8E-7	Os07t0688300-01	PF16186	Atypical Arm repeat	2.9E-12
TraesCS1D02G187900.1	PF00514	Armadillo/beta-catenin-like repeat	0.31	TuG1812G0700000051.01.T03	PF04564	U-box domain	1.7E-21	AET1Gv20253500.5	PF01749	Importin beta binding domain	2.0E-19	TRIDC1BG018240.2	PF00514	Armadillo/beta-catenin-like repeat	2.5E-6	AT1G09270.3	PF00514	Armadillo/beta-catenin-like repeat	5.0E-7	Os12t0277000-01	PF04564	U-box domain	2.1E-10
TraesCS1D02G187900.1	PF00514	Armadillo/beta-catenin-like repeat	0.42	TuG1812G0700000051.01.T03	PF25598	Plant U-box protein ARM repeat region	7.6E-22	AET1Gv20253500.5	PF00514	Armadillo/beta-catenin-like repeat	2.6E-10	TRIDC1BG018240.2	PF00514	Armadillo/beta-catenin-like repeat	2.2E-4	AT1G09270.3	PF00514	Armadillo/beta-catenin-like repeat	0.042	Os05t0476700-01	PF04564	U-box domain	7.6E-17
TraesCS1D02G187900.1	PF23005	Domain of unknown function (DUF7032)	1.3E-29	TuG1812G0700000051.01.T03	PF25368	PUB10-like, N-terminal domain	6.1E-20	AET1Gv20253500.5	PF00514	Armadillo/beta-catenin-like repeat	3.0E-4	TRIDC1AG016740.2	PF16186	Atypical Arm repeat	5.0E-16	AT1G09270.3	PF00514	Armadillo/beta-catenin-like repeat	2.7E-4	Os05t0476700-01	PF25598	Plant U-box protein ARM repeat region	1.7E-9
TraesCS2B02G232800.1	PF23005	Domain of unknown function (DUF7032)	3.3E-23	TuG1812G0700000051.01.T01	PF04564	U-box domain	1.7E-21	AET1Gv20253500.5	PF00514	Armadillo/beta-catenin-like repeat	0.018	TRIDC1AG016740.2	PF00514	Armadillo/beta-catenin-like repeat	5.7E-4	AT1G09270.3	PF16186	Atypical Arm repeat	2.2E-16	Os02t0732200-01	PF25368	PUB10-like, N-terminal domain	2.9E-24
TraesCS3A02G172000.2	PF00514	Armadillo/beta-catenin-like repeat	3.9E-9	TuG1812G0700000051.01.T01	PF25598	Plant U-box protein ARM repeat region	7.6E-22	AET1Gv20253500.5	PF00514	Armadillo/beta-catenin-like repeat	1.9E-6	TRIDC1AG016740.2	PF00514	Armadillo/beta-catenin-like repeat	3.6E-6	AT3G03440.1	PF25598	Plant U-box protein ARM repeat region	5.1E-5	Os02t0732200-01	PF25598	Plant U-box protein ARM repeat region	4.0E-18
TraesCS3A02G172000.2	PF00514	Armadillo/beta-catenin-like repeat	1.6E-5	TuG1812G0700000051.01.T01	PF25368	PUB10-like, N-terminal domain	6.1E-20	AET1Gv20607100.1	PF00651	BTB/POZ domain	5.9E-22	TRIDC1AG016740.2	PF00514	Armadillo/beta-catenin-like repeat	9.5E-5	AT2G45720.4	PF23005	Domain of unknown function (DUF7032)	6.9E-33	Os02t0732200-01	PF04564	U-box domain	5.3E-16
TraesCS3A02G172000.2	PF00514	Armadillo/beta-catenin-like repeat	0.0043	TuG1812U0000258600.01.T02	PF04564	U-box domain	1.7E-21	AET1Gv20607100.1	PF25598	Plant U-box protein ARM repeat region	2.5E-7	TRIDC1AG016740.2	PF00514	Armadillo/beta-catenin-like repeat	0.015	AT2G45720.4	PF00514	Armadillo/beta-catenin-like repeat	0.29	Os01t0253300-02	PF00514	Armadillo/beta-catenin-like repeat	1.2E-4
TraesCS3A02G172000.2	PF00514	Armadillo/beta-catenin-like repeat	9.9E-6	TuG1812U0000258600.01.T02	PF25598	Plant U-box protein ARM repeat region	7.6E-22	AET2Gv20193300.11	PF01749	Importin beta binding domain	1.6E-11	TRIDC1AG016740.2	PF00514	Armadillo/beta-catenin-like repeat	4.8E-10	AT2G45720.1	PF23005	Domain of unknown function (DUF7032)	6.9E-33	Os01t0253300-02	PF00514	Armadillo/beta-catenin-like repeat	3.0E-8
TraesCS3A02G172000.2	PF00514	Armadillo/beta-catenin-like repeat	1.8E-8	TuG1812U0000258600.01.T02	PF25368	PUB10-like, N-terminal domain	6.1E-20	AET2Gv20193300.11	PF00514	Armadillo/beta-catenin-like repeat	1.7E-5	TRIDC1AG016740.2	PF00514	Armadillo/beta-catenin-like repeat	2.4E-7	AT2G45720.1	PF00514	Armadillo/beta-catenin-like repeat	0.29	Os01t0253300-02	PF00514	Armadillo/beta-catenin-like repeat	8.6E-4
TraesCS3A02G172000.2	PF00514	Armadillo/beta-catenin-like repeat	1.3E-8	TuG1812G0700000051.01.T02	PF04564	U-box domain	1.7E-21	AET2Gv20193300.11	PF00514	Armadillo/beta-catenin-like repeat	0.12	TRIDC1AG016740.2	PF00514	Armadillo/beta-catenin-like repeat	0.0012	AT2G45720.5	PF23005	Domain of unknown function (DUF7032)	6.9E-33	Os01t0253300-02	PF00514	Armadillo/beta-catenin-like repeat	1.7E-6
TraesCS3A02G172000.2	PF00514	Armadillo/beta-catenin-like repeat	7.0E-5	TuG1812G0700000051.01.T02	PF25598	Plant U-box protein ARM repeat region	7.6E-22	AET2Gv20193300.11	PF00514	Armadillo/beta-catenin-like repeat	3.6E-9	TRIDC1AG016740.2	PF00514	Armadillo/beta-catenin-like repeat	1.4E-8	AT2G45720.5	PF00514	Armadillo/beta-catenin-like repeat	0.29	Os01t0253300-02	PF00514	Armadillo/beta-catenin-like repeat	4.8E-9
TraesCS1D02G219600.1	PF00514	Armadillo/beta-catenin-like repeat	0.24	TuG1812G0700000051.01.T02	PF25368	PUB10-like, N-terminal domain	6.1E-20	AET2Gv20193300.11	PF00514	Armadillo/beta-catenin-like repeat	7.7E-5	TRIDC1AG016740.2	PF01749	Importin beta binding domain	2.0E-16	AT2G45720.2	PF23005	Domain of unknown function (DUF7032)	6.9E-33	Os01t0253300-02	PF00514	Armadillo/beta-catenin-like repeat	3.2E-9
TraesCS1D02G219600.1	PF00514	Armadillo/beta-catenin-like repeat	3.5E-4	TuG1812U0000258600.01.T01	PF04564	U-box domain	1.7E-21	AET1Gv20607100.4	PF00514	Armadillo/beta-catenin-like repeat	0.25	TRIDC1BG018240.10	PF16186	Atypical Arm repeat	5.0E-16	AT2G45720.2	PF00514	Armadillo/beta-catenin-like repeat	0.29	Os01t0253300-02	PF00514	Armadillo/beta-catenin-like repeat	0.0018
TraesCS1D02G219600.1	PF00514	Armadillo/beta-catenin-like repeat	0.05	TuG1812U0000258600.01.T01	PF25598	Plant U-box protein ARM repeat region	7.6E-22	AET1Gv20607100.4	PF00651	BTB/POZ domain	3.8E-22	TRIDC1BG018240.10	PF00514	Armadillo/beta-catenin-like repeat	5.7E-4	AT2G45720.3	PF23005	Domain of unknown function (DUF7032)	6.9E-33	Os01t0253300-02	PF00514	Armadillo/beta-catenin-like repeat	5.6E-7
TraesCS1D02G219600.1	PF00514	Armadillo/beta-catenin-like repeat	4.5E-5	TuG1812U0000258600.01.T01	PF25368	PUB10-like, N-terminal domain	6.1E-20	AET2Gv20193300.3	PF16186	Atypical Arm repeat	1.2E-10	TRIDC1BG018240.10	PF00514	Armadillo/beta-catenin-like repeat	3.6E-6	AT2G45720.3	PF00514	Armadillo/beta-catenin-like repeat	0.29	Os01t0253300-02	PF16186	Atypical Arm repeat	2.3E-17
TraesCS1D02G219600.1	PF00514	Armadillo/beta-catenin-like repeat	0.74	TuG1812G0600002188.01.T01.cds421891	PF04564	U-box domain	2.8E-13	AET2Gv20193300.3	PF00514	Armadillo/beta-catenin-like repeat	1.1E-4	TRIDC1BG018240.10	PF00514	Armadillo/beta-catenin-like repeat	9.5E-5	AT1G51350.1	PF00514	Armadillo/beta-catenin-like repeat	0.43	Os01t0253300-02	PF01749	Importin beta binding domain	5.9E-20
TraesCS1D02G219600.1	PF00514	Armadillo/beta-catenin-like repeat	0.012	TuG1812G0600002188.01.T01.cds421891	PF25598	Plant U-box protein ARM repeat region	4.6E-14	AET2Gv20193300.3	PF00514	Armadillo/beta-catenin-like repeat	0.18	TRIDC1BG018240.10	PF00514	Armadillo/beta-catenin-like repeat	0.015	AT1G61850.1	PF00514	Armadillo/beta-catenin-like repeat	0.09	Os01t0253300-01	PF00514	Armadillo/beta-catenin-like repeat	1.2E-4
TraesCS1D02G219600.1	PF00514	Armadillo/beta-catenin-like repeat	0.3	TuG1812G0200005218.01.T01.cds300687	PF25598	Plant U-box protein ARM repeat region	2.7E-11	AET2Gv20193300.3	PF00514	Armadillo/beta-catenin-like repeat	5.3E-9	TRIDC1BG018240.10	PF00514	Armadillo/beta-catenin-like repeat	4.8E-10	AT1G61850.1	PF01734	Patatin-like phospholipase	2.0E-18	Os01t0253300-01	PF00514	Armadillo/beta-catenin-like repeat	3.0E-8
TraesCS1D02G219600.1	PF12937	F-box-like	3.7E-5	TuG1812G0200005218.01.T01.cds300687	PF04564	U-box domain	8.3E-12	AET2Gv20193300.3	PF00514	Armadillo/beta-catenin-like repeat	2.5E-5	TRIDC1BG018240.10	PF00514	Armadillo/beta-catenin-like repeat	2.4E-7	AT1G61850.1	PF13855	Leucine rich repeat	0.0014	Os01t0253300-01	PF00514	Armadillo/beta-catenin-like repeat	8.6E-4
TraesCS3A02G009600.1	PF25598	Plant U-box protein ARM repeat region	7.3E-12	TuG1812G0100002299.01.T02	PF23005	Domain of unknown function (DUF7032)	1.3E-29	AET2Gv20193300.3	PF00514	Armadillo/beta-catenin-like repeat	0.34	TRIDC1BG018240.10	PF00514	Armadillo/beta-catenin-like repeat	0.0012	AT1G77460.1	PF00514	Armadillo/beta-catenin-like repeat	3.7E-4	Os01t0253300-01	PF00514	Armadillo/beta-catenin-like repeat	1.7E-6
TraesCS1D02G248900.2	PF00651	BTB/POZ domain	3.8E-21	TuG1812G0100002299.01.T02	PF00514	Armadillo/beta-catenin-like repeat	0.31	AET2Gv20193300.3	PF01749	Importin beta binding domain	2.7E-11	TRIDC1BG018240.10	PF00514	Armadillo/beta-catenin-like repeat	1.4E-8	AT1G77460.1	PF00168	C2 domain	4.5E-10	Os01t0253300-01	PF00514	Armadillo/beta-catenin-like repeat	4.8E-9
TraesCS1D02G248900.2	PF25598	Plant U-box protein ARM repeat region	3.7E-7	TuG1812G0100002299.01.T02	PF00514	Armadillo/beta-catenin-like repeat	0.42	AET0Gv20148500.14	PF25598	Plant U-box protein ARM repeat region	5.5E-22	TRIDC1BG018240.10	PF01749	Importin beta binding domain	2.0E-16	AT1G77460.2	PF00514	Armadillo/beta-catenin-like repeat	3.7E-4	Os01t0253300-01	PF00514	Armadillo/beta-catenin-like repeat	3.2E-9
TraesCS2D02G475600.1.cds1	PF25598	Plant U-box protein ARM repeat region	1.1E-8	TuG1812S0001681600.01.T01	PF04564	U-box domain	9.9E-11	AET0Gv20148500.14	PF04564	U-box domain	1.5E-21	TRIDC1AG016740.6	PF16186	Atypical Arm repeat	4.3E-16	AT1G77460.2	PF00168	C2 domain	4.5E-10	Os01t0253300-01	PF00514	Armadillo/beta-catenin-like repeat	0.0018
TraesCS2D02G475600.1.cds1	PF04564	U-box domain	1.0E-11	TuG1812G0500005516.01.T02	PF00514	Armadillo/beta-catenin-like repeat	2.9E-5	AET0Gv20148500.14	PF25368	PUB10-like, N-terminal domain	2.6E-13	TRIDC1AG016740.6	PF00514	Armadillo/beta-catenin-like repeat	2.1E-7	AT1G77460.3	PF00514	Armadillo/beta-catenin-like repeat	3.7E-4	Os01t0253300-01	PF00514	Armadillo/beta-catenin-like repeat	5.6E-7
TraesCS2B02G112400.2	PF16186	Atypical Arm repeat	8.6E-11	TuG1812G0500005516.01.T02	PF00514	Armadillo/beta-catenin-like repeat	0.012	AET1Gv20499200.20	PF00514	Armadillo/beta-catenin-like repeat	0.029	TRIDC1AG016740.6	PF00514	Armadillo/beta-catenin-like repeat	1.2E-8	AT1G77460.3	PF00168	C2 domain	4.5E-10	Os01t0253300-01	PF16186	Atypical Arm repeat	2.3E-17
TraesCS2B02G112400.2	PF00514	Armadillo/beta-catenin-like repeat	2.2E-4	TuG1812G0500005516.01.T02	PF00514	Armadillo/beta-catenin-like repeat	0.15	AET1Gv20607100.15	PF00514	Armadillo/beta-catenin-like repeat	0.15	TRIDC1AG016740.6	PF00514	Armadillo/beta-catenin-like repeat	0.013	AT1G77460.4	PF00514	Armadillo/beta-catenin-like repeat	3.7E-4	Os01t0253300-01	PF01749	Importin beta binding domain	5.9E-20
TraesCS2B02G112400.2	PF00514	Armadillo/beta-catenin-like repeat	2.5E-5	TuG1812G0500005516.01.T02	PF00514	Armadillo/beta-catenin-like repeat	0.17	AET1Gv20607100.15	PF00514	Armadillo/beta-catenin-like repeat	6.0E-6	TRIDC1AG016740.6	PF00514	Armadillo/beta-catenin-like repeat	3.1E-6	AT1G77460.4	PF00168	C2 domain	4.5E-10	Os03t0435300-00	PF25598	Plant U-box protein ARM repeat region	8.1E-8
TraesCS2B02G112400.2	PF00514	Armadillo/beta-catenin-like repeat	0.17	TuG1812G0500005516.01.T02	PF00514	Armadillo/beta-catenin-like repeat	0.16	AET1Gv20607100.15	PF00514	Armadillo/beta-catenin-like repeat	1.1E-4	TRIDC1AG016740.6	PF00514	Armadillo/beta-catenin-like repeat	0.0011	AT1G29340.1	PF25598	Plant U-box protein ARM repeat region	1.6E-14	Os08t0481200-01	PF25368	PUB10-like, N-terminal domain	1.3E-27
TraesCS2B02G112400.2	PF00514	Armadillo/beta-catenin-like repeat	8.5E-9	TuG1812G0500005516.01.T02	PF00514	Armadillo/beta-catenin-like repeat	0.15	AET1Gv20547200.4	PF00514	Armadillo/beta-catenin-like repeat	0.0097	TRIDC1AG016740.6	PF00514	Armadillo/beta-catenin-like repeat	8.2E-5	AT1G29340.1	PF25368	PUB10-like, N-terminal domain	9.0E-11	Os08t0481200-01	PF04564	U-box domain	3.8E-19
TraesCS2B02G112400.2	PF00514	Armadillo/beta-catenin-like repeat	0.37	TuG1812G0500005516.01.T02	PF12937	F-box-like	1.3E-6	AET1Gv20547200.4	PF00514	Armadillo/beta-catenin-like repeat	0.25	TRIDC1AG016740.6	PF00514	Armadillo/beta-catenin-like repeat	4.9E-4	AT1G29340.1	PF04564	U-box domain	2.6E-15	Os08t0481200-01	PF25598	Plant U-box protein ARM repeat region	3.9E-12
TraesCS2B02G112400.2	PF01749	Importin beta binding domain	2.4E-11	TuG1812G0500004988.01.T02	PF08609	Nucleotide exchange factor Fes1	4.3E-11	AET1Gv20547200.4	PF00514	Armadillo/beta-catenin-like repeat	0.19	TRIDC1AG016740.6	PF00514	Armadillo/beta-catenin-like repeat	4.2E-10	AT1G44120.1	PF00168	C2 domain	4.5E-10	Os03t0244700-01	PF25055	Domain of unknown function (DUF7792)	6.2E-27
TraesCS2A02G205400.1	PF23005	Domain of unknown function (DUF7032)	1.0E-22	TuG1812S0002728100.01.T01	PF25598	Plant U-box protein ARM repeat region	1.5E-10	AET1Gv20547200.4	PF00514	Armadillo/beta-catenin-like repeat	3.7E-5	TRIDC1AG037460.7	PF00651	BTB/POZ domain	4.5E-22	AT2G23140.5	PF25598	Plant U-box protein ARM repeat region	3.0E-22	Os03t0244700-01	PF00514	Armadillo/beta-catenin-like repeat	0.041
TraesCS2D02G093700.1	PF00069	Protein kinase domain	3.7E-75	TuG1812S0002728100.01.T01	PF04564	U-box domain	3.7E-19	AET1Gv20547200.4	PF00514	Armadillo/beta-catenin-like repeat	0.62	TRIDC1AG037460.7	PF25598	Plant U-box protein ARM repeat region	1.9E-6	AT2G23140.5	PF04564	U-box domain	1.5E-16	Os11t0183800-00	PF00168	C2 domain	2.3E-11
TraesCS1A02G097400.1	PF01749	Importin beta binding domain	4.5E-19	TuG1812G0200003946.01.T02	PF25598	Plant U-box protein ARM repeat region	1.3E-6	AET1Gv20547200.4	PF00514	Armadillo/beta-catenin-like repeat	2.3E-4	TRIDC2AG023690.12	PF25780	IPO5-like, TPR repeats	5.5E-29	AT2G23140.3	PF25598	Plant U-box protein ARM repeat region	3.0E-22	Os07t0520900-02	PF01734	Patatin-like phospholipase	7.3E-17
TraesCS1A02G097400.1	PF16186	Atypical Arm repeat	5.1E-16	TuG1812G0200003946.01.T02	PF04564	U-box domain	1.4E-16	AET1Gv20607100.14	PF00514	Armadillo/beta-catenin-like repeat	0.12	TRIDC2AG023690.12	PF25574	Importin subunit beta-1-like, TPR repeats	3.3E-8	AT2G23140.3	PF04564	U-box domain	1.5E-16	Os07t0520900-02	PF13855	Leucine rich repeat	4.3E-4
TraesCS1A02G097400.1	PF00514	Armadillo/beta-catenin-like repeat	1.4E-8	TuG1812G0200003946.01.T03	PF25598	Plant U-box protein ARM repeat region	1.3E-6	AET1Gv20607100.14	PF00514	Armadillo/beta-catenin-like repeat	4.7E-6	TRIDC2AG023690.12	PF18829	Importin repeat 6	2.8E-14	AT1G20780.3	PF04564	U-box domain	3.0E-11	Os01t0884400-01	PF25240	PUB2-like, N-terminal domain	1.5E-28
TraesCS1A02G097400.1	PF00514	Armadillo/beta-catenin-like repeat	3.7E-6	TuG1812G0200003946.01.T03	PF04564	U-box domain	1.4E-16	AET1Gv20607100.14	PF00514	Armadillo/beta-catenin-like repeat	8.5E-5	TRIDC2AG023690.12	PF13513	HEAT-like repeat	4.5E-4	AT1G20780.3	PF00514	Armadillo/beta-catenin-like repeat	0.39	Os01t0884400-01	PF04564	U-box domain	2.3E-15
TraesCS1A02G097400.1	PF00514	Armadillo/beta-catenin-like repeat	5.8E-4	TuG1812G0200003946.01.T01	PF25598	Plant U-box protein ARM repeat region	1.3E-6	AET1Gv20607100.9	PF25598	Plant U-box protein ARM repeat region	8.0E-7	TRIDC2AG023690.12	PF18808	Importin repeat	2.2E-17	AT1G20780.1	PF04564	U-box domain	3.0E-11	Os01t0884400-01	PF25598	Plant U-box protein ARM repeat region	1.0E-22
TraesCS1A02G097400.1	PF00514	Armadillo/beta-catenin-like repeat	2.5E-7	TuG1812G0200003946.01.T01	PF04564	U-box domain	1.4E-16	AET1Gv20607100.5	PF25598	Plant U-box protein ARM repeat region	3.1E-7	TRIDC1BG042510.5	PF00514	Armadillo/beta-catenin-like repeat	0.11	AT1G20780.1	PF00514	Armadillo/beta-catenin-like repeat	0.39	Os08t0415600-00	PF25598	Plant U-box protein ARM repeat region	4.9E-5
TraesCS1A02G097400.1	PF00514	Armadillo/beta-catenin-like repeat	0.0013	TuG1812G0300005244.01.T01	PF00514	Armadillo/beta-catenin-like repeat	0.24	AET1Gv20607100.5	PF00651	BTB/POZ domain	6.7E-22	TRIDC1AG016740.5	PF00514	Armadillo/beta-catenin-like repeat	0.008	AT1G20780.2	PF04564	U-box domain	3.0E-11	Os08t0415600-00	PF04564	U-box domain	9.5E-14
TraesCS1A02G097400.1	PF00514	Armadillo/beta-catenin-like repeat	4.9E-10	TuG1812G0100002899.01.T01	PF25598	Plant U-box protein ARM repeat region	3.2E-7	AET2Gv20193300.16	PF00514	Armadillo/beta-catenin-like repeat	6.2E-6	TRIDC1AG016740.5	PF00514	Armadillo/beta-catenin-like repeat	2.5E-10	AT1G20780.2	PF00514	Armadillo/beta-catenin-like repeat	0.39	Os09t0135800-02	PF23005	Domain of unknown function (DUF7032)	1.8E-21
TraesCS1A02G097400.1	PF00514	Armadillo/beta-catenin-like repeat	0.015	TuG1812G0100002899.01.T01	PF00651	BTB/POZ domain	7.6E-22	AET2Gv20193300.16	PF00514	Armadillo/beta-catenin-like repeat	3.1E-10	TRIDC1AG016740.5	PF00514	Armadillo/beta-catenin-like repeat	1.9E-6	AT1G67530.1	PF04564	U-box domain	7.9E-16	Os09t0135800-02	PF00514	Armadillo/beta-catenin-like repeat	0.21
TraesCS1A02G097400.1	PF00514	Armadillo/beta-catenin-like repeat	9.7E-5	TuG1812G0100001276.01.T01	PF01749	Importin beta binding domain	4.5E-19	AET1Gv20547200.9	PF00514	Armadillo/beta-catenin-like repeat	0.79	TRIDC1AG016740.5	PF00514	Armadillo/beta-catenin-like repeat	4.9E-5	AT1G67530.1	PF25598	Plant U-box protein ARM repeat region	6.2E-16	Os09t0135800-01	PF23005	Domain of unknown function (DUF7032)	1.8E-21
TraesCS1B02G126500.1	PF01749	Importin beta binding domain	4.5E-19	TuG1812G0100001276.01.T01	PF16186	Atypical Arm repeat	5.1E-16	AET1Gv20253500.11	PF00514	Armadillo/beta-catenin-like repeat	0.024	TRIDC1AG016740.5	PF00514	Armadillo/beta-catenin-like repeat	3.0E-4	AT1G67530.4	PF04564	U-box domain	7.9E-16	Os09t0135800-01	PF00514	Armadillo/beta-catenin-like repeat	0.21
TraesCS1B02G126500.1	PF16186	Atypical Arm repeat	5.1E-16	TuG1812G0100001276.01.T01	PF00514	Armadillo/beta-catenin-like repeat	1.4E-8	AET1Gv20253500.11	PF00514	Armadillo/beta-catenin-like repeat	1.8E-7	TRIDC1AG016740.5	PF01749	Importin beta binding domain	5.2E-16	AT1G67530.4	PF25598	Plant U-box protein ARM repeat region	6.2E-16	Os01t0956075-00	PF25598	Plant U-box protein ARM repeat region	1.6E-10
TraesCS1B02G126500.1	PF00514	Armadillo/beta-catenin-like repeat	1.4E-8	TuG1812G0100001276.01.T01	PF00514	Armadillo/beta-catenin-like repeat	3.7E-6	AET1Gv20253500.11	PF00514	Armadillo/beta-catenin-like repeat	3.7E-10	TRIDC1AG016740.11	PF00514	Armadillo/beta-catenin-like repeat	1.8E-7	AT1G67530.2	PF04564	U-box domain	7.9E-16	Os10t0147900-01	PF00514	Armadillo/beta-catenin-like repeat	0.074
TraesCS1B02G126500.1	PF00514	Armadillo/beta-catenin-like repeat	3.7E-6	TuG1812G0100001276.01.T01	PF00514	Armadillo/beta-catenin-like repeat	5.8E-4	AET1Gv20253500.11	PF00514	Armadillo/beta-catenin-like repeat	2.8E-6	TRIDC1AG016740.11	PF00514	Armadillo/beta-catenin-like repeat	9.6E-4	AT1G67530.2	PF25598	Plant U-box protein ARM repeat region	6.2E-16	Os10t0147900-01	PF25055	Domain of unknown function (DUF7792)	2.1E-29
TraesCS1B02G126500.1	PF00514	Armadillo/beta-catenin-like repeat	5.8E-4	TuG1812G0100001276.01.T01	PF00514	Armadillo/beta-catenin-like repeat	2.5E-7	AET1Gv20253500.11	PF00514	Armadillo/beta-catenin-like repeat	1.0E-8	TRIDC1AG016740.11	PF00514	Armadillo/beta-catenin-like repeat	7.3E-5	AT1G61350.1	PF23005	Domain of unknown function (DUF7032)	9.1E-29	Os10t0147900-02	PF00514	Armadillo/beta-catenin-like repeat	0.074
TraesCS1B02G126500.1	PF00514	Armadillo/beta-catenin-like repeat	2.5E-7	TuG1812G0100001276.01.T01	PF00514	Armadillo/beta-catenin-like repeat	0.0013	AET1Gv20253500.11	PF00514	Armadillo/beta-catenin-like repeat	7.3E-5	TRIDC1AG016740.11	PF00514	Armadillo/beta-catenin-like repeat	0.012	AT1G61350.1	PF25598	Plant U-box protein ARM repeat region	5.4E-8	Os10t0147900-02	PF25055	Domain of unknown function (DUF7792)	2.1E-29
TraesCS1B02G126500.1	PF00514	Armadillo/beta-catenin-like repeat	0.0013	TuG1812G0100001276.01.T01	PF00514	Armadillo/beta-catenin-like repeat	4.9E-10	AET1Gv20253500.11	PF00514	Armadillo/beta-catenin-like repeat	9.6E-4	TRIDC1AG016740.11	PF00514	Armadillo/beta-catenin-like repeat	1.0E-8	AT1G60190.1	PF25598	Plant U-box protein ARM repeat region	1.2E-12	Os02t0234300-01	PF04564	U-box domain	1.1E-13
TraesCS1B02G126500.1	PF00514	Armadillo/beta-catenin-like repeat	4.9E-10	TuG1812G0100001276.01.T01	PF00514	Armadillo/beta-catenin-like repeat	0.015	AET1Gv20253500.11	PF00514	Armadillo/beta-catenin-like repeat	4.4E-4	TRIDC1AG016740.11	PF00514	Armadillo/beta-catenin-like repeat	4.4E-4	AT1G60190.1	PF04564	U-box domain	2.2E-14	Os02t0234300-01	PF25598	Plant U-box protein ARM repeat region	4.3E-15
TraesCS1B02G126500.1	PF00514	Armadillo/beta-catenin-like repeat	0.015	TuG1812G0100001276.01.T01	PF00514	Armadillo/beta-catenin-like repeat	9.7E-5	AET1Gv20253500.11	PF16186	Atypical Arm repeat	3.8E-16	TRIDC1AG016740.11	PF00514	Armadillo/beta-catenin-like repeat	2.8E-6	AT1G60190.1	PF25368	PUB10-like, N-terminal domain	1.2E-5	Os01t0343200-02	PF16186	Atypical Arm repeat	1.9E-14
TraesCS1B02G126500.1	PF00514	Armadillo/beta-catenin-like repeat	9.7E-5	TuG1812G0300002051.01.T03	PF01749	Importin beta binding domain	1.5E-19	AET1Gv20481000.5	PF23005	Domain of unknown function (DUF7032)	1.1E-29	TRIDC1AG016740.11	PF00514	Armadillo/beta-catenin-like repeat	3.7E-10	AT1G10560.1	PF25598	Plant U-box protein ARM repeat region	3.4E-9	Os01t0343200-02	PF00514	Armadillo/beta-catenin-like repeat	0.0019
TraesCS1A02G217900.1	PF12937	F-box-like	2.2E-4	TuG1812G0300002051.01.T03	PF00514	Armadillo/beta-catenin-like repeat	2.2E-9	AET1Gv20481000.5	PF00514	Armadillo/beta-catenin-like repeat	0.36	TRIDC1AG016740.11	PF16186	Atypical Arm repeat	3.8E-16	AT1G10560.1	PF04564	U-box domain	4.3E-13	Os06t0223800-01	PF00514	Armadillo/beta-catenin-like repeat	1.1
TraesCS1A02G217900.1	PF00514	Armadillo/beta-catenin-like repeat	0.05	TuG1812G0300002051.01.T03	PF00514	Armadillo/beta-catenin-like repeat	1.0E-8	AET1Gv20481000.5	PF00514	Armadillo/beta-catenin-like repeat	0.27	TRIDC1BG018240.8	PF00514	Armadillo/beta-catenin-like repeat	1.8E-7	AT1G10560.1	PF25368	PUB10-like, N-terminal domain	9.0E-6	Os06t0223800-01	PF00168	C2 domain	9.4E-9
TraesCS1A02G217900.1	PF00514	Armadillo/beta-catenin-like repeat	4.5E-5	TuG1812G0300002051.01.T03	PF00514	Armadillo/beta-catenin-like repeat	0.0024	AET1Gv20499200.10	PF00514	Armadillo/beta-catenin-like repeat	7.6E-4	TRIDC1BG018240.8	PF00514	Armadillo/beta-catenin-like repeat	9.6E-4	AT1G68940.2	PF04564	U-box domain	2.5E-7	Os10t0563200-01	PF00514	Armadillo/beta-catenin-like repeat	0.2
TraesCS1A02G217900.1	PF00514	Armadillo/beta-catenin-like repeat	0.74	TuG1812G0700001926.01.T01	PF00168	C2 domain	2.1E-8	AET1Gv20547200.1	PF00514	Armadillo/beta-catenin-like repeat	0.24	TRIDC1BG018240.8	PF00514	Armadillo/beta-catenin-like repeat	7.3E-5	AT1G68940.2	PF00514	Armadillo/beta-catenin-like repeat	0.81	Os10t0563200-01	PF00514	Armadillo/beta-catenin-like repeat	0.052
TraesCS1A02G217900.1	PF00514	Armadillo/beta-catenin-like repeat	0.012	TuG1812G0700001926.01.T01	PF00514	Armadillo/beta-catenin-like repeat	0.0041	AET1Gv20547200.1	PF00514	Armadillo/beta-catenin-like repeat	3.5E-4	TRIDC1BG018240.8	PF00514	Armadillo/beta-catenin-like repeat	0.012	AT2G25130.1	PF25598	Plant U-box protein ARM repeat region	1.6E-9	Os10t0563200-01	PF00514	Armadillo/beta-catenin-like repeat	0.011
TraesCS1A02G217900.1	PF00514	Armadillo/beta-catenin-like repeat	0.24	TuG1812G0400003098.01.T02	PF00514	Armadillo/beta-catenin-like repeat	0.0089	AET1Gv20547200.1	PF00514	Armadillo/beta-catenin-like repeat	0.05	TRIDC1BG018240.8	PF00514	Armadillo/beta-catenin-like repeat	1.0E-8	AT1G09270.2	PF16186	Atypical Arm repeat	2.8E-16	Os10t0563200-01	PF00514	Armadillo/beta-catenin-like repeat	5.6E-5
TraesCS1A02G217900.1	PF00514	Armadillo/beta-catenin-like repeat	3.5E-4	TuG1812G0400003098.01.T02	PF00225	Kinesin motor domain	7.4E-61	AET1Gv20547200.1	PF00514	Armadillo/beta-catenin-like repeat	4.5E-5	TRIDC1BG018240.8	PF00514	Armadillo/beta-catenin-like repeat	4.4E-4	AT1G09270.2	PF01749	Importin beta binding domain	4.6E-20	Os10t0563200-01	PF00514	Armadillo/beta-catenin-like repeat	6.8E-6
TraesCS1A02G217900.1	PF00514	Armadillo/beta-catenin-like repeat	0.3	TuG1812G0500001975.01.T01.cds331850	PF23005	Domain of unknown function (DUF7032)	4.3E-19	AET1Gv20547200.1	PF00514	Armadillo/beta-catenin-like repeat	0.74	TRIDC1BG018240.8	PF00514	Armadillo/beta-catenin-like repeat	2.8E-6	AT1G09270.2	PF00514	Armadillo/beta-catenin-like repeat	6.8E-6	Os10t0563200-01	PF00514	Armadillo/beta-catenin-like repeat	0.13
TraesCS2D02G275400.1	PF25598	Plant U-box protein ARM repeat region	2.3E-8	TuG1812G0500001975.01.T01.cds331850	PF00514	Armadillo/beta-catenin-like repeat	0.014	AET1Gv20547200.1	PF00514	Armadillo/beta-catenin-like repeat	0.012	TRIDC1BG018240.8	PF00514	Armadillo/beta-catenin-like repeat	3.7E-10	AT1G09270.2	PF00514	Armadillo/beta-catenin-like repeat	0.051	Os01t0524700-01	PF00514	Armadillo/beta-catenin-like repeat	0.94
TraesCS2D02G275400.1	PF04564	U-box domain	2.0E-14	TuG1812G0200002067.01.T04	PF18808	Importin repeat	2.3E-17	AET1Gv20547200.1	PF00514	Armadillo/beta-catenin-like repeat	0.3	TRIDC1BG018240.8	PF16186	Atypical Arm repeat	3.8E-16	AT1G09270.2	PF00514	Armadillo/beta-catenin-like repeat	3.5E-4	Os01t0524700-01	PF00514	Armadillo/beta-catenin-like repeat	0.097
TraesCS2A02G347800.1	PF04564	U-box domain	1.5E-16	TuG1812G0200002067.01.T04	PF13513	HEAT-like repeat	4.7E-4	AET1Gv20547200.1	PF12937	F-box-like	3.7E-5	TRIDC1BG038290.2	PF00514	Armadillo/beta-catenin-like repeat	0.041	AT1G09270.2	PF00514	Armadillo/beta-catenin-like repeat	3.1E-8	Os07t0560300-01	PF23005	Domain of unknown function (DUF7032)	4.8E-21
TraesCS2A02G347800.1	PF25598	Plant U-box protein ARM repeat region	1.2E-6	TuG1812G0200002067.01.T04	PF25574	Importin subunit beta-1-like, TPR repeats	4.6E-8	AET2Gv20193300.4	PF16186	Atypical Arm repeat	8.9E-11	TRIDC1BG038290.2	PF00514	Armadillo/beta-catenin-like repeat	0.87	AT1G09270.2	PF00514	Armadillo/beta-catenin-like repeat	1.8E-8	Os06t0238200-00	PF04564	U-box domain	1.6E-7
TraesCS1A02G300000.1.cds1	PF25598	Plant U-box protein ARM repeat region	3.5E-7	TuG1812G0200002067.01.T04	PF25780	IPO5-like, TPR repeats	6.0E-29	AET2Gv20193300.4	PF00514	Armadillo/beta-catenin-like repeat	3.9E-9	TRIDC1BG038290.2	PF00514	Armadillo/beta-catenin-like repeat	0.0097	AT1G09270.2	PF00514	Armadillo/beta-catenin-like repeat	3.3E-4	Os06t0102700-01	PF25598	Plant U-box protein ARM repeat region	3.0E-21
TraesCS1A02G300000.1.cds1	PF04564	U-box domain	7.0E-17	TuG1812G0400001609.01.T03	PF00514	Armadillo/beta-catenin-like repeat	1.4	AET2Gv20193300.4	PF00514	Armadillo/beta-catenin-like repeat	0.13	TRIDC1BG038290.2	PF00514	Armadillo/beta-catenin-like repeat	0.2	AT1G09270.2	PF00514	Armadillo/beta-catenin-like repeat	2.2E-7	Os06t0102700-01	PF25368	PUB10-like, N-terminal domain	8.8E-19
[truncated: 886 more rows]
