# Supplementary material for: Whole genome identification and expression analysis of ARM gene family in wheat
Source: Front Plant Sci. 2026 Apr 24;17:1804434. doi: 10.3389/fpls.2026.1804434 (PMC13153074; doi:10.3389/fpls.2026.1804434)
Supplement: Supplementary file 7 [file Table7.xlsx]

## Sheet: Sheet1
Supplementary Table 7. Expression data of the TaARM genes in different wheat tissues(TPM)
Gene	root_Z10	root_Z13	root_Z39	stem_Z30	stem_Z32	stem_Z65	leaf_Z10	leaf_Z23	leaf_Z71	spike_Z32	spike_Z39	spike_Z65	grain_Z71	grain_Z75	grain_Z85
TaARM1	66.1856	66.0439	62.1282	86.0436	60.8852	38.0431	39.1933	36.3574	23.4138	76.0292	82.9753	78.1915	64.4339	5.03977	65.6295
TaARM2	6.20787	4.24848	4.60202	3.05592	4.18939	4.12479	2.14114	2.05588	4.21332	3.34931	2.33836	5.45331	3.92971	0.32062	3.35484
TaARM3	7.24451	5.65335	5.97978	8.06275	7.32817	6.15274	4.43319	3.58551	4.25731	15.7458	12.5427	12.9316	11.7615	2.21348	12.6742
TaARM4	56.359	53.1566	48.5784	81.6985	55.716	33.4517	33.2334	32.7363	19.4181	70.9585	75.108	68.2388	55.583	3.12375	34.2639
TaARM5	0.218998	0.401553	0.326028	0.297907	0.56442	2.62223	0.150804	0.39072	0.562928	0.544568	0.485201	0.481622	0.617044	0.052024	0.181364
TaARM6	6.14637	4.97627	4.80033	6.76439	6.65501	4.14165	3.35927	3.37198	3.81107	14.0554	9.89104	11.5567	9.58073	2.14235	16.1877
TaARM7	47.5648	42.0553	41.604	64.3883	37.5351	23.7378	26.0812	24.3574	13.0789	54.1861	61.2876	51.2698	40.0675	3.28174	32.3581
TaARM8	0.431188	0.631947	0.648313	1.29644	1.55389	1.30025	0.417727	0.841242	0.954709	1.81825	1.66736	1.82483	0.809617	0.132523	1.33185
TaARM9	7.30235	4.5363	5.23864	7.23942	6.35345	3.65421	3.87577	3.65182	3.98097	13.2916	9.0031	10.5117	9.47883	1.98056	13.9878
TaARM10	3.00589	2.72061	2.75712	3.0442	3.54436	2.16453	1.59613	1.83566	2.12005	3.88594	3.49722	3.61268	3.28313	0.449844	5.93587
TaARM11	1.10197	1.10063	1.06953	1.01358	1.2469	0.815931	0.33345	0.579925	1.31629	1.74681	1.45754	1.84361	1.60522	0.25617	7.28099
TaARM12	2.05865	1.32107	1.64335	2.26011	2.04601	1.23939	1.52671	1.6138	0.991202	3.59927	2.37064	2.91553	2.65884	0.456454	5.56496
TaARM13	41.0025	37.4878	39.2364	60.4568	39.7709	17.9708	17.5477	23.7213	7.78711	63.1894	41.0285	53.4136	38.1852	7.84764	77.9814
TaARM14	3.75161	4.06417	4.71457	3.85185	2.90392	3.13474	4.06887	3.60675	3.09177	3.04745	1.96621	2.62688	2.68737	0.69985	8.66905
TaARM15	9.58548	17.3904	16.9065	3.84858	6.55819	0.664826	2.89173	2.87044	5.23702	2.2352	2.35871	2.49686	3.83223	0.186388	3.83987
TaARM16	0	0	0	0	0	0	0	0	0	0	0	0	0	0	0
TaARM17	4.12352	4.77465	5.31212	4.23875	4.03168	3.3429	3.60134	3.84406	4.03777	3.095	1.72259	3.43203	2.60662	0.618429	7.94001
TaARM18	3.75161	4.06417	4.71457	3.85185	2.90392	3.13474	4.06887	3.60675	3.09177	3.04745	1.96621	2.62688	2.68737	0.69985	8.66905
TaARM19	11.7631	16.414	16.8947	3.17687	3.99985	0.425418	3.6779	1.18517	1.64312	1.97289	2.17203	1.93609	3.9654	0.351101	3.15341
TaARM20	0	0	0	0.010763	0	0	0	0	0	0.091998	0.028306	0.090009	0.030087	0.004796	0
TaARM21	4.67787	5.12595	5.7603	5.09216	3.37503	3.14791	4.41084	3.69381	4.07955	3.22815	2.54776	3.77057	2.88469	0.863043	8.31561
TaARM22	35.1095	30.2628	27.4333	61.1136	28.3638	14.7305	13.917	19.2472	7.14118	59.5929	43.309	39.0027	31.5432	6.38498	54.0164
TaARM23	7.94532	17.9536	16.8211	2.39047	5.00468	0.552609	2.49025	1.71938	2.55812	2.13115	2.86014	2.16857	4.2662	0.175516	7.27486
TaARM24	0.536099	0.702416	0.820141	0.260937	1.94336	0.491495	0.073708	0.852706	2.25083	0.118058	0.138344	0.376224	0.527425	0.015416	0
TaARM25	3.13065	3.71507	3.54425	4.48126	3.58582	1.64	1.44741	2.44541	2.55025	6.35899	6.08935	3.66188	4.80716	0.545131	1.77684
TaARM26	5.25036	5.33182	5.8237	9.77292	5.35078	3.08975	3.91072	3.62084	2.19114	8.99594	7.95181	7.1801	7.42866	0.748618	2.81656
TaARM27	2.77816	3.13607	3.47429	6.34182	3.90648	2.33459	1.94582	2.3226	1.52002	6.39618	5.30295	5.3562	4.2269	0.677928	4.17319
TaARM28	4.98903	4.86273	5.06525	9.52696	5.28796	3.42573	3.98604	3.29037	3.04701	6.96757	5.92821	6.20757	5.04313	0.920629	5.56626
TaARM29	1.25857	1.1492	1.18627	3.8221	4.61954	0.875422	0.793622	0.877153	0.159898	8.4899	7.9631	2.11896	3.13577	0.41559	0.211692
TaARM30	1.35186	1.04433	1.12957	3.66429	4.43114	0.680274	0.975096	1.14089	0.097062	10.9508	8.37071	2.15753	3.28703	0.768154	0.219555
TaARM31	8.47232	6.80484	7.32122	15.1593	12.2878	6.23595	3.44029	3.57534	1.47806	11.3807	14.6057	5.72926	5.23058	0.597974	0.88008
TaARM32	0.277628	0.367116	0.447124	0.227726	0.357157	0.215762	0.240232	0.519294	1.91151	0.353079	1.35541	6.03402	0.432704	0.066898	0.010777
