# Supplementary material for: Whole genome identification and expression analysis of ARM gene family in wheat
Source: Front Plant Sci. 2026 Apr 24;17:1804434. doi: 10.3389/fpls.2026.1804434 (PMC13153074; doi:10.3389/fpls.2026.1804434)
Supplement: Supplementary file 8 [file Table8.xlsx]

## Sheet: Sheet1
Supplementary Table 8. Expression data of the TaARM genes under biotic and abiotic stresses(TPM)
gene	Powdery_Control	Powdery24h	Powdery48h	Powdery72h	Stripe_Control	Stripe24h	Stripe48h	Stripe72h	wheat23°C	wheat4°C	CS_CK_6h	CS_Na_6h	CS_Na_12h	CS_Na_24h	CS_Na_48h
TaARM1	23.7607	31.7466	32.0899	35.6109	23.7607	18.2312	21.1004	24.4031	29.1698	21.7771	60.9471	53.153	44.5716	41.9456	38.5682
TaARM2	2.87454	3.04968	5.34763	6.02513	2.87454	2.24163	3.79588	3.54046	7.26037	5.19884	3.73288	3.40923	2.24793	1.18216	0.932715
TaARM3	2.29866	2.83036	4.46895	5.12745	2.29866	1.85072	2.96999	2.61075	4.36993	3.76936	5.41007	6.88371	6.50118	5.97577	3.76302
TaARM4	20.6112	23.979	26.7565	29.1161	20.6112	15.7912	18.331	23.1635	25.041	16.3586	50.0958	49.763	38.2374	40.1445	35.4708
TaARM5	0.590739	0.72465	1.6261	1.6281	0.590739	1.26875	0.617557	0.349282	2.06644	0.92545	0.288547	0.05828	0.038683	0.076276	0
TaARM6	2.72236	2.74258	5.15369	5.9964	2.72236	1.98792	2.01189	2.13053	4.23197	3.50987	4.51834	7.27094	6.73668	6.25819	3.4953
TaARM7	14.588	17.2291	16.5343	19.0635	14.588	9.57808	11.7811	15.2657	20.0729	14.0549	38.3868	35.0439	26.64	28.4551	21.3164
TaARM8	1.04617	0.731955	1.88891	2.22333	1.04617	0.510155	0.993232	1.397	1.79356	1.87175	0.905933	0	0.236856	0.116524	0.077295
TaARM9	2.63932	2.54593	4.38557	5.26771	2.63932	2.20639	2.07168	1.71816	3.81235	2.72763	5.12012	6.57294	6.25169	5.66008	2.2624
TaARM10	0.855413	0.914961	1.19363	1.93354	0.855413	1.19778	1.32644	1.48843	1.91904	2.17481	1.74067	4.32204	4.22146	3.61905	3.055
TaARM11	0.556033	0.564252	1.38006	1.34483	0.556033	0.659675	0.415112	0.30712	0.246718	0.333423	0.667966	1.92601	3.39302	2.07228	1.755
TaARM12	0.637524	0.785683	1.63941	1.53081	0.637524	1.26806	0.792289	0.82186	1.22976	1.30003	1.05035	3.87443	3.41461	3.19519	2.10858
TaARM13	8.66006	8.38563	15.9086	20.3926	8.66006	8.29201	8.25087	12.2933	14.2708	15.1109	32.7152	27.1306	22.0885	15.9881	17.0032
TaARM14	4.24567	3.08156	9.42126	7.99877	4.24567	4.787	2.52795	3.40029	5.10875	4.74188	4.20287	2.44345	2.34112	1.81465	1.68902
TaARM15	5.36366	5.08639	8.43985	9.51253	5.36366	16.7546	4.05437	3.03853	0.954304	0.872639	8.81567	11.3688	8.76307	11.4012	17.7061
TaARM16	0	0	0	0.02747	0	0	0.027949	0	0	0	0	0	0	0	0
TaARM17	3.6889	3.57056	8.74292	7.95329	3.6889	3.3666	1.89409	2.57065	4.96519	4.48957	4.58178	3.18381	2.26153	2.27168	2.65621
TaARM18	10.6913	8.97829	18.2445	21.3473	10.6913	9.10861	10.2231	13.6279	16.4684	18.3141	36.2753	29.7723	24.1327	19.227	19.7615
TaARM19	3.35429	3.90124	5.67724	4.21772	3.35429	7.73328	2.74566	2.0981	1.23984	0.792145	3.22218	11.9142	9.63742	11.6245	16.9684
TaARM20	0	0	0.026636	0.015403	0	0	0	0	0.045042	0	0	0	0.025607	0	0
TaARM21	5.85337	4.66928	10.8399	10.3439	5.85337	5.89182	2.73085	3.78114	5.38876	5.41075	4.08587	3.39659	2.23752	3.37741	3.17292
TaARM22	10.8793	7.06058	14.7862	18.7771	10.8793	7.10803	6.92873	8.02466	14.1399	16.8123	18.4817	15.9199	14.0069	11.962	13.7339
TaARM23	4.70917	5.822	8.07045	6.41326	4.70917	11.295	2.84309	3.48514	1.19587	1.53524	2.84335	13.6939	17.2685	23.4408	41.3915
TaARM24	0.315426	0.939229	0.586579	0.59477	0.315426	0.07291	0.172366	0.427169	1.16534	0.869634	0.627701	0.460804	0.48771	0.203557	0.068681
TaARM25	1.45071	2.26719	2.81309	2.90409	1.45071	0.902525	1.27832	0.87035	1.75596	1.41997	2.8903	7.39832	6.36601	4.89551	4.38928
TaARM26	3.71515	2.38666	4.46176	4.46575	3.71515	4.13887	3.77412	4.51157	2.76617	6.56272	3.62867	3.98709	3.46774	2.90327	0.796043
TaARM27	2.7279	1.55535	3.12169	3.10197	2.7279	3.88689	2.22651	2.78511	2.12782	4.7361	2.39539	3.39469	2.32379	1.61385	0.562258
TaARM28	2.82332	1.45198	2.97948	3.67551	2.82332	3.47127	2.32248	3.22811	2.83787	8.1086	3.00647	4.46198	3.6147	2.90439	1.54434
TaARM29	0.125655	0.085694	0.094759	0.202147	0.125655	0	0.22464	0.128164	0.113011	0.147791	1.16907	3.44502	2.60914	1.19029	0.37754
TaARM30	0.103009	0.100584	0.031179	0.156324	0.103009	0.048172	0.183073	0.308909	0.067367	0.128079	1.41456	2.49677	1.87624	0.474216	0.176116
TaARM31	0.949983	1.68154	2.12213	1.89346	0.949983	1.26316	0.864989	0.906437	1.11585	1.5661	8.0318	8.942	5.84113	4.69886	1.21668
TaARM32	0.526248	0.369113	0.560267	0.472203	0.526248	0.994388	0.97244	0.8944	1.07979	1.31149	0.662802	0.16926	0.089931	0.032048	0.040493
