# Supplementary material for: Whole genome identification and expression analysis of ARM gene family in wheat
Source: Front Plant Sci. 2026 Apr 24;17:1804434. doi: 10.3389/fpls.2026.1804434 (PMC13153074; doi:10.3389/fpls.2026.1804434)
Supplement: Supplementary file 9 [file Table9.xlsx]

## Sheet: Sheet1
Supplementary Table 9. Comparative analysis of ARM family members identified in this study versus previously reported ones in Arabidopsis thaliana and Oryza sativa
	Arabidopsis thaliana				Oryza sativa ssp. japonica
No.	Gene Name(Original)	Gene Name(This Study)	Identified & Matched	New (Update)	Gene Name(Original)	TIGR Locus I.D(Original)	Gene Name(This Study)	Identified & Matched	New (Update)
1	At2g28830	—	—	AtARM10(AT4G16143)	OsARM1	LOC_Os01g02200.1	—	—	None
2	At3g46510	AtARM8	AT3G46510		OsARM2	LOC_Os01g06470.1	—	—
3	At3g54850	—	—		OsARM3	LOC_Os01g14950.1	OsARM1	Os01t0253300-01
4	At5g42340	AtARM13	AT5G42340		OsARM4	LOC_Os01g24060.1	OsARM2	Os01t0343200-01
5	At1g23030	—	—		OsARM5	LOC_Os01g33869.1	—	—
6	At1g71020	AtARM3	AT1G71020		OsARM6	LOC_Os01g33930.1	—	—
7	At1g29340	—	—		OsARM7	LOC_Os01g34010.1	—	—
8	At5g01830	—	—		OsARM8	LOC_Os01g34080.1	—	—
9	At1g10560	—	—		OsARM9	LOC_Os01g40340.1	—	—
10	At1g60190	—	—		OsARM10	LOC_Os01g43110.1	—	—
11	At2g23140	—	—		OsPUB3	LOC_Os01g60860.1	—	—
12	At5g67340	—	—		OsPUB31	LOC_Os01g64570.1	—	—
13	At3g54790	—	—		OsPUB16	LOC_Os01g66130.1	—	—
14	At4g16490	—	—		OsPUB28	LOC_Os01g67500.1	—	—
15	At3g01400	—	—		OsARM11	LOC_Os01g72000.1	—	—
16	At5g58680	—	—		OsARM12	LOC_Os01g72600.1	—	—
17	At4g21350	—	—		OsARM13	LOC_Os02g06530.1	—	—
18	At3g07360	—	—		OsARM14	LOC_Os02g07190.1	—	—
19	At5g18330	—	—		OsARM15	LOC_Os02g13960.1	—	—
20	At5g18320	—	—		OsPUB4	LOC_Os02g28720.1	—	—
21	At5g18340	—	—		OsPUB8	LOC_Os02g28870.1	—	—
22	At4g36550	—	—		OsPUB73	LOC_Os02g29300.1	—	—
23	At1g24330	—	—		OsARM16	LOC_Os02g33590.1	—	—
24	At1g27910	—	—		OsPUB33	LOC_Os02g33680.1	—	—
25	At1g67530	—	—		OsPUB45	LOC_Os02g34410.1	—	—
26	At5g40140	—	—		OsPUB43	LOC_Os02g46500.1	—	—
27	At5g65200	—	—		OsPUB36	LOC_Os02g47670.1	—	—
28	At3g47820	—	—		OsPUB29	LOC_Os02g49520.1	—	—
29	At5g62560	—	—		OsPUB21	LOC_Os02g49950.1	OsARM3	Os02t0732200-01
30	At5g14510	—	—		OsPUB9	LOC_Os02g50460.1	—	—
31	At3g03440	—	—		OsPUB40	LOC_Os02g52370.1	—	—
32	At4g12710	—	—		OsARM17	LOC_Os03g02580.1	—	—
33	At2g27430	—	—		OsARM18	LOC_Os03g13010.1	—	—
34	At2g25130	—	—		OsARM19	LOC_Os03g13740.1	—	—
35	At4g31890	—	—		OsARM20	LOC_Os03g14090.1	—	—
36	At5g09800	—	—		OsARM21	LOC_Os03g16460.1	—	—
37	At5g64660	—	—		OsARM22	LOC_Os03g16824.1	OsARM4	Os03t0275900-01
38	At3g18710	—	—		OsPUB75	LOC_Os03g19462.1	—	—
39	At3g49810	—	—		OsPUB41	LOC_Os03g24730.1	—	—
40	At5g65920	—	—		OsARM23	LOC_Os03g24820.1	—	—
41	At1g66160	—	—		OsARM24	LOC_Os03g32100.1	—	—
42	At5g37490	—	—		OsPUB10	LOC_Os03g45420.1	—	—
43	At3g02840	—	—		OsARM25	LOC_Os03g60780.1	—	—
44	At1g49780	—	—		OsARM26	LOC_Os04g25350.1	—	—
45	At3g19380	—	—		OsARM27	LOC_Os04g26050.1	—	—
46	At3g11840	—	—		OsARM28	LOC_Os04g28100.1	—	—
47	At2g35930	—	—		OsARM29	LOC_Os04g30470.1	—	—
48	At3g52450	—	—		OsPUB24	LOC_Os04g34030.1	—	—
49	At1g68940	—	—		OsARM30	LOC_Os04g34140.1	—	—
50	At1g20780	—	—		OsARM31	LOC_Os04g35680.1	—	—
51	At1g76390	—	—		OsARM32	LOC_Os04g41250.1	—	—
52	At1g23180	—	—		OsARM33	LOC_Os04g49970.1	—	—
53	At1g01950	—	—		OsARM34	LOC_Os04g58920.1	—	—
54	At3g54870	—	—		OsARM35	LOC_Os05g04890.1	—	—
55	At1g12430	—	—		OsPUB76	LOC_Os05g04914.1	—	—
56	At1g77460	AtARM4	AT1G77460		OsPUB34	LOC_Os05g06350.1	OsARM5	Os05t0155601-01
57	At2g22130	—	—		OsPUB46	LOC_Os05g14930.1	—	—
58	At1g44120	—	—		OsPUB38	LOC_Os05g14970.1	—	—
59	At1g01830	—	—		OsPUB27	LOC_Os05g33050.1	—	—
60	At2g45720	—	—		OsPUB35	LOC_Os05g36360.1	—	—
61	At5g50900	—	—		OsPUB32	LOC_Os05g39930.1	—	—
62	At2g05810	—	—		OsARM36	LOC_Os05g49810.1	—	—
63	At1g61350	—	—		OsARM37	LOC_Os06g01304.1	OsARM6	Os06t0102700-01
64	At5g13060	AtARM11	AT5G13060		OsARM38	LOC_Os06g04560.1	—	—
65	At5g19330	AtARM12	AT5G19330		OsARM39	LOC_Os06g11990.1	—	—
66	At3g20170	—	—		OsARM40	LOC_Os06g13080.1	—	—
67	At2g44900	AtARM5	AT2G44900		OsARM41	LOC_Os06g13090.1	—	—
68	At3g60350	—	—		OsARM42	LOC_Os06g13870.1	—	—
69	At3g26600	—	—		OsPUB44	LOC_Os06g16280.1	—	—
70	At4g34940	—	—		OsPUB2	LOC_Os06g16410.1	—	—
71	At4g36030	—	—		OsARM43	LOC_Os06g28590.1	—	—
72	At5g66200	—	—		OsPUB12	LOC_Os06g30330.1	—	—
73	At1g51350	—	—		OsARM44	LOC_Os06g46550.1	—	—
74	At4g38610	—	—		OsARM45	LOC_Os06g46995.1	—	—
75	At5g02880	—	—		OsPUB20	LOC_Os06g51130.1	—	—
76	At5g03070	—	—		OsPUB19	LOC_Os07g18580.1	—	—
77	At1g32880	—	—		OsPUB39	LOC_Os07g34840.1	—	—
78	At5g52000	AtARM15	AT5G52000		OsARM46	LOC_Os07g35960.1	—	—
79	At3g05720	AtARM6	AT3G05720		OsPUB22	LOC_Os07g36470.1	—	—
80	At3g06720	AtARM7	AT3G06720		OsPUB74	LOC_Os07g37350.1	—	—
81	At5g49310	AtARM14	AT5G49310		OsARM47	LOC_Os07g37410.1	—	—
82	At1g02690	AtARM1	AT1G02690		OsARM48	LOC_Os07g39590.1	—	—
83	At1g09270	AtARM2	AT1G09270		OsARM49	LOC_Os07g45370.1	—	—
84	At4g02150	AtARM9	AT4G02150		OsPUB13	LOC_Os07g45460.1	—	—
85	At4g33940	—	—		OsARM50	LOC_Os07g45480.1	—	—
86	At1g61850	—	—		OsARM51	LOC_Os07g45490.1	—	—
87	At1g50240	—	—		OsARM52	LOC_Os07g45510.1	—	—
88	At3g51980	—	—		OsARIA	LOC_Os07g45550.1	—	—
89	At5g02150	—	—		OsARM53	LOC_Os07g45560.1	—	—
90	At3g09350	—	—		OsARM54	LOC_Os07g45570.1	—	—
91	At3g53800	—	—		OsARM55	LOC_Os07g45780.1	—	—
92	At5g37290	—	—		OsARM56	LOC_Os07g45970.1	—	—
93	At3g08800	—	—		OsARM57	LOC_Os07g46030.1	—	—
94	At5g19820	—	—		OsARM58	LOC_Os07g46060.1	—	—
95	At2g16960	—	—		OsARM59	LOC_Os07g46080.1	—	—
96	At1g14300	—	—		OsARM60	LOC_Os07g46090.1	—	—
97	At3g07980	—	—		OsARM61	LOC_Os07g46130.1	—	—
98	At3g13530	—	—		OsARM62	LOC_Os07g48880.3	OsARM7	Os07t0688300-01
99	At5g18700	—	—		OsARM63	LOC_Os08g01900.1	—	—
100	At5g16210	—	—		OsARM64	LOC_Os08g04470.1	—	—
101	At4g29380	—	—		OsARM65	LOC_Os08g25440.1	—	—
102	At1g64790	—	—		OsARM66	LOC_Os08g32060.1	—	—
103	At1g25490	—	—		OsARM67	LOC_Os08g32610.1	—	—
104	At3g25800	—	—		OsARM68	LOC_Os08g37570.1	—	—
105	At1g03060	—	—		OsARM69	LOC_Os08g43500.1	—	—
106	At4g02660	—	—		OsARM70	LOC_Os09g05030.1	—	—
107	At3g22990	—	—		OsARM71	LOC_Os09g21120.1	—	—
108	At3g27530	—	—		OsARM72	LOC_Os09g21740.1	—	—
109					OsARM73	LOC_Os09g25000.1	—	—
110					OsARM74	LOC_Os09g33780.1	—	—
111					OsARM75	LOC_Os09g36550.1	—	—
112					OsPUB56	LOC_Os10g03440.1	—	—
113					OsPUB30	LOC_Os10g05730.2	—	—
114					OsARM76	LOC_Os10g06670.1	—	—
115					OsPUB5	LOC_Os10g26660.1	—	—
116					OsPUB17	LOC_Os10g37850.1	—	—
117					OsPUB14	LOC_Os10g41360.1	OsARM8	Os10t0563200-01
118					OsARM77	LOC_Os11g06000.1	—	—
119					OsARM78	LOC_Os11g08090.1	—	—
120					OsPUB6	LOC_Os11g11650.1	—	—
121					OsPUB18	LOC_Os11g30790.1	—	—
122					OsARM79	LOC_Os11g31590.1	—	—
123					OsARM80	LOC_Os11g34364.1	—	—
124					OsARM81	LOC_Os11g41990.1	—	—
125					OsPUB42	LOC_Os11g42360.1	—	—
126					OsARM82	LOC_Os12g06410.1	—	—
127					OsARM83	LOC_Os12g16080.1	—	—
128					OsARM84	LOC_Os12g17880.1	—	—
129					OsARM85	LOC_Os12g17900.1	—	—
130					ORYZADILLO	LOC_Os12g18690.1	—	—
131					OsARM86	LOC_Os12g18729.1	—	—
132					OsARM87	LOC_Os12g18780.1	—	—
133					OsARM88	LOC_Os12g26390.1	—	—
134					OsARM89	LOC_Os12g26720.1	—	—
135					OsARM90	LOC_Os12g34360.1	—	—
136					OsARM91	LOC_Os12g36270.1	—	—
137					OsARM92	LOC_Os12g36310.1	—	—
138					OsARM93	LOC_Os12g36350.1	—	—
139					OsPUB37	LOC_Os12g36420.1	—	—
140					OsARM94	LOC_Os12g36440.1	—	—
141					OsPUB25	LOC_Os12g36490.1	—	—
142					OsPUB23	LOC_Os12g38210.1	—	—
143					OsARM95	LOC_Os12g36590.1	—	—
144					OsARM96	LOC_Os03g07600.1	—	—
145					OsARM97	LOC_Os07g39630.1	—	—
146					OsARM98	LOC_Os02g10900.1	—	—
147					OsARM99	LOC_Os02g55920.1	—	—
148					OsARM100	LOC_Os02g58460.1	—	—
149					OsARM101	LOC_Os03g02720.1	—	—
150					OsARM102	LOC_Os03g24520.2	—	—
151					OsARM103	LOC_Os03g46310.1	—	—
152					OsARM104	LOC_Os03g47980.1	—	—
153					OsARM105	LOC_Os05g03100.1	—	—
154					OsARM106	LOC_Os07g36465.1	—	—
155					OsARM107	LOC_Os07g41900.1	—	—
156					OsARM108	LOC_Os07g45280.1	—	—
157					OsPUB11 (SPL11)	LOC_Os12g35360.1	—	—
158					OsARM109	LOC_Os12g43100.1	—	—
